# Supplementary material for: Crystal structures of morpholinium hydrogen bromanilate at 130, 145 and 180 K
Source: Acta Crystallogr E Crystallogr Commun. 2015 Sep 26;71(Pt 10):1226–9. doi: 10.1107/S2056989015017272 (PMC4647363; doi:10.1107/S2056989015017272)
Supplement: Supplementary file 1 [file e-71-01226-sup1.cif]

##############################################################################
#                                                                            #
# This CIF contains the data in a paper accepted for publication in          #
# Acta Crystallographica Section E. It conforms to the requirements of       #
# Notes for Authors for Acta Crystallographica Section E, and has been       #
# peer reviewed under the auspices of the IUCr Commission on Journals.       #
#                                                                            #
# Full details of the Crystallographic Information File format               #
# are given in the paper "The Crystallographic Information File (CIF):       #
# a New Standard Archive File for Crystallography" by S. R. Hall, F. H.      #
# Allen and I. D. Brown [Acta Cryst. (1991), A47, 655-685].                  #
#                                                                            #
# The current version of the core CIF dictionary is obtainable from          #
# ftp://ftp.iucr.org/pub/cif_core.dic.                                       #
#                                                                            #
# Software is freely available for graphical display of the structure(s)     #
# in this CIF. For information consult the CIF software page                 #
# http://www.iucr.org/resources/cif/software.                                #
#                                                                            #
# This file may be used for bona fide research purposes within the           #
# scientific community so long as proper attribution is given to the journal # 
# article from which it was obtained.                                        #
#                                                                            #
##############################################################################
data_General
_journal_date_recd_electronic     2015-09-12
_journal_date_accepted     2015-09-16
_journal_name_full     'Acta Crystallographica, Section E'
_journal_year     2015
_journal_volume     71
_journal_issue     10
_journal_page_first     1226
_journal_page_last     1229
_journal_paper_category     GO
_journal_paper_doi     10.1107/S2056989015017272
_journal_coeditor_code     LH5788
_publ_contact_author_name     ' Prof. Hiroyuki Ishida'
_publ_contact_author_address
;
Department of Chemistry
Faculty of Science
Okayama University
Okayama 700-8530
Japan
;
_publ_contact_author_email     ishidah@cc.okayama-u.ac.jp
_publ_contact_author_fax     ' 81-86-251-7832'
_publ_contact_author_phone     ' 81-86-251-7832'
_publ_section_title
;
Crystal structure of morpholinium hydrogen bromanilate
;
loop_
    _publ_author_name
    _publ_author_address
    'Gotoh, Kazuma'
;
Department of Chemistry
Faculty of Science
Okayama University
Okayama 700-8530
Japan
;
    'Tahara, Yuki'
;
Department of Chemistry
Faculty of Science
Okayama University
Okayama 700-8530
Japan
;
    'Ishida, Hiroyuki'
;
Department of Chemistry
Faculty of Science
Okayama University
Okayama 700-8530
Japan
;
_publ_section_synopsis
;
Crystal structures of morpholinium hydrogen bromanilate have been determined at
130, 145 and 180 K. The asymmetric unit comprises one morpholinium cation and
two halves of crystallographically independent bromanilate monoanions. The
conformations of the two independent bromanilate anions are different from
each other with respect to the O---H orientation. The two different anions are
 linked alternately into a chain though a short O---H...O hydrogen bond, in
which the H atom is disordered over two positions.
;
data_1
_chemical_name_systematic
;
Morpholin-4-ium 2,5-dibromo-4-hydroxy-3,6-dioxocyclohexa-1,4-dien-1-olate
;
_chemical_name_common
;
Morpholinium hydrogen bromanilate
;
_chemical_formula_moiety     'C4 H10 N O +, C6 H Br2 O4 -'
_chemical_formula_sum     'C10 H11 Br2 N O5'
_chemical_formula_iupac     'C4 H10 N O +, C6 H Br2 O4 -'
_chemical_formula_weight     385.01
_chemical_melting_point     ?
_symmetry_cell_setting     triclinic
_symmetry_space_group_name_H-M     'P -1'
_symmetry_space_group_name_Hall     '-P 1'
loop_
    _symmetry_equiv_pos_site_id
    _symmetry_equiv_pos_as_xyz
    1 '+X,+Y,+Z'
    2 '-X,-Y,-Z'
_cell_length_a     8.62046(19)
_cell_length_b     9.2129(2)
_cell_length_c     9.4257(2)
_cell_angle_alpha     93.5208(7)
_cell_angle_beta     112.9139(7)
_cell_angle_gamma     115.9757(7)
_cell_volume     595.05(3)
_cell_formula_units_Z     2
_cell_measurement_reflns_used     15996
_cell_measurement_theta_min     3.00
_cell_measurement_theta_max     30.11
_cell_measurement_temperature     130.0(10)
_exptl_crystal_description     block
_exptl_crystal_colour     brown
_exptl_crystal_size_max     0.400
_exptl_crystal_size_mid     0.340
_exptl_crystal_size_min     0.180
_exptl_crystal_density_diffrn     2.149
_exptl_crystal_density_meas     ?
_exptl_crystal_density_method     'not measured'
_exptl_crystal_F_000     376.00
_exptl_absorpt_coefficient_mu     6.844
_exptl_absorpt_correction_type     numerical
_exptl_absorpt_process_details
;
(NUMABS; Higashi, 1999)
;
_exptl_absorpt_correction_T_min     0.096
_exptl_absorpt_correction_T_max     0.292
_diffrn_ambient_temperature     130.0(10)
_diffrn_radiation_type     'Mo K\a'
_diffrn_radiation_wavelength     0.71075
_diffrn_measurement_device_type     'Rigaku R-AXIS RAPIDII'
_diffrn_measurement_method     \w
_diffrn_detector_area_resol_mean     10.000
_diffrn_reflns_number     18162
_diffrn_reflns_av_R_equivalents     0.0255
_diffrn_reflns_theta_min     3.005
_diffrn_reflns_theta_max     30.026
_diffrn_reflns_theta_full     25.242
_diffrn_measured_fraction_theta_max     0.996
_diffrn_measured_fraction_theta_full     0.998
_diffrn_reflns_limit_h_min     -12
_diffrn_reflns_limit_h_max     12
_diffrn_reflns_limit_k_min     -12
_diffrn_reflns_limit_k_max     12
_diffrn_reflns_limit_l_min     -13
_diffrn_reflns_limit_l_max     13
_diffrn_standards_number     0
_diffrn_standards_interval_count     .
_diffrn_standards_decay_%     ?
_refine_special_details
;
Reflections were merged by <i>SHELXL</i> according to the crystal class for the
calculation of statistics and refinement.
;
_reflns_number_total     3468
_reflns_number_gt     3183
_reflns_threshold_expression     'I > 2\s(I)'
_refine_ls_structure_factor_coef     Fsqd
_refine_ls_matrix_type     full
_refine_ls_R_factor_all     0.0209
_refine_ls_R_factor_gt     0.0172
_refine_ls_wR_factor_gt     0.0412
_refine_ls_wR_factor_ref     0.0456
_refine_ls_goodness_of_fit_ref     1.137
_refine_ls_restrained_S_all     1.137
_refine_ls_number_reflns     3468
_refine_ls_number_parameters     178
_refine_ls_number_restraints     2
_refine_ls_hydrogen_treatment     mixed
_refine_ls_weighting_scheme     calc
_refine_ls_weighting_details
              'w=1/[\s^2^(Fo^2^)+(0.0195P)^2^+0.3723P] where P=(Fo^2^+2Fc^2^)/3'
_atom_sites_solution_hydrogens     mixed
_atom_sites_solution_primary     ?
_atom_sites_solution_secondary     ?
_refine_ls_shift/su_max     0.002
_refine_ls_shift/su_mean     0.000
_refine_diff_density_max     0.495
_refine_diff_density_min     -0.368
_refine_ls_extinction_method     none
_refine_ls_extinction_coef     .
loop_
    _atom_type_symbol
    _atom_type_description
    _atom_type_scat_dispersion_real
    _atom_type_scat_dispersion_imag
    _atom_type_scat_source
    'C' 'C' 0.0033 0.0016
;
International Tables for Crystallography
(1992, Vol. C, Tables 4.2.6.8 and 6.1.1.4)
;
    'H' 'H' 0.0000 0.0000
;
International Tables for Crystallography
(1992, Vol. C, Table 6.1.1.4)
;
    'Br' 'Br' -0.2901 2.4595
;
International Tables for Crystallography
(1992, Vol. C, Tables 4.2.6.8 and 6.1.1.4)
;
    'O' 'O' 0.0106 0.0060
;
International Tables for Crystallography
(1992, Vol. C, Tables 4.2.6.8 and 6.1.1.4)
;
    'N' 'N' 0.0061 0.0033
;
International Tables for Crystallography
(1992, Vol. C, Tables 4.2.6.8 and 6.1.1.4)
;
_computing_data_collection
;
RAPID-AUTO (Rigaku, 2006)
;
_computing_cell_refinement
;
RAPID-AUTO (Rigaku, 2006)
;
_computing_data_reduction
;
RAPID-AUTO (Rigaku, 2006)
;
_computing_structure_solution
;
SIR92 (Altomare <i>et al.</i>, 1994)
;
_computing_structure_refinement
;
SHELXL2014 (Sheldrick, 2015)
;
_computing_molecular_graphics
;
<i>ORTEP-3 for Windows</i> (Farrugia, 2012)
;
_computing_publication_material
;
CrystalStructure (Rigaku, 2010) and PLATON (Spek, 2009)
;
loop_
    _atom_site_type_symbol
    _atom_site_label
    _atom_site_fract_x
    _atom_site_fract_y
    _atom_site_fract_z
    _atom_site_U_iso_or_equiv
    _atom_site_adp_type
    _atom_site_calc_flag
    _atom_site_occupancy
    _atom_site_disorder_assembly
    _atom_site_disorder_group
    Br Br1 0.75783(2) 0.69637(2) 0.16055(2) 0.01583(4) Uani d 1 . .
    Br Br2 -0.01546(2) 0.16774(2) 0.12333(2) 0.01833(4) Uani d 1 . .
    O O1 1.18246(16) 0.98222(14) 0.33171(13) 0.0166(2) Uani d 1 . .
    O O2 0.62026(15) 0.76781(13) 0.41041(13) 0.0157(2) Uani d 1 . .
    H H2 0.548(5) 0.699(4) 0.323(3) 0.023 Uiso d 0.49(3) . .
    O O3 -0.34652(16) 0.22816(14) -0.08651(15) 0.0209(2) Uani d 1 . .
    O O4 0.33771(16) 0.50578(13) 0.19213(13) 0.0164(2) Uani d 1 . .
    H H4 0.427(5) 0.603(3) 0.226(5) 0.025 Uiso d 0.51(3) . .
    O O5 0.82461(16) 0.26388(15) 0.42254(14) 0.0201(2) Uani d 1 . .
    N N1 0.48737(19) 0.29440(17) 0.32853(17) 0.0170(2) Uani d 1 . .
    C C1 1.0924(2) 0.98617(17) 0.40452(17) 0.0123(2) Uani d 1 . .
    C C2 0.8902(2) 0.86739(17) 0.35299(17) 0.0124(2) Uani d 1 . .
    C C3 0.7974(2) 0.87220(17) 0.44093(17) 0.0126(2) Uani d 1 . .
    C C4 -0.1856(2) 0.34950(18) -0.04567(18) 0.0146(3) Uani d 1 . .
    C C5 -0.0041(2) 0.35821(17) 0.05629(17) 0.0139(3) Uani d 1 . .
    C C6 0.1730(2) 0.49677(18) 0.10262(17) 0.0145(3) Uani d 1 . .
    C C7 0.6812(2) 0.42756(19) 0.45862(19) 0.0176(3) Uani d 1 . .
    H H7A 0.6639 0.4841 0.5393 0.021 Uiso calc 1 . .
    H H7B 0.7493 0.5130 0.4132 0.021 Uiso calc 1 . .
    C C8 0.8010(2) 0.3481(2) 0.53723(19) 0.0188(3) Uani d 1 . .
    H H8A 0.9304 0.4362 0.6229 0.023 Uiso calc 1 . .
    H H8B 0.7355 0.2669 0.5872 0.023 Uiso calc 1 . .
    C C9 0.6388(2) 0.1307(2) 0.3035(2) 0.0206(3) Uani d 1 . .
    H H9A 0.5750 0.0516 0.3557 0.025 Uiso calc 1 . .
    H H9B 0.6567 0.0681 0.2277 0.025 Uiso calc 1 . .
    C C10 0.5099(2) 0.1976(2) 0.21215(19) 0.0196(3) Uani d 1 . .
    H H10A 0.5690 0.2717 0.1543 0.023 Uiso calc 1 . .
    H H10B 0.3808 0.1032 0.1324 0.023 Uiso calc 1 . .
    H H1A 0.423(3) 0.342(3) 0.277(3) 0.023(5) Uiso d 1 . .
    H H1B 0.422(3) 0.223(3) 0.367(3) 0.027(6) Uiso d 1 . .
loop_
    _atom_site_aniso_label
    _atom_site_aniso_U_11
    _atom_site_aniso_U_22
    _atom_site_aniso_U_33
    _atom_site_aniso_U_12
    _atom_site_aniso_U_13
    _atom_site_aniso_U_23
    Br1 0.01430(7) 0.01537(7) 0.01367(7) 0.00509(6) 0.00595(5) 0.00068(5)
    Br2 0.01566(8) 0.01334(7) 0.02186(8) 0.00595(6) 0.00607(6) 0.00785(6)
    O1 0.0150(5) 0.0183(5) 0.0179(5) 0.0075(4) 0.0102(4) 0.0046(4)
    O2 0.0100(5) 0.0154(5) 0.0166(5) 0.0031(4) 0.0059(4) 0.0020(4)
    O3 0.0129(5) 0.0152(5) 0.0277(6) 0.0040(4) 0.0065(4) 0.0072(4)
    O4 0.0122(5) 0.0129(5) 0.0182(5) 0.0048(4) 0.0036(4) 0.0037(4)
    O5 0.0151(5) 0.0241(6) 0.0217(5) 0.0117(5) 0.0073(4) 0.0036(4)
    N1 0.0139(6) 0.0193(6) 0.0223(6) 0.0101(5) 0.0096(5) 0.0109(5)
    C1 0.0117(6) 0.0115(6) 0.0141(6) 0.0063(5) 0.0056(5) 0.0052(5)
    C2 0.0109(6) 0.0119(6) 0.0120(6) 0.0047(5) 0.0044(5) 0.0022(5)
    C3 0.0106(6) 0.0122(6) 0.0145(6) 0.0064(5) 0.0045(5) 0.0049(5)
    C4 0.0152(7) 0.0125(6) 0.0155(6) 0.0060(5) 0.0080(5) 0.0028(5)
    C5 0.0147(6) 0.0115(6) 0.0153(6) 0.0062(5) 0.0070(5) 0.0048(5)
    C6 0.0158(7) 0.0129(6) 0.0133(6) 0.0058(5) 0.0072(5) 0.0023(5)
    C7 0.0180(7) 0.0161(7) 0.0198(7) 0.0090(6) 0.0093(6) 0.0052(6)
    C8 0.0170(7) 0.0231(7) 0.0167(7) 0.0118(6) 0.0064(6) 0.0052(6)
    C9 0.0189(7) 0.0171(7) 0.0232(8) 0.0099(6) 0.0068(6) 0.0032(6)
    C10 0.0174(7) 0.0182(7) 0.0179(7) 0.0086(6) 0.0043(6) 0.0019(6)
_geom_special_details
;
All e.s.d.'s (except the e.s.d. in the dihedral angle between two l.s. planes)
are estimated using the full covariance matrix. The cell e.s.d.'s are taken
into account individually in the estimation of e.s.d.'s in distances, angles
and torsion angles; correlations between e.s.d.'s in cell parameters are only
used when they are defined by crystal symmetry. An approximate (isotropic)
treatment of cell e.s.d.'s is used for estimating e.s.d.'s involving l.s.
planes.
;
loop_
    _geom_bond_atom_site_label_1
    _geom_bond_atom_site_label_2
    _geom_bond_site_symmetry_2
    _geom_bond_distance
    _geom_bond_publ_flag
    Br1 C2 . 1.8807(14) ?
    Br2 C5 . 1.8767(14) ?
    O1 C1 . 1.2295(18) ?
    O2 C3 . 1.2953(17) ?
    O2 H2 . 0.81(3) ?
    O3 C4 . 1.2229(18) ?
    O4 C6 . 1.3002(18) ?
    O4 H4 . 0.82(3) ?
    O5 C8 . 1.4212(19) ?
    O5 C9 . 1.428(2) ?
    N1 C7 . 1.492(2) ?
    N1 C10 . 1.494(2) ?
    N1 H1A . 0.88(3) ?
    N1 H1B . 0.86(3) ?
    C1 C2 . 1.4407(19) ?
    C1 C3 2_776 1.5265(19) ?
    C2 C3 . 1.368(2) ?
    C4 C5 . 1.445(2) ?
    C4 C6 2_565 1.520(2) ?
    C5 C6 . 1.362(2) ?
    C7 C8 . 1.511(2) ?
    C7 H7A . 0.9900 ?
    C7 H7B . 0.9900 ?
    C8 H8A . 0.9900 ?
    C8 H8B . 0.9900 ?
    C9 C10 . 1.509(2) ?
    C9 H9A . 0.9900 ?
    C9 H9B . 0.9900 ?
    C10 H10A . 0.9900 ?
    C10 H10B . 0.9900 ?
loop_
    _geom_angle_atom_site_label_1
    _geom_angle_atom_site_label_2
    _geom_angle_atom_site_label_3
    _geom_angle_site_symmetry_1
    _geom_angle_site_symmetry_3
    _geom_angle
    _geom_angle_publ_flag
    C3 O2 H2 . . 118(3) ?
    C6 O4 H4 . . 111(3) ?
    C8 O5 C9 . . 109.71(12) ?
    C7 N1 C10 . . 110.91(12) ?
    C7 N1 H1A . . 109.1(14) ?
    C10 N1 H1A . . 108.4(14) ?
    C7 N1 H1B . . 111.0(15) ?
    C10 N1 H1B . . 107.1(15) ?
    H1A N1 H1B . . 110(2) ?
    O1 C1 C2 . . 124.43(13) ?
    O1 C1 C3 . 2_776 117.51(13) ?
    C2 C1 C3 . 2_776 118.06(12) ?
    C3 C2 C1 . . 122.59(13) ?
    C3 C2 Br1 . . 120.39(11) ?
    C1 C2 Br1 . . 116.98(10) ?
    O2 C3 C2 . . 127.82(13) ?
    O2 C3 C1 . 2_776 112.91(12) ?
    C2 C3 C1 . 2_776 119.28(12) ?
    O3 C4 C5 . . 124.23(14) ?
    O3 C4 C6 . 2_565 118.64(13) ?
    C5 C4 C6 . 2_565 117.13(12) ?
    C6 C5 C4 . . 122.84(13) ?
    C6 C5 Br2 . . 119.19(11) ?
    C4 C5 Br2 . . 117.97(10) ?
    O4 C6 C5 . . 123.65(14) ?
    O4 C6 C4 . 2_565 116.29(13) ?
    C5 C6 C4 . 2_565 120.03(13) ?
    N1 C7 C8 . . 109.20(12) ?
    N1 C7 H7A . . 109.8 ?
    C8 C7 H7A . . 109.8 ?
    N1 C7 H7B . . 109.8 ?
    C8 C7 H7B . . 109.8 ?
    H7A C7 H7B . . 108.3 ?
    O5 C8 C7 . . 110.61(13) ?
    O5 C8 H8A . . 109.5 ?
    C7 C8 H8A . . 109.5 ?
    O5 C8 H8B . . 109.5 ?
    C7 C8 H8B . . 109.5 ?
    H8A C8 H8B . . 108.1 ?
    O5 C9 C10 . . 111.23(13) ?
    O5 C9 H9A . . 109.4 ?
    C10 C9 H9A . . 109.4 ?
    O5 C9 H9B . . 109.4 ?
    C10 C9 H9B . . 109.4 ?
    H9A C9 H9B . . 108.0 ?
    N1 C10 C9 . . 108.70(13) ?
    N1 C10 H10A . . 109.9 ?
    C9 C10 H10A . . 109.9 ?
    N1 C10 H10B . . 109.9 ?
    C9 C10 H10B . . 109.9 ?
    H10A C10 H10B . . 108.3 ?
loop_
    _geom_torsion_atom_site_label_1
    _geom_torsion_atom_site_label_2
    _geom_torsion_atom_site_label_3
    _geom_torsion_atom_site_label_4
    _geom_torsion_site_symmetry_1
    _geom_torsion_site_symmetry_2
    _geom_torsion_site_symmetry_3
    _geom_torsion_site_symmetry_4
    _geom_torsion
    _geom_torsion_publ_flag
    O1 C1 C2 C3 . . . . 177.29(14) ?
    C3 C1 C2 C3 2_776 . . . -3.3(2) ?
    O1 C1 C2 Br1 . . . . -0.27(19) ?
    C3 C1 C2 Br1 2_776 . . . 179.12(9) ?
    C1 C2 C3 O2 . . . . -176.34(14) ?
    Br1 C2 C3 O2 . . . . 1.1(2) ?
    C1 C2 C3 C1 . . . 2_776 3.4(2) ?
    Br1 C2 C3 C1 . . . 2_776 -179.16(9) ?
    O3 C4 C5 C6 . . . . -178.49(15) ?
    C6 C4 C5 C6 2_565 . . . 0.5(2) ?
    O3 C4 C5 Br2 . . . . 2.7(2) ?
    C6 C4 C5 Br2 2_565 . . . -178.24(10) ?
    C4 C5 C6 O4 . . . . -178.83(14) ?
    Br2 C5 C6 O4 . . . . -0.1(2) ?
    C4 C5 C6 C4 . . . 2_565 -0.5(2) ?
    Br2 C5 C6 C4 . . . 2_565 178.22(10) ?
    C10 N1 C7 C8 . . . . -54.86(16) ?
    C9 O5 C8 C7 . . . . -62.32(16) ?
    N1 C7 C8 O5 . . . . 58.54(17) ?
    C8 O5 C9 C10 . . . . 62.50(17) ?
    C7 N1 C10 C9 . . . . 54.40(17) ?
    O5 C9 C10 N1 . . . . -58.02(17) ?
loop_
    _geom_hbond_atom_site_label_D
    _geom_hbond_atom_site_label_H
    _geom_hbond_atom_site_label_A
    _geom_hbond_site_symmetry_A
    _geom_hbond_distance_DH
    _geom_hbond_distance_HA
    _geom_hbond_distance_DA
    _geom_hbond_angle_DHA
    _geom_hbond_publ_flag
    N1 H1A O4 . 0.88(3) 2.03(3) 2.886(2) 166(2) y
    N1 H1B O1 1_445 0.86(3) 2.16(3) 2.938(2) 150(2) y
    N1 H1B O2 2_666 0.86(3) 2.27(3) 2.955(2) 137(2) y
    O2 H2 O4 . 0.81(3) 1.77(3) 2.5160(16) 152(4) y
    O2 H2 O3 2_565 0.81(3) 2.57(3) 3.0613(17) 120(3) y
    O4 H4 O2 . 0.82(3) 1.82(4) 2.5160(16) 143(4) y
    C7 H7A O4 2_666 0.99 2.53 3.391(2) 145 y
    C10 H10B Br2 2_555 0.99 2.90 3.8892(17) 175 y
_shelx_hkl_file
;
   0  -1   113153.05  130.68
   0   1  -112753.78  139.78
   0   1  -112900.35  128.14
   0  -1   112955.12  146.53
   1  -1  -1  190.70   24.46
  -1   1   1  194.87   14.41
   1  -1  -1  152.21    6.39
  -1   1   1  171.59   13.88
  -1   1   1  176.91    6.54
   1  -1  -1  153.53   13.13
   0   1   1 6979.52   63.32
   0   1   1 6958.03   80.36
   0   1   1 6993.78   93.30
   0  -1  -1 7068.95   78.28
   0  -1  -1 6905.78   79.78
   0  -1  -1 7071.99   94.08
  -1   1  -121135.49  241.87
   1  -1   119530.00  237.46
   1  -1   119212.59  250.18
  -1   1  -120616.34  238.00
  -1   1  -120675.44  250.28
  -1   1  -120491.59  266.09
   1   1  -1 1193.08   39.53
   1   1  -1 1076.21   20.11
   1   1  -1 1075.96   25.25
  -1  -1   1 1068.26   25.24
  -1  -1   1 1133.96   38.00
  -1  -1   1 1127.83   24.56
   1   0  -212093.87  143.08
  -1   0   212132.73  142.04
  -1   0   212419.44  120.93
  -1   0   212033.46  140.35
   1   0  -212322.58  142.81
  -1   0   212144.90  143.37
   1   0  -212658.85  168.77
  -1   2   0 4667.32   56.81
   1  -2   0 4727.35   56.47
  -1   2   0 4745.23   85.80
   1  -2   0 4815.21   59.18
   1  -2   0 4630.35   62.45
   1  -2   0 4936.33   58.72
  -1   2   0 4700.62   90.96
  -1   0  -1 186051.   3217.
  -1   0  -1 182625.   3375.
   1   0   1 184547.   3292.
  -1   0  -1 183726.   3240.
   1   0   1 179739.   3079.
   1   0   1 174745.   3061.
  -2   1   142498.89  520.80
  -2   1   143259.38  548.90
   2  -1  -142695.70  541.80
   2  -1  -143487.68  533.76
  -2   1   143709.93  501.96
   1   1   0 4900.42   92.39
  -1  -1   0 5173.16   96.34
  -1  -1   0 4792.40   65.19
   1   1   0 4695.16   63.14
   0  -1   2 4411.72   80.92
   0  -1   2 4619.54   54.27
   0  -1   2 4412.41  136.23
   0   1  -2 4363.50   84.91
   0   1  -2 4261.83   77.79
   0   0  -2 1184.99   59.25
   0   0  -2 1174.43   41.76
   0   0   2 1145.51   57.68
   0   0   2 1046.32   51.45
   0   0  -2 1083.96   33.91
  -1   1   2 301629.   6009.
  -1   1   2 298852.   5916.
   1  -1  -2 289781.   5738.
  -1   1   2 302470.   6024.
   0  -2   1 8122.74  101.44
   0  -2   1 8437.86  113.41
   0   2  -1 8035.99  101.90
   0   2  -1 8258.54   90.10
   1  -1  -2 294446.   5801.
   1  -1  -2 295680.   5848.
   0   2  -1 8522.45  111.78
   0  -2   1 8233.52  103.58
   0  -2   1 8593.47  105.44
  -1   2  -1 323953.   6708.
  -1   2  -1 323164.   6514.
   1  -2   1 321232.   6583.
  -1   2  -1 327987.   6800.
   1  -2   1 328199.   6828.
   1  -2   1 332490.   6655.
   1  -2  -111777.72  129.82
   1  -2  -111246.68  150.28
   1  -2  -111755.50  147.02
  -1   2   111562.98  144.37
  -1   2   111318.67  120.85
  -1   2   111637.08  128.28
   0   2   0 184498.   3259.
   0  -2   0 196002.   3333.
   0   2   0 189687.   3220.
   0   2   0 187843.   3318.
   0  -2   0 192829.   3372.
   0  -2   0 190082.   3370.
  -1  -1   2 183075.   3196.
   1   1  -2 178129.   3206.
   1   1  -2 188875.   3232.
  -1  -1   2 178858.   3152.
  -1  -1   2 181539.   3096.
  -1  -1   2 183706.   3089.
  -2   1   058115.23  811.82
  -2   1   055830.35  775.05
  -2   1   056070.70  727.09
   2  -1   053576.69  729.41
   2  -1   053113.01  762.59
   2  -1   055008.89  700.03
  -2   0   1 9701.88   97.06
   2   0  -1 9571.48  112.18
   2   0  -1 9545.30   99.65
  -2   0   1 9836.63  102.35
  -2   0   110227.11  152.26
   2   0  -1 9404.81  139.18
  -2   0   1 9462.03  136.88
   2  -2  -1 1611.01   28.86
   2  -2  -1 1590.21   44.08
  -2   2   1 1658.16   72.43
   2  -2  -1 1578.96   31.60
  -2   2   1 1545.96   45.40
   2  -2  -1 1609.92   44.45
   2  -1  -2 475521.  10536.
  -2   1   2 441878.   9929.
  -2   1   2 445936.   9702.
   2  -1  -2 450016.  10264.
   2  -1  -2 462798.  10540.
  -2   1   2 448844.  10099.
  -2   2   0 1467.47   44.98
  -2   2   0 1523.07   43.45
   2  -2   0 1530.83   35.20
   2  -2   0 1478.21   67.07
   2  -2   0 1509.90   45.54
  -2   2   0 1524.10   33.85
   2   0  -243255.21  543.09
  -2   0   244584.57  566.77
  -2   0   244143.68  563.00
   2   0  -242853.20  546.47
  -2   0   244962.30  543.50
  -2   0   246552.89  532.90
  -2   0   015363.21  249.43
   2   0   014507.79  243.21
   2   0   014747.01  146.31
  -2   0   014850.88  149.61
  -2   0   014756.15  219.48
  -2   0   014882.96  238.48
   0  -2   2 254525.   4496.
   0   2  -2 225844.   3964.
   0  -2   2 235256.   4637.
   0  -2   2 239900.   4564.
   0   2  -2 234117.   4362.
   0   2  -2 231744.   4570.
   0  -1  -2 1798.29   59.88
   0  -1  -2 1717.09   53.53
   0   1   2 1724.28   53.58
   0   1   2 1691.46   37.47
   0  -1  -2 1694.99   37.49
   0   1   2 1630.55   55.11
   0   1   2 1632.45   58.13
  -1   1  -2 9413.09  146.35
  -1   1  -2 9531.34  129.99
   1  -1   2 9453.59  187.57
   1  -1   2 8909.63  175.82
   1  -1   2 9020.63  143.20
  -1   1  -2 9289.11  177.94
   1   1   132937.21  471.30
   1   1   133018.25  378.10
  -1  -1  -133778.45  360.31
   1   1   132516.49  419.33
  -1  -1  -132630.45  421.01
  -1  -1  -133272.81  478.50
   0   2   1 219935.   4126.
   0  -2  -1 226320.   4019.
   0   2   1 214637.   4036.
   0   2   1 222184.   3920.
   0  -2  -1 220183.   4168.
   0  -2  -1 222043.   4094.
   2  -2  -2  691.73   38.43
  -2   2   2  651.46   39.17
   2  -2  -2  638.82   36.11
  -2   2   2  664.55   17.18
  -2   2   2  617.10   37.85
  -1   0   336366.93  431.27
  -1   0   335705.18  519.68
  -1   0   334972.59  465.74
   1   0  -335286.82  475.86
   1   0  -336209.91  429.41
   1   0  -334481.98  484.73
  -2   1  -1 367165.   7893.
   2  -1   1 362537.   7960.
   2  -1   1 344093.   7576.
  -2   1  -1 378188.   8323.
  -2   1  -1 353185.   7869.
  -2   1  -1 374945.   8259.
   2  -1   1 360970.   7676.
   1   2  -1 228667.   4219.
   1   2  -1 226459.   4120.
   1   2  -1 220429.   4210.
  -1  -2   1 232035.   4310.
  -1  -2   1 224311.   4167.
  -1  -2   1 233474.   4455.
  -1   2  -2 102224.   1666.
  -1   2  -2 106611.   1570.
   1  -2   2 102303.   1713.
  -1   2  -2 101311.   1610.
  -1   2  -2 102148.   1491.
   1  -2   297388.94 1702.51
  -2   2  -120180.76  276.52
  -2   2  -119883.28  251.83
   2  -2   119476.76  269.41
   2  -2   119367.90  265.42
   2  -2   119811.16  245.86
  -2   2  -119932.24  268.51
  -1   2   2 4218.67   65.51
   1  -2  -2 4222.28   65.00
   1  -2  -2 4226.98   85.61
  -1   2   2 4309.47   84.34
   1  -2  -2 4189.06   66.50
  -1   2   2 4206.32   66.74
   1  -3   070682.53  989.25
   1  -3   070803.51  994.07
   1  -3   072365.08 1068.99
   1  -3   071078.78  987.36
  -1   3   070408.70  984.77
  -1   3   070475.71  996.85
  -1   3   072800.68 1025.82
  -2  -1   1 350444.   7261.
  -2  -1   1 362382.   7406.
  -2  -1   1 338240.   7494.
  -1  -1   3 180592.   3299.
  -1  -1   3 187835.   3351.
   1   1  -3 187251.   3311.
   2   1  -1 356031.   7370.
  -2  -1   1 363155.   7694.
   1   1  -3 183890.   3357.
   2   1  -1 328526.   7209.
  -1  -1   3 190468.   3186.
  -1   0  -242988.04  696.67
   1   0   243648.85  581.83
  -1   0  -245752.81  615.24
   1   0   245533.38  738.00
  -1   0  -243967.37  643.52
   1   0   241998.77  618.86
   1   2  -212457.09  154.36
  -1  -2   212606.69  178.86
   1   2  -211860.25  155.10
   1   2  -212776.12  170.32
  -1  -2   212176.25  156.14
  -1  -2   212015.06  158.58
  -2  -1   2 235067.   4743.
  -2  -1   2 234278.   4402.
  -2  -1   2 246469.   4562.
   2   1  -2 240083.   4465.
  -2  -1   2 231412.   4406.
  -2  -1   2 236851.   4413.
  -2  -1   2 243596.   4519.
  -1   3  -111001.78  204.01
   1  -3   111079.80  224.73
   1  -3   111277.82  152.43
   1  -3   111352.29  122.34
  -1   3  -110985.68  125.32
  -1   3  -111912.76  175.61
   2  -3   0 114234.   1758.
   2  -3   0 112915.   1794.
  -2   3   0 114339.   1826.
   2  -3   0 113974.   1841.
  -2   3   0 114143.   1817.
  -2   3   0 114170.   1784.
  -2   0   330627.81  405.74
  -2   0   329868.13  398.08
  -2   0   331720.67  424.51
  -2   0   330040.10  398.15
   2   0  -330906.88  353.63
   2   0  -330897.92  374.15
   0  -1   320553.71  317.81
   0  -1   321078.36  235.86
   0   1  -322302.29  331.46
   0  -1   321041.81  309.89
   0   1  -321289.29  231.72
   0   1  -320090.52  313.49
  -1  -2   0 3948.06   76.24
  -1  -2   0 4050.90   31.42
   1   2   0 3831.77   76.92
  -1  -2   0 4249.04  104.64
   1   2   0 4078.94  101.27
  -2   1   3 359641.   7563.
   2  -1  -3 329388.   7023.
  -2   1   3 334626.   7028.
   2  -1  -3 349043.   7322.
   2  -1  -3 349864.   7369.
  -2   1   3 354262.   7530.
  -2   3   140294.46  488.32
   2  -3  -139045.09  477.52
   2  -3  -140411.68  492.67
  -2   3   140251.55  538.17
   2  -3  -139983.65  523.90
  -2   3   139071.61  581.61
   2  -3  -139432.03  517.62
  -1   1   3 315520.   6607.
   1  -1  -3 316353.   6512.
  -1   1   3 328409.   6910.
  -1   1   3 325102.   6723.
   1  -1  -3 317294.   6674.
  -1   1   3 320506.   6667.
  -3   1   1 113897.   1882.
  -3   1   1 115428.   1803.
   3  -1  -1 115689.   1726.
  -3   1   1 120704.   1863.
   3  -1  -1 112636.   1855.
   3  -1  -1 117650.   1831.
  -3   2   1 134053.   2220.
  -3   2   1 137973.   2320.
  -3   2   1 142260.   2207.
   3  -2  -1 135192.   2226.
   3  -2  -1 136347.   2270.
   3  -1  -230032.89  478.52
   3  -1  -230107.73  385.10
  -3   1   230620.31  416.60
  -3   1   231027.91  401.68
  -3   1   232287.77  328.07
   0   0  -3 152799.   2618.
   0   0   3 148879.   2598.
   0   0  -3 156178.   2859.
   0   0   3 151208.   2726.
   0  -3   1 1231.17   85.47
   0  -3   1 1278.08   42.94
   0  -3   1 1353.72   38.91
   0  -3   1 1159.59   49.61
   0   3  -1 1410.87   48.06
   0   3  -1 1168.29   42.75
  -2   0  -122167.25  308.57
  -2   0  -123255.16  370.49
  -2   0  -122248.02  306.54
   2   0   121850.27  300.47
   2   0   121817.93  464.66
   2   0   121273.56  244.61
   1  -3  -168783.41  965.66
   1  -3  -168751.77  939.96
  -1   3   169244.02  949.65
  -1   3   168251.29  955.78
  -1   3   168182.39  995.85
   1  -3  -168786.16 1000.32
  -2  -1   083489.19 1235.38
   2   1   081588.82 1202.47
  -2  -1   085382.42 1119.65
   2   1   079670.99 1326.19
  -2  -1   083065.57 1377.50
   2   1   084511.21 1089.49
  -3   2   2 187888.   3501.
   3  -2  -2 189912.   3411.
   3  -2  -2 174095.   2840.
  -3   2   2 187718.   3368.
   3  -2  -2 190666.   3083.
   3  -2  -2 191045.   3409.
  -2   3  -1 441621.  10017.
  -2   3  -1 458018.  10596.
   2  -3   1 448449.  10414.
   2  -3   1 452249.  10379.
  -2   3  -1 445089.  10174.
   2  -3   1 453305.  10267.
   0   2  -395974.76 1581.50
   0  -2   399517.64 1577.23
   0  -2   399186.74 1654.31
   0   2  -398399.76 1547.40
   0   3   0 3316.76   74.35
   0  -3   0 3388.88   75.65
   0   3   0 3311.59   82.32
   0  -3   0 3479.33   69.59
   0  -3   0 3556.95   81.05
  -3   2   0  140.00   35.76
  -3   2   0  147.64   29.94
  -3   2   0   42.64   27.62
   3  -2   0  144.34   33.95
   3  -2   0  111.54   33.19
  -2  -1   328076.74  383.68
   2   1  -328084.76  340.91
   2   1  -328627.05  377.64
  -2  -1   329308.49  357.46
   2   1  -328632.30  407.11
  -2  -1   329136.03  377.69
  -2  -1   328399.36  380.97
  -1   3  -2 280819.   5765.
  -1   3  -2 276653.   5553.
   1  -3   2 272953.   5496.
  -1   3  -2 271390.   5183.
   1  -3   2 277210.   5748.
   1  -3   2 285374.   5450.
   0  -3   239616.51  450.83
   0   3  -238300.08  487.93
   0   3  -238380.60  548.08
   0  -3   237063.92  657.09
   0  -3   237687.70  515.55
   0   3  -237010.75  504.60
  -3   0   243376.49  615.96
  -3   0   245962.65  553.38
   3   0  -242646.69  625.37
  -3   0   244808.41  577.97
   3   0  -243987.09  524.89
   3   0  -244860.78  581.89
  -1  -2   383751.44 1266.29
  -3   1   035265.26  447.64
  -1  -2   384995.48 1370.68
   3  -1   034563.18  432.86
  -1  -2   385232.85 1132.45
   3  -1   035268.84  462.80
  -3   1   035959.16  500.36
   1   2  -382127.19 1231.69
  -1  -2   386796.49 1226.00
   1   2  -385856.27 1357.75
  -3   1   035902.79  556.17
  -3   1   036230.47  549.61
   3  -1   034465.50  521.13
   0   2   2 180567.   3096.
   0   2   2 182065.   3340.
   0   2   2 183189.   3397.
   0  -2  -2 186754.   3469.
   0   2   2 180530.   3153.
   0  -2  -2 185140.   3334.
  -3   0   1 157453.   2910.
  -3   0   1 159287.   2903.
  -3   0   1 157304.   2608.
   3   0  -1 153573.   2528.
  -3   0   1 159531.   2749.
   3   0  -1 153867.   2548.
   2  -2  -3  580.10   43.75
   2  -2  -3  547.04   46.20
   2  -2  -3  670.31   52.15
  -2   2   3  629.68   27.76
  -2   2   3  600.14   44.59
  -2   2   3  649.90   45.73
  -3   3   118966.69  264.51
   3  -3  -119020.74  266.87
   3  -3  -119282.31  265.99
  -3   3   119499.64  242.85
   3  -3  -119262.54  210.77
  -2   3   273939.06 1025.90
  -2   3   273578.75 1158.08
   2  -3  -271507.29 1062.58
   2  -3  -273665.63 1022.45
   2  -3  -273170.34 1059.05
  -2   3   272370.42 1085.05
   3  -1  -319816.27  269.08
  -3   1   319454.94  260.89
  -3   1   319514.76  267.01
   3  -1  -319544.18  270.71
   3  -1  -320046.75  195.38
  -1  -1  -2 9834.92  167.81
  -1  -1  -2 9682.44  117.22
   1   1   2 9340.83  162.79
  -1  -1  -2 9741.59  275.00
   1   1   2 9403.24  149.36
   1   1   2 9297.73  176.33
  -2   2  -2 5490.95  145.53
   2  -2   2 4845.13  116.67
  -2   2  -2 5349.83  159.24
  -2   2  -2 5600.05  105.98
   2  -2   2 4928.73  140.32
  -2   2  -2 5259.19  123.79
  -3   3   0 110232.   1771.
  -3   3   0 110196.   1708.
  -3   3   0 107859.   1743.
   3  -3   0 106730.   1718.
   3  -3   0 109886.   1747.
   3  -3   0 108908.   1705.
   1   2   1 111931.   1919.
  -1  -2  -1 113382.   1835.
  -1  -2  -1 117953.   2030.
   1   2   1 113261.   1933.
   1   2   1 115163.   1667.
  -2   1  -2 206429.   3967.
  -2   1  -2 201051.   3795.
   2  -1   2 189940.   3685.
   2  -1   2 187295.   3476.
  -2   1  -2 199635.   3921.
   2  -1   2 195428.   3731.
   0   1   321472.53  305.91
   0   1   321358.25  280.86
   0   1   320930.56  330.39
   0   1   321303.36  317.84
   0  -1  -321736.80  329.69
   0  -1  -322491.42  331.54
   0  -1  -321255.95  280.64
  -1   1  -3  573.71   40.45
  -1   1  -3  451.71   73.42
   1  -1   3  404.88   51.27
   1  -1   3  446.68   72.96
   1  -1   3  302.95  119.97
  -3   0   353555.48  694.14
  -3   0   353424.39  666.34
  -3   0   352690.23  734.62
   3   0  -350514.26  707.21
  -3   0   351657.41  724.15
  -3   0   351528.59  726.21
   3   0  -350573.33  721.84
  -1   2  -3 154390.   2643.
   1  -2   3 140591.   2523.
  -1   2  -3 147661.   2835.
  -1   2  -3 141884.   2581.
   1  -2   3 144181.   2584.
  -1   2  -3 150662.   2505.
   1  -2   3 142844.   2374.
  -3   2   316546.58  240.07
  -3   2   317501.34  177.65
  -3   2   317000.37  250.27
   3  -2  -316349.41  235.68
   3  -2  -316711.13  317.63
   3  -2  -316352.77  199.00
  -3   3   286498.76 1438.93
   3  -3  -286014.87 1337.51
  -3   3   286893.12 1348.97
   3  -3  -287741.53 1214.29
   3  -3  -287644.91 1211.57
   3  -3  -288464.65 1359.84
  -1   2   334863.53  497.57
  -1   2   334706.67  516.09
  -1   2   335150.04  478.21
   1  -2  -334302.72  546.48
   1  -2  -334920.47  519.82
   1  -2  -334626.36  494.44
  -1   2   335184.77  466.99
   2   2  -2 3486.58   95.24
  -2  -2   2 3424.56   73.59
  -2  -2   2 3664.12   73.23
   2   2  -2 3347.03   72.05
  -2  -2   2 3757.65   98.02
  -2  -2   2 3336.05   73.50
   2   2  -2 3369.96   54.78
  -2  -2   2 3385.50   55.82
   0   3   131544.43  386.43
   0   3   130713.78  423.88
   0  -3  -131975.90  357.10
   0   3   130544.03  460.79
   0  -3  -130288.44  417.79
   0  -3  -131181.97  464.10
   1  -3  -2 100772.   1566.
  -1   3   2 101194.   1536.
   1  -3  -2 102052.   1540.
  -1   3   2 100115.   1631.
   1  -3  -2 100444.   1632.
  -1   3   2 102957.   1601.
  -2   0   4  743.19   56.78
  -2   0   4  679.39   31.28
  -2   0   4  783.72  102.45
   2   0  -4  644.68   33.01
   2   0  -4  648.05   38.12
  -2   0   4  590.09   88.45
   1   0  -4 2147.94   86.19
   2   2  -116804.12  287.76
  -1   0   4 2107.21  102.18
  -2  -2   118051.38  194.42
  -1   0   4 2278.54   82.03
   1   0  -4 2229.81   87.28
   1   0  -4 2118.68   97.15
  -2  -2   117947.67  191.00
   2   2  -116439.62  224.52
  -1   0   4 2215.55   52.72
   1   1  -4  837.42   73.37
  -1  -1   4 1299.17  124.10
  -1  -1   4 1001.21   65.22
   1   1  -4  887.75   37.71
   1   1  -4  751.71   99.26
  -2   3  -2  722.57   60.11
   2  -3   2  559.61   57.37
  -2   3  -2  642.98   33.85
  -2   3  -2  535.68   66.11
   2  -3   2  512.95   55.03
   2  -3   2  825.45   65.84
  -3   2  -127348.03  387.13
  -3   2  -128155.74  418.42
   3  -2   126337.70  369.94
   3  -2   126930.93  397.03
  -3   2  -128861.33  440.65
   3  -2   125094.02  406.30
  -3   2  -127795.86  437.59
   2  -4   064241.45  914.53
   2  -4   064497.88  918.84
  -2   4   065174.43  968.53
  -2   4   064058.30  931.88
   2  -4   065119.91 1009.98
   2  -4   064149.58  945.94
   3   0   015800.66  175.36
  -3   0   016481.10  294.23
  -3   0   015668.12  300.71
  -3   0   015939.42  179.83
  -3   0   016160.67  307.88
   3   0   015104.15  440.25
  -1  -3   174763.77 1265.16
  -1  -3   178041.95 1129.19
   1   3  -175318.10 1045.66
   1   3  -172555.39 1174.12
  -1  -3   174764.98 1123.76
   1   3  -171456.61 1123.09
   2   1   1 168578.   2802.
   2   1   1 169355.   3215.
  -2  -1  -1 171505.   3297.
  -2  -1  -1 173582.   3136.
  -2  -1  -1 183557.   3141.
   2   1   1 170867.   3054.
  -1  -3   2 103251.   1602.
  -1  -3   2 103951.   1633.
  -1  -3   299914.79 1630.63
  -1  -3   2 101365.   1600.
   1   3  -2 104915.   1664.
   1   3  -2 101834.   1708.
   0   3  -323713.14  378.03
   0  -3   323020.36  506.29
   0  -3   323365.35  334.01
   0   3  -322789.40  331.47
   1  -4   146439.25  658.98
   1  -4   146706.95  667.75
   1  -4   145785.49  745.08
   1  -4   148098.42  621.58
  -1   4  -148733.95  812.55
  -1   4  -145579.04  619.62
  -2   1   4 1021.95   78.20
   2  -1  -4 1046.34   59.52
  -2   1   4  862.61   57.63
  -2   1   4  716.73   61.90
   2  -1  -4  757.32   47.86
  -1   0  -3 4084.68  137.70
  -1   0  -3 4503.49  106.20
  -1   0  -3 3985.68  175.30
   1   0   3 4219.49   96.67
   1   0   3 3898.98  140.87
   1  -4   0  424.59   41.30
   1  -4   0  438.46   58.70
  -1   4   0  400.70   43.16
   1  -4   0  431.77   42.63
   1  -4   0  358.40   72.07
  -1   4   0  387.98   41.51
  -1   4   0  373.85   36.51
  -2  -2   3  102.03   31.49
  -2  -2   3  168.69   38.68
  -2  -2   3  205.32   32.24
  -2  -2   3  207.64   30.71
   2   2  -3  117.20   30.17
  -2   4  -1 3993.00   73.92
   2  -4   1 4120.06  112.98
   2  -4   1 4165.13   92.78
  -2   4  -1 4022.62   93.00
  -2   4  -1 4103.90  108.77
   2  -4   1 4100.24   71.11
   2   1  -499725.82 1742.05
   2   1  -498075.53 1455.13
  -2  -1   4 104951.   1638.
  -2  -1   4 102883.   1506.
  -2  -1   498418.90 1620.69
   2   1  -494528.78 1445.92
  -2  -1   498743.93 1628.17
   3  -3   1 7495.76  125.59
   3  -3   1 7124.73  140.46
  -3   3  -1 7321.06  196.62
   3  -3   1 7164.21  150.69
  -3   3  -1 7106.30  218.12
  -3   3  -1 7318.04  140.60
  -3  -1   2 5171.31   81.64
  -3  -1   2 5104.45  111.47
   3   1  -2 4945.80  116.71
  -3  -1   2 5191.92  130.75
  -3  -1   2 5076.85   71.67
  -3  -1   2 5484.43  155.18
   3  -1   118342.95  303.08
  -3   1  -118880.64  332.45
  -3   1  -119205.60  260.41
  -3   1  -119116.08  460.64
   3  -1   117747.67  375.13
  -3   1  -119289.77  319.47
   2  -4  -130353.25  411.59
   2  -4  -130336.71  395.83
   2  -4  -129761.01  390.03
  -2   4   130011.03  428.68
  -2   4   130025.08  410.80
   2  -4  -130184.29  418.23
  -2   4   130441.25  397.62
   2   0   227301.58  431.32
  -2   0  -229501.01  399.04
   2   0   228794.96  470.34
  -2   0  -229063.17  453.37
  -2   0  -229062.85  474.39
   2   0   227346.93  363.94
   1  -3   3 5740.58  163.76
  -1   3  -3 6365.71  160.40
   1  -3   3 5984.44  214.43
  -1   3  -3 5855.06  143.65
  -1   3  -3 5910.97   58.89
   0  -1   4 3452.73  114.00
   0   1  -4 3488.34  126.12
   0   1  -4 3621.80  138.22
   0   1  -4 3524.97   62.29
   0  -1   4 3455.64   64.35
   0  -1   4 3204.66  131.90
  -4   2   231345.88  443.89
  -4   2   233194.90  355.59
   4  -2  -231562.63  536.34
  -4   2   231455.31  473.56
   4  -2  -230724.63  459.44
  -1   1   494797.72 1477.61
   1  -1  -490293.89 1513.08
   1  -1  -489083.43 1386.82
  -1   1   489575.21 1615.64
  -1   1   489365.60 1437.14
  -1   1   491594.76 1442.73
  -1  -3   0  312.85   44.99
  -1  -3   0  346.91   60.16
   1   3   0  263.92   42.43
  -1  -3   0  323.10   15.27
   1   3   0  203.50   55.64
  -1  -2   4 102037.   1444.
   1   2  -4 102691.   1736.
  -1  -2   4 106542.   1479.
   1   2  -497266.34 1555.79
  -1  -2   496960.88 1672.62
  -1  -2   4 101511.   1642.
   3   1  -1 122126.   1857.
  -3  -1   1 127959.   2357.
  -3  -1   1 122728.   2221.
   3   1  -1 117832.   2151.
   3   1  -1 124133.   2004.
  -3  -1   1 128742.   1967.
  -3  -1   1 128230.   2097.
  -3  -1   353578.95  834.69
  -3  -1   351069.93  725.91
  -3  -1   352594.30  697.99
   3   1  -352107.71  809.52
  -3  -1   352628.74  733.99
  -3  -1   350901.23  721.61
  -3  -1   353006.97  708.43
   3  -1  -4  541.36   45.02
   3  -1  -4  534.57   55.22
  -3   1   4  533.12   54.69
   3  -1  -4  521.01   23.68
  -3   1   4  507.98   52.69
  -3   1   4  532.90   55.63
  -3   1   4  529.83   42.87
  -4   2   1 263801.   5261.
  -2  -2   0 2823.45  137.95
  -2  -2   0 3011.58  127.69
  -4   2   1 252973.   4978.
   4  -2  -1 245095.   4906.
   2   2   0 2876.56  122.97
   4  -2  -1 247632.   4710.
   4  -2  -1 248309.   4853.
  -4   2   1 246967.   5010.
   2   2   0 2936.97  137.69
   3  -4  -1 2121.16   80.65
   3  -4  -1 2150.90   48.37
   3  -4  -1 2113.34   80.78
  -3   4   1 2159.96   78.29
  -3   4   1 2058.00   78.04
   3  -4  -1 2199.11   75.86
  -3   4   070949.06 1071.59
   3  -4   071839.32 1246.81
   3  -4   073138.52 1066.53
  -1   4  -295655.70 1592.66
  -1   4  -294557.82 1450.46
   3  -4   073673.02 1098.04
   1  -4   295954.66 1539.39
  -1   4  -298387.76 1573.80
  -3   4   075261.62 1092.07
   1  -4   296532.26 1628.66
  -3   4   071716.39 1112.26
   1  -4   299661.27 1446.50
   1   3  -3 2129.62   75.36
   1   3  -3 2060.56   82.81
   1   3  -3 1948.18   61.62
  -1  -3   3 1996.81   35.24
  -1  -3   3 2221.41   92.50
  -1  -3   3 2084.09   73.12
  -1  -3   3 1998.45   74.39
  -2   3   3 161903.   2910.
  -2   3   3 164357.   2834.
   2  -3  -3 159156.   2862.
  -2   3   3 164678.   2901.
   2  -3  -3 161024.   2784.
   2  -3  -3 165238.   2889.
   0   2  -415973.11  301.65
   0  -2   416243.77  171.61
   0  -2   415959.27  281.05
   0  -2   416302.59  303.51
   0   2  -415660.75  277.62
   4  -1  -2  963.06   73.40
  -4   1   2  921.94   48.13
   4  -1  -2  854.60   48.35
  -4   1   2 1060.25   74.06
   4  -1  -2 1034.78   34.08
  -4   1   2  990.74   45.00
   3   0  -4 148835.   2424.
  -3   0   4 145576.   2455.
  -3   0   4 149283.   2622.
   3   0  -4 144055.   2474.
  -3   0   4 151114.   2516.
  -3   0   4 147384.   2584.
   3  -3  -3 8029.33   94.18
  -3   3   3 8061.51   90.76
  -3   3   3 8070.26  155.29
  -3   3   3 7699.06  143.33
   3  -3  -3 7811.03  153.74
   3  -3  -3 7777.13  144.34
   0   0   4 233425.   4531.
   0   0   4 231820.   4768.
   0   0  -4 226444.   4560.
   0   0  -4 231552.   4774.
   0   0  -4 240632.   4798.
   1  -4  -187621.94 1290.93
  -1   4   186381.90 1337.83
   1  -4  -187818.58 1524.02
  -1   4   187558.45 1409.90
  -1   4   189568.33 1340.42
   1  -4  -187423.43 1348.70
   0   4  -1 151802.   2630.
   0  -4   1 152486.   2671.
   0   4  -1 149877.   2604.
   0  -4   1 151405.   2662.
   0  -4   1 156646.   2706.
   0   4  -1 147055.   2585.
   0  -4   1 157631.   2693.
   4  -3  -1 4076.62   75.70
   4  -3  -1 4019.93  112.48
  -4   3   1 4200.75  105.47
   4  -3  -1 4127.00  107.03
  -4   3   1 4138.65  119.91
  -4   3   1 4230.85   60.28
  -4   3   217284.60  266.12
   4  -3  -217039.31  368.04
   4  -3  -217259.96  268.94
   4  -3  -217001.64  174.14
  -4   3   216885.31  377.92
  -4   1   116639.58  305.53
  -4   1   117054.75  282.43
   4  -1  -116000.38  216.18
  -4   1   116226.42  215.07
   4  -1  -116167.02  241.56
  -4   1   116773.80  439.82
   4  -1  -116037.62  406.73
   4  -2  -3 7739.29  227.00
  -4   2   3 8128.21  158.94
  -4   2   3 7675.28  147.72
   4  -2  -3 7909.56  158.78
  -4   1   3 6835.99   71.32
  -4   1   3 6472.00  139.34
   4  -1  -3 6301.36  123.39
   4  -1  -3 6251.79  140.52
  -4   1   3 6797.46   59.26
  -4   1   3 6573.14  127.62
   2  -2  -4 7101.10  144.27
  -2   2   4 7176.74  136.96
  -2   2   4 7262.32  210.65
  -2   2   4 7134.57  144.08
  -2   2   4 7185.44  118.49
   2  -2  -4 7015.49  129.88
   2  -2  -4 7161.58  136.96
   0  -4   2 222264.   4264.
   0  -4   2 226402.   4169.
   0  -4   2 216886.   4173.
   0   4  -2 209707.   3896.
   0  -4   2 222239.   4366.
   0   4  -2 211963.   4078.
   0   2   327310.73  404.73
   0   2   327239.24  346.55
   0  -2  -327747.46  523.46
   0   2   327872.83  420.55
   0   2   326941.91  425.87
   0  -2  -328723.15  465.78
   1   2   2 226421.   4517.
   1   2   2 208739.   3801.
   1   2   2 231021.   4252.
  -1  -2  -2 234173.   4786.
   1   2   2 230379.   4638.
  -1  -2  -2 233366.   4570.
  -2   4  -2  870.86   78.27
   2  -4   2  894.01   83.13
  -2   4  -2  798.12   34.00
   2  -4   2  856.90   55.90
  -2   4  -2  769.51   65.34
   2  -4   2  872.55   63.44
  -3   2   412123.22  196.46
  -3   2   412552.11  213.50
   3  -2  -412035.12  205.63
   3  -2  -412131.59  200.21
  -3   2   412267.27  140.75
   3  -2  -412474.18  223.97
   0   3   239020.02  570.97
   2  -2   3 1147.39   82.88
   0   3   239542.84  516.85
   0   3   237846.50  597.71
   0  -3  -238918.74  565.74
  -2   2  -3 1142.90  102.05
   0  -3  -239992.47  776.75
  -2   2  -3 1119.13   83.82
  -2   2  -3 1152.72  106.50
   2  -2   3 1244.38   67.68
   2  -2   3 1136.32  175.90
   0  -3  -239371.26  519.84
   3  -4  -269043.11  961.81
  -2   4   2 2024.03  149.70
   3  -4  -267889.39 1047.06
   3  -4  -268793.90 1018.77
  -2   4   2 1949.87   66.85
   3  -4  -269642.06 1055.24
  -3   4   267498.32 1054.99
  -3   4   269983.97 1036.19
   2  -4  -2 1791.56   58.26
  -2   4   2 2027.99   60.85
  -3   4   268990.93 1050.94
   2  -4  -2 1902.22  107.10
   2  -4  -2 1842.69   84.81
  -3   4  -169390.28 1050.15
   3  -4   172050.95 1101.64
   3  -4   171331.80 1052.55
  -3   4  -167820.16 1217.24
  -3   4  -170043.44 1047.61
   3  -4   169211.82 1121.66
   0   4   0 4148.10  105.17
   0  -4   0 4555.81  113.17
   0   4   0 4372.07  109.09
   0  -4   0 4160.40  108.68
   0   4   0 4015.18  112.09
   0  -4   0 4353.54   63.89
   3   0   111581.91  138.83
  -3   0  -112635.12  281.49
  -3   0  -112465.41  160.03
  -3   0  -112403.24  219.05
   3   0   111757.57  202.54
   3   0   112047.66  274.78
  -2  -2   4 3954.28   74.77
   2   2  -4 3760.64  110.86
  -2  -2   4 4030.34   94.01
  -2  -2   4 3965.74   52.31
   2   2  -4 3747.84   88.67
  -2  -2   4 3758.92  119.70
  -4   2   0 159881.   2971.
   4  -2   0 150246.   2788.
  -4   2   0 162750.   3056.
  -4   2   0 163881.   3057.
   4  -2   0 154320.   2814.
  -4   2   0 169713.   3130.
   4  -2   0 155200.   2693.
   1   1   310621.01  205.23
  -1  -1  -311290.77  227.43
  -1  -1  -311438.39  241.43
   1   1   310883.82  219.61
   1   1   310631.59  216.28
  -1  -1  -311591.40  170.34
  -4   3   0 5106.74  140.92
   4  -3   0 4861.56  121.04
   4  -3   0 5028.60  123.96
  -4   3   0 5216.07  121.32
   4  -3   0 4747.57  113.48
  -4   3   0 5130.65  105.04
   3   1   068552.11  890.39
  -3  -1   067341.29 1022.39
  -3  -1   068665.37 1214.37
  -3  -1   069597.81  932.08
   3   1   065514.04  986.44
   3   1   062426.82 1314.91
  -3  -1   456729.58  787.93
   3   1  -451806.28  760.22
  -3  -1   453495.68  813.60
   3   1  -453786.54  723.12
  -3  -1   454236.06  927.55
  -3  -1   456279.72  763.19
  -3  -1   455758.43  773.85
  -3   2  -210165.61  205.04
  -3   2  -210271.91  236.36
   3  -2   2 9528.00  270.03
  -3   2  -210617.04  212.93
  -3   2  -210180.95  191.21
   3  -2   2 9525.64  329.17
   2  -1   3 2573.59  136.33
  -1   3   3 119387.   1930.
  -1   3   3 118983.   1981.
   2  -1   3 2449.89  146.68
   1  -3  -3 117646.   1878.
  -1   3   3 117789.   2204.
  -2   1  -3 2597.33  100.23
  -2   1  -3 2457.03  136.88
  -2   1  -3 2539.68   97.85
   1  -3  -3 113604.   1958.
   1  -3  -3 116730.   1935.
   2  -1   3 2420.71  106.10
  -2   3  -389862.07 1569.24
  -4   0   215846.69  306.72
  -4   0   215364.59  236.54
   2  -3   387712.93 1519.56
   2  -3   390861.35 1547.84
  -4   0   215029.20  193.87
   4   0  -215068.66  198.62
   4   0  -214658.56  177.15
  -2   3  -392626.51 1596.67
  -2   3  -394387.29 1464.10
  -2   3  -398318.01 1517.38
  -4   0   215421.58  287.74
   0   3  -4 4717.53  153.52
   0  -3   4 5054.14  272.57
   0  -3   4 4642.40  133.45
   0   3  -4 4469.97  131.48
  -3   3  -296972.97 1591.43
   3  -3   291803.57 1594.78
  -3   3  -295976.32 1557.13
  -3   3  -295651.81 1650.59
   3  -3   294230.36 1522.08
  -3   3  -294410.03 1596.39
   3  -3   291125.58 1549.16
  -4   3   313403.87  233.27
  -4   3   313022.15  224.62
   4  -3  -313238.27  225.37
   4  -3  -313428.29  130.73
   4  -3  -313457.33  238.54
   4   0  -3 139472.   2513.
  -4   0   3 145713.   2505.
   4   0  -3 141079.   2400.
  -4   0   3 151022.   2458.
  -4   0   3 146767.   2454.
  -4   0   3 146731.   2618.
  -1  -3  -1 1801.82  113.34
   1   3   1 1556.22   80.11
   1   3   1 1455.57  101.39
  -1  -3  -1 1651.86   81.64
   1  -2   4 122192.   2271.
   1  -2   4 128014.   2324.
  -1   2  -4 124176.   2226.
   1  -2   4 125941.   2102.
  -1   2  -4 120946.   2225.
  -1   2  -4 121501.   1965.
   2   1   290792.56 1597.57
   2   1   289148.53 1316.94
   2   1   288708.35 1469.90
  -2  -1  -289281.44 1588.51
  -2  -1  -291213.62 1518.93
  -2  -1  -295736.27 1486.02
  -1   4  -3 117849.   2091.
  -1   4  -3 116183.   1989.
  -1   4  -3 116431.   1743.
   1  -4   3 114522.   2107.
   1  -4   3 119625.   2049.
   1  -4   3 123088.   1872.
   2   3  -2 2211.39   45.77
   2   3  -2 2231.08   96.96
  -2  -3   2 2504.63   95.57
  -2  -3   2 2243.82  101.52
   2   3  -2 2244.01   78.64
  -2  -3   2 2231.76   81.28
  -2  -3   2 2148.67   81.38
   1  -1   452165.03  841.07
  -1   1  -453713.83  803.18
   0   1   484733.50 1355.87
   0   1   484734.88 1334.98
  -1   1  -453509.58  927.83
   1  -1   455194.10  836.56
   0  -1  -484287.22 1389.04
   0   1   485113.12 1375.84
   0   1   482378.43 1404.70
  -1   1  -455454.19  904.82
   0  -1  -486192.71 1380.80
   0  -1  -485572.15 1462.89
   1  -1   451143.62 1096.03
  -1   2   4  878.48   52.96
  -1   2   4  865.42   58.95
   1  -2  -4 1160.17   76.91
  -1   2   4  810.45   68.99
  -1   2   4  974.71  113.80
   1  -2  -4  928.08   70.27
  -4   4   1 117868.   1833.
  -4   4   1 112264.   1907.
  -4   4   1 115028.   1949.
   0  -4   320446.98  207.96
   4  -4  -1 116084.   1896.
   0  -4   319104.46  355.77
   0   4  -319215.03  310.00
   0  -4   319584.91  313.89
   4  -4  -1 113841.   1941.
   4  -4  -1 116905.   1967.
   0   4  -319812.41  342.14
  -4   1   014431.56  303.51
  -4   1   014449.61  452.43
   4  -1   013624.97  204.92
  -4   1   014714.22  239.26
  -4   1   014203.45  197.50
   4  -1   013601.87  184.68
   2   0  -516229.38  264.08
  -2   0   516754.23  293.06
  -2   0   516810.96  309.32
   2   0  -516870.06  301.84
  -2   0   517670.43  431.85
   2   0  -516312.05  215.71
  -2   0   517094.11  222.88
   1   3  -4 171718.   3134.
  -1  -3   4 173343.   2785.
  -1  -3   4 178302.   3471.
   1   3  -4 170969.   3252.
  -1  -3   4 179415.   2872.
  -1  -3   4 171270.   3139.
  -2  -2  -1  651.89   62.48
  -2  -2  -1  572.31   93.18
   2   2   1  675.06   90.81
   2   2   1  617.78   64.07
  -4   1   417458.23  271.25
   4  -1  -417337.08  276.24
  -4   1   418288.38  189.18
  -4   1   417132.26  276.86
   4  -1  -416601.50  267.15
  -4   0   174680.83 1326.89
  -4   0   173846.49 1303.68
  -4   0   175007.38 1063.59
   4   0  -173824.04 1044.96
  -4   0   176447.62 1144.40
   4   0  -172822.00 1072.42
   3  -1   2 177949.   3454.
   3  -1   2 176554.   3371.
  -3   1  -2 200672.   4008.
  -3   1  -2 195815.   3867.
  -3   1  -2 203501.   4045.
  -3   1  -2 195169.   3891.
   3  -1   2 185840.   3642.
  -3  -2   2 2759.56   45.75
  -3  -2   2 2897.15   61.22
  -3  -2   2 2940.74  207.79
   3   2  -2 2307.84  116.38
   3   2  -2 2468.71   72.76
  -3  -2   2 2634.03   78.48
  -3  -2   2 2624.68  117.30
   1   1  -593555.64 1807.98
  -1  -1   590097.30 1545.41
  -1  -1   597557.46 1442.51
   1   1  -584344.67 1449.47
  -1  -1   588356.32 1567.72
   1   1  -589567.06 1307.62
   2   1  -571911.32 1058.85
   2   1  -570703.82 1167.54
  -2  -1   577148.87 1064.12
   2   1  -571532.72 1089.13
  -2  -1   572055.05 1166.57
  -2  -1   571935.63 1195.88
   4  -4  -2 162946.   2723.
  -4   4   2 146718.   2637.
   4  -4  -2 164489.   2995.
   4  -4  -2 163621.   2969.
  -1   4   2  797.18   75.85
   1  -4  -2  622.94   54.32
   4  -4  -2 160782.   2677.
   1  -4  -2  592.53   35.52
  -4   4   2 157178.   2796.
  -1   4   2  728.56   39.29
  -1   4   2  760.89   58.35
   1  -4  -2  678.74   72.47
   4  -2  -4 112795.   1916.
  -2  -3   3 150160.   2832.
  -2  -3   3 153021.   2652.
  -4   2   4 109857.   2033.
  -2  -3   3 145124.   2544.
  -4   2   4 114015.   1914.
   4  -2  -4 114252.   1940.
  -4   2   4 117651.   1662.
  -2  -3   3 138698.   2436.
   2   3  -3 146109.   2516.
  -2  -3   3 154980.   2831.
   4  -2  -4 117261.   1664.
   2   3  -3 145420.   2552.
  -2  -3   121019.43  215.33
  -2  -3   122203.75  392.25
   2   3  -119057.39  348.96
  -2  -3   120977.02  225.65
   2   3  -119250.93  292.21
   2  -5   0 112245.   1856.
   2  -5   0 115938.   1896.
  -2   5   0 116334.   1951.
  -2   5   0 111587.   1869.
   2  -5   0 116563.   1938.
   2  -5   0 115612.   1917.
  -3  -2   328291.69  417.57
  -3  -2   328732.12  397.90
  -3  -2   329330.26  402.78
  -3  -2   329793.00  390.08
  -3  -2   329250.54  415.38
  -3  -2   330049.74  484.40
   4  -4   0  614.01   74.15
   4  -4   0  336.54   53.16
  -4   4   0  485.62   39.30
  -4   4   0  313.67   61.55
   4  -4   0  390.66   61.55
  -4   4   0  336.04   56.67
  -1   0   5 1073.50  100.10
   1   0  -5 1079.29   52.17
   1   0  -5 1120.54   92.50
   1   0  -5  941.23   91.93
  -1   0   5  894.05   78.99
  -1   0   5 1099.79   50.64
  -2   5  -116149.90  389.54
   2  -5   116143.61  276.93
   2  -5   115717.67  275.82
  -2   5  -115485.66  224.45
  -2   5  -116009.90  255.00
   2  -5   115603.94  249.67
   2  -5   115735.14  250.10
   0  -4  -149919.45  807.89
   0  -4  -149304.78  877.93
   0   4   146990.57  765.84
   0  -4  -152733.03  665.62
   0   4   149178.72  741.14
   0   4   151065.52  654.37
   1  -3   413974.09  278.48
  -1   3  -415266.02  311.93
  -1   3  -413971.07  293.48
   1  -3   414206.00  305.06
  -1   3  -415148.62  191.98
   2  -1  -525469.49  533.26
   2  -1  -526378.20  378.82
  -2   1   526328.18  417.25
  -2   1   526819.66  381.76
  -2   1   526610.57  437.12
  -2   1   528714.47  449.21
   3  -3  -4  368.78   55.05
   3  -3  -4  411.94   59.64
   3  -3  -4  365.42   33.14
  -3   3   4  390.93   58.72
  -3   3   4  400.42   51.61
  -3   3   4  394.46   59.84
   1   4  -210693.35  182.79
   1   4  -210953.83  227.99
  -1  -4   210732.17  197.95
  -1  -4   210729.62  195.00
  -1  -4   211167.28  239.40
   3   0  -575358.38 1095.53
   3   0  -575409.57 1138.33
  -3   0   574532.36 1222.54
  -3   0   577334.44 1135.85
  -3   0   574088.97 1203.47
  -3   0   576528.60 1208.17
   3  -4  -390714.72 1363.57
  -3   4   392713.03 1501.34
  -3   4   390734.91 1508.22
  -3   4   393003.69 1398.70
   3  -4  -390212.81 1576.21
   3  -4  -390234.28 1653.81
   3  -5   058293.23  915.50
  -4   0   4 179591.   3065.
   3  -1  -511848.78  192.18
  -3   4  -2 1218.68   83.79
   3  -1  -511789.10  176.15
  -3   4  -2 1099.48   57.42
   3  -5   058177.48  855.21
   3  -5   058784.70  864.38
  -3   4  -2 1203.89   92.14
   3  -4   2 1387.87  172.54
   3  -5   059337.29  988.24
  -3   1   512060.98  241.32
  -3   1   512928.46  201.25
  -3   5   060351.98  948.05
  -4   0   4 173156.   3193.
  -3   1   512108.24  259.68
   3  -4   2 1152.49  139.42
   4   0  -4 169943.   3081.
  -4   0   4 175598.   3218.
   3  -4   2 1099.39   53.70
   4   0  -4 164508.   3036.
  -3   5   057825.71  882.76
  -3   5   060507.66  889.64
  -4   0   4 173870.   3196.
  -4   0   4 184054.   3173.
  -3   1   512009.23  231.18
   2   0   317906.91  268.89
  -2   0  -319165.17  354.35
  -2   0  -319124.53  293.68
   2   0   317655.46  495.09
   2   0   318508.46  353.36
  -2   0  -319115.35  373.86
  -1  -4   1 128524.   2223.
  -1  -4   1 129273.   2282.
   1   4  -1 125810.   2153.
   1   4  -1 121538.   2178.
   1   4  -1 129465.   2088.
  -1  -4   1 134412.   2195.
   1  -5   129803.90  533.96
  -1   5  -129406.25  443.21
   1  -5   129359.14  394.58
   1  -5   128831.79  433.49
  -1   5  -128135.23  412.94
   1  -5   129382.82  450.47
   3   2  -116068.49  342.00
  -3  -2   118248.60  190.20
  -3  -2   117107.04  266.17
  -3  -2   117754.97  369.58
   3   2  -116554.35  253.61
  -3  -2   118047.98  185.92
  -4   3  -1 3707.53  126.04
   4  -3   1 3625.79  117.36
  -4   3  -1 4012.27  127.34
   4  -3   1 3669.68  117.07
  -4   3  -1 3647.59  115.47
   4  -3   1 3545.13  126.40
  -4   3  -1 3895.16  221.49
   1   2  -578889.44 1368.28
   1   2  -575932.71 1252.93
  -1  -2   574534.56 1285.59
  -1  -2   576746.45 1433.40
  -2   4  -3 6020.60  167.87
  -2   4  -3 5789.25   83.32
  -2   4  -3 6152.73  182.37
   2  -4   3 6075.56  160.45
  -2   4  -3 6099.62   90.39
   2  -4   3 5584.58  186.11
   2  -4   3 5822.28   84.69
   1   0   4 246622.   5035.
  -1   0  -4 259578.   5363.
  -1   0  -4 258656.   5514.
   1   0   4 241838.   4897.
  -1   0  -4 246803.   5116.
   1   0   4 246160.   5204.
  -4   2  -1 1954.08  203.43
  -4   2  -1 1914.50   78.31
   4  -2   1 1838.16  101.18
   4  -2   1 1886.60   76.07
  -4   2  -1 2136.24  106.34
  -4   2  -1 1905.24  114.18
   3  -5  -1 8873.00  144.04
  -3   5   1 9074.33  270.07
   3  -5  -1 9101.31  176.58
   3  -5  -1 9510.03  176.92
  -3   5   1 8987.27  184.20
  -2   3   437343.38  585.67
  -2   3   438131.96  542.72
  -2   3   437067.35  551.95
   2  -3  -437063.44  539.36
   2  -3  -436451.43  582.48
   2  -3  -436092.69  524.06
  -2   5   1 309190.   6454.
  -2   5   1 292954.   6226.
   2  -5  -1 300110.   6238.
   2  -5  -1 308560.   6554.
   2  -5  -1 299098.   6291.
   2  -5  -1 298291.   6232.
  -2   5   1 298932.   6223.
  -2   4   328153.43  460.91
  -2   4   327893.35  399.06
   1  -5   0 2472.93   96.32
  -1   5   0 2728.52   78.88
  -1   5   0 2449.77  162.26
   2  -4  -328028.12  395.96
   2  -4  -327955.31  460.68
   1  -5   0 2635.48  112.18
   1  -5   0 2574.72  151.21
   2  -4  -327634.42  392.94
   1  -5   0 2456.04   95.83
  -2   4   328426.37  488.87
  -1   5   0 2644.16   95.98
   1   4  -320015.28  420.63
   1   4  -320145.05  273.59
  -1  -4   319772.53  468.25
  -1  -4   319563.36  319.42
  -1  -4   320523.50  297.26
  -1  -4   319951.44  320.75
   1  -5   2 103400.   1739.
   1  -5   2 108677.   1664.
  -1   5  -298544.21 1554.22
  -1   5  -2 102140.   1750.
   1  -5   2 102870.   1724.
   1  -5   2 103686.   1956.
  -1   5  -2 102911.   1712.
  -3   5  -1 6640.04  191.49
  -3   5  -1 6681.42  174.61
   3  -5   1 7074.46  124.47
   3  -5   1 6929.60  144.37
   3  -5   1 6982.53  181.82
  -3   5  -1 6970.42  146.17
  -3  -2   499913.73 1708.20
  -3  -2   4 100131.   1836.
  -3  -2   4 100679.   1645.
  -3  -2   4 101947.   1637.
   3   2  -4 101475.   1656.
  -3  -2   4 103138.   1631.
  -3  -2   4 100876.   1575.
   0  -1   5 2536.38  112.56
   0  -1   5 2550.52  120.13
  -4   3   4 3639.19  124.86
   4  -3  -4 3530.01  120.09
   4  -3  -4 3493.92   78.83
  -4   3   4 3633.14   40.96
   0   1  -5 2657.55  133.09
  -4   3   4 3653.54  198.34
   0  -1   5 2467.86  144.63
   0   1  -5 2612.77  145.62
   0   1  -5 2598.68   67.76
   4  -3  -4 3785.23  122.24
  -3  -1  -1 103444.   2196.
   3   1   1 103273.   1485.
   3   1   198455.78 1850.94
  -3  -1  -1 109223.   1686.
   3   1   1 101391.   1700.
  -3  -1  -1 103122.   1758.
  -2   5  -216218.56  308.73
   2  -5   215717.89  274.44
  -2   5  -215415.48  271.84
   2  -5   215764.67  246.40
   2  -5   215430.81  308.14
  -2   5  -215308.60  204.69
   4  -4  -373432.30  991.66
   4  -4  -371330.65 1292.68
  -4   4   372173.62 1308.77
  -4   4   372028.40 1168.81
   4  -4  -372818.33  987.45
   4  -4  -371934.55 1166.57
   2   2  -516840.52  314.94
  -2  -2   516884.18  325.08
  -2  -2   517410.07  204.55
   2   2  -516386.28  257.44
  -2  -2   517092.33  276.96
   3   1  -511945.48  172.49
  -3  -1   512307.40  160.63
  -3  -1   512899.49  197.59
  -3  -1   512190.37  239.88
   3   1  -512136.16  175.61
  -3  -1   512034.34  236.43
  -2  -3   4 115545.   1963.
   2   3  -4 114661.   1911.
  -2  -3   4 118005.   1982.
   2   3  -4 111954.   1926.
  -2  -3   4 121876.   1965.
  -2  -3   4 116089.   2287.
  -2  -3   4 118997.   1918.
   2   3   0 164862.   3222.
  -2  -3   0 176536.   3477.
  -2  -3   0 172239.   3182.
   2   3   0 167066.   3049.
  -4  -1   3 3985.21   80.95
  -4  -1   3 3929.31   88.84
   4   1  -3 3720.53   74.19
   0   2  -544449.27  548.88
   0   2  -544612.95  779.92
  -4  -1   3 4233.83  127.10
   0  -2   544798.09  785.73
   0  -2   544135.15  768.85
  -4  -1   3 3992.51   78.18
   0  -2   546540.75  653.42
   0   2  -542719.85  751.12
  -4  -1   3 4469.42  165.32
  -4  -1   3 3993.71   78.54
  -5   2   2 3631.44  167.20
   5  -2  -2 3806.04  141.40
   5  -2  -2 3838.92   60.56
  -5   2   2 3545.51  143.56
  -5   2   2 3972.99   99.40
   5  -2  -2 3666.76  169.75
   4   0   087699.03 1268.59
  -4   0   088997.47 1623.16
  -4   0   086110.22 1576.04
  -4   0   089158.75 1384.75
  -4   0   090757.38 1475.11
   4   0   081012.23 1518.54
  -1   1   5 1821.89   80.16
   1  -1  -5 2587.64  119.82
  -1   1   5 1984.63   89.22
  -1   1   5 1838.34  113.50
   1  -1  -5 1760.66   86.06
  -1   1   5 1672.32  164.39
  -4  -1   2 3953.02  173.49
  -4  -1   2 3974.84  106.70
  -4  -1   2 3968.92  156.51
  -4  -1   2 3834.76  137.99
   4   1  -2 3753.43  102.13
   4   1  -2 3604.83   80.40
  -4  -1   2 3771.78   93.93
  -5   3   2  197.71   60.23
  -5   3   2  116.43   47.96
   5  -3  -2  157.41   55.69
   5  -3  -2  163.49   50.76
  -5   3   2  156.68   20.47
   4  -4   1 177800.   3290.
  -4   4  -1 179598.   3337.
   4  -4   1 173656.   3442.
   4  -4   1 173958.   3301.
  -4   4  -1 179861.   3616.
  -4   4  -1 178601.   3370.
  -3   2   5 384651.   8864.
  -3   2   5 373411.   8771.
  -3   2   5 381616.   8418.
   3  -2  -5 367302.   8489.
   3  -2  -5 380256.   8517.
  -3   2   5 380842.   8584.
   3  -2  -5 366274.   8502.
  -3   0  -216526.71  319.20
  -3   0  -217017.62  310.15
  -3   0  -216849.98  362.04
   3   0   216228.28  354.14
   3   0   215427.58  430.58
   3   0   215301.41  210.22
   5  -2  -366923.53 1051.05
  -5   2   370289.64 1157.56
  -5   2   369812.61 1092.04
   5  -2  -368511.14 1285.83
  -1  -4   0 124914.   2177.
   1   4   0 121605.   2217.
   0   3   3  468.22   53.36
  -1  -4   0 128506.   2555.
   0  -3  -3  492.95   66.91
  -1  -4   0 130528.   1976.
   0   3   3  516.27   32.05
   1   4   0 121593.   2085.
   0   3   3  590.88  118.32
   0   3   3  557.64   79.99
   0  -3  -3  618.74   87.61
   0  -4   418788.04  327.04
   0  -4   418260.56  384.07
   0   4  -418268.71  323.29
   0   4  -418496.32  355.90
  -1  -2  -324815.64  421.91
  -1  -2  -325205.79  471.09
   1   2   324023.85  439.92
   1   2   323623.93  347.51
   1   2   324465.83  301.26
   1   2   324658.11  422.38
  -4   1  -1 3726.16  164.26
   4  -1   1 3621.60  122.19
  -4   1  -1 3789.81  170.43
   4  -1   1 3631.72   82.80
  -4   1  -1 3837.95  137.32
  -4   1  -1 4002.99   91.19
   3  -5  -2  927.47   49.79
  -3   5   2  921.66   70.12
   3  -5  -2  971.56   70.35
  -3   5   2 1015.18   50.76
  -3   5   2  856.67   83.91
   3  -5  -2 1070.05   79.58
   3  -5  -2  925.16   49.88
  -5   3   164509.90  997.94
   5  -3  -158045.08  909.55
  -5   3   160667.33 1032.57
  -5   3   161392.98  968.56
   5  -3  -158675.61  958.25
   5  -3  -159384.62  853.45
  -2   2   5 9720.05  187.31
  -2   2   510113.04  209.10
   2  -2  -5 9953.79  206.21
  -2   2   510361.97  189.68
  -2   2   510133.77  286.71
   2  -2  -5 9792.26  294.88
  -4   5   1  135.82   79.70
   4  -5  -1  107.17   27.10
   4  -5  -1  138.15   29.14
  -4   5   1   -0.07   84.50
   4  -5  -1  129.72   48.25
   4  -5  -1  164.85   53.86
  -5   3   368063.43 1243.69
   5  -3  -366602.71 1066.50
   5  -3  -367612.88 1106.19
  -5   3   368544.01 1126.00
   4  -1  -5 6044.35  216.48
  -4   1   5 5949.55  258.07
  -1  -3  -221779.42  434.10
   1   3   220101.86  395.09
  -4   1   5 6538.69  142.37
  -4   1   5 6055.54  159.41
   1   3   221354.20  362.36
  -4   1   5 5894.02  127.53
   4  -1  -5 6309.75  100.22
   1   3   221374.28  227.56
  -1  -3  -220541.34  351.27
   4  -1  -5 6180.15  160.03
  -5   2   129413.67  530.40
   0   0  -5 2288.95  145.96
   5  -2  -128121.69  364.02
   5  -2  -127512.32  407.03
  -5   2   129465.83  433.72
  -5   2   129538.91  726.80
   0   0  -5 2525.95  123.70
   0   0  -5 2326.77  140.07
   0   0   5 2395.57   84.72
   5  -2  -127502.10  487.87
   0   0   5 2437.13  149.93
   1  -4   421198.49  441.97
  -1   4  -422299.57  227.30
  -1   4  -421493.07  393.95
   1  -4   422566.03  399.09
  -1   4  -422209.22  599.91
   0   2   490471.29 1545.49
   0   2   490084.98 1532.78
   0  -2  -491270.42 1764.88
   0  -2  -491749.65 1609.19
   0   2   491341.27 1437.06
   0   2   489747.26 1541.15
  -3  -2   010454.35  288.34
  -3  -2   0 9925.45  293.90
   3   2   0 9793.38  192.50
   3   2   0 9795.75  276.86
  -1   5   1 123730.   2125.
   1  -5  -1 128367.   2093.
  -1   5   1 122246.   2194.
   1  -5  -1 124500.   2147.
  -1   5   1 126974.   2102.
   1  -5  -1 125845.   2220.
  -4  -1   4 2248.63   59.00
  -4  -1   4 2362.30  113.11
   5  -1  -373304.85 1430.00
  -5   1   375201.80 1180.98
  -5   1   381606.21 1171.38
  -4  -1   4 2265.10   80.36
  -4  -1   4 2350.96  143.34
   4   1  -4 2336.17  110.24
   5  -1  -374363.94 1162.37
  -4  -1   4 2287.88   84.06
  -5   1   375233.00 1279.25
  -4  -1   4 2260.83   57.51
  -5   1   230753.95  734.43
   5  -1  -228283.44  510.19
  -5   1   228732.40  527.35
   5  -1  -228304.26  489.33
  -5   1   230165.91  455.41
  -5   1   228514.31  403.33
   5  -1  -228678.39  391.29
  -2   2  -4  365.03   56.11
  -4   5   0 3352.58   87.80
  -2   2  -4  433.59  164.47
  -2   2  -4  620.17   88.31
  -2   2  -4  361.18  131.09
   4  -5   0 3298.98  130.59
  -4   5   0 3195.20  111.49
   2  -2   4  516.39   76.27
  -4   5   0 3386.79  130.17
   4  -5   0 3403.35  103.50
   2  -2   4  381.55   57.98
   2  -2   4  424.46   95.75
   4  -5   0 3230.38   87.50
  -3   3  -3 2991.72  103.94
  -3   3  -3 2690.27  216.99
   3  -3   3 2826.84  146.42
   3  -3   3 2600.86  128.29
  -3   3  -3 2708.73   96.99
  -3   3  -3 3064.34  152.52
   0  -5   126296.13  426.30
   0   5  -124883.96  403.57
   0  -5   125959.54  419.22
   0  -5   126949.58  403.53
   0  -5   127270.11  366.85
   0   5  -126821.15  475.47
   0   5  -126114.46  415.47
  -3   2  -3 3539.94  124.44
   0  -5   2 4877.42  121.53
  -3   2  -3 3871.20  164.51
   3  -2   3 3383.57  121.32
   0   5  -2 4778.24  107.57
  -3   2  -3 3629.06  133.38
   3  -2   3 3422.24  163.14
   0   5  -2 5102.43  130.08
   0  -5   2 4944.84  143.89
   0  -5   2 4856.54  141.02
  -3   2  -3 3497.88  127.25
   0  -5   2 5157.89   94.85
  -4  -1   110762.70  118.93
  -4  -1   110676.10  183.48
   4   1  -110485.76  119.71
   4   1  -110816.06  291.44
  -4  -1   110883.58  281.12
   4   1  -110272.21  174.78
  -4  -1   111486.95  466.63
  -1  -3   5 147723.   2674.
  -1  -3   5 137934.   2647.
   1   3  -5 141860.   2572.
   1   3  -5 144812.   2742.
   2  -5  -2 1469.71   64.72
  -2   5   2 1612.73   99.49
  -2   5   2 1319.52   66.20
   2  -5  -2 1416.66   94.39
   2  -5  -2 1301.45   69.49
  -2   5   2 1457.46   71.68
  -4   0   5 2567.31   96.37
   4   0  -5 2451.14   48.01
  -4   0   5 2493.75   49.16
  -4   0   5 2342.82  108.78
   4   0  -5 2253.55   87.15
  -4   0   5 2457.65   77.81
  -4   0   5 2251.67  178.98
  -1   3   4 151022.   2912.
   1  -3  -4 150876.   2735.
  -1   3   4 150262.   2619.
  -2   3  -4 114082.   2089.
   2  -3   4 106815.   1954.
  -1   3   4 150746.   2786.
   0  -3   512516.08  306.73
  -2   3  -4 116599.   1924.
   2  -3   4 109929.   2037.
   0   3  -512800.90  277.96
  -1   3   4 145679.   2558.
   1  -3  -4 148413.   2787.
  -2   3  -4 115749.   1899.
   0   3  -512814.67  303.47
   0  -3   512835.66  280.45
  -2   3  -4 109502.   2354.
   4  -2  -577939.30 1422.08
  -4   2   578106.97 1251.77
  -4   2   574886.61 1252.93
   4  -2  -579821.10 1177.58
   4  -2  -574234.78 1229.66
  -4   2   580330.68 1113.21
  -1   5  -317521.11  320.62
   1  -5   317949.99  325.08
   1  -5   317691.63  524.93
  -1   5  -317460.80  208.72
   1  -5   318618.18  234.92
  -1   5  -318039.01  351.95
   2   2   2 3459.52  137.43
  -2  -2  -2 3641.31  133.14
   2   2   2 3479.34  171.01
  -2  -2  -2 3513.20  177.86
   5  -4  -2  889.96   80.14
   1   4  -470197.96 1191.72
   0   4   290986.35 1509.99
   0   4   291982.24 1344.25
   5  -4  -2  702.94  139.16
   5  -4  -2  697.11   34.43
   0   4   288777.46 1557.90
  -5   4   2  879.38   86.02
   0  -4  -295099.46 1444.24
  -1  -4   471142.79 1160.04
  -5   4   2  750.77   79.52
  -1  -4   473312.43 1009.18
   1   4  -472548.98 1169.85
   0  -4  -291787.28 1627.60
  -1  -4   471875.87 1159.03
  -1  -4   474888.26 1011.64
   0  -4  -289945.50 1497.45
  -1  -4   471423.75 1273.44
   4  -5  -212487.99  243.56
   4  -5  -212127.75  234.66
   4  -5  -212234.32  163.65
  -4   5   212259.60  237.22
  -4   5   212060.50  247.81
   4  -5  -211875.20  159.14
   3  -5   214947.81  272.87
  -3   5  -214987.81  308.98
  -3   5  -214926.60  274.64
   3  -5   214102.78  318.81
   3  -5   215194.82  275.63
  -3   5  -214422.03  281.96
  -5   4   114034.81  179.71
   5  -4  -113900.14  263.76
   5  -4  -113278.91  202.91
  -5   4   113759.26  263.19
   5  -4  -113555.81  264.21
  -5   4   113449.94  278.03
  -1   4   3 1629.22   86.42
  -1   4   3 1807.86  191.86
  -1   4   3 1605.54   57.20
   1  -4  -3 1564.78  115.91
   1  -4  -3 1627.57   55.23
   1  -4  -3 1753.17   85.11
  -5   2   429323.45  483.03
   5  -2  -429116.31  483.25
   5  -2  -429178.72  469.24
  -5   2   429927.72  480.54
  -1  -1  -4 2081.13  224.41
  -1  -1  -4 1914.72  124.81
  -1  -1  -4 2348.44   88.02
   1   1   4 2039.31   73.97
   1   1   4 1889.32  133.63
   1   1   4 2189.43  116.65
   2   1   373244.07 1474.79
   2   1   375239.90 1128.40
  -2  -1  -381768.94 1238.55
  -2  -1  -376081.24 1381.10
  -2  -1  -377278.87 1350.31
   2   1   373850.66 1528.60
   2  -1   430491.99  522.42
   2  -1   429697.42  591.30
  -2   1  -429970.12  494.40
  -2   1  -430156.42  506.76
   2  -1   429425.64  489.60
  -2   1  -430327.73  586.02
  -3   4   444558.28  693.20
   3  -4  -444558.94  636.38
   5  -1  -460132.13 1152.13
  -3   4   446201.71  643.77
  -5   1   468546.42  869.96
  -5   1   463005.54 1039.58
  -5   1   463443.22 1016.79
  -5   1   469164.42  915.95
   3  -4  -445404.74  912.23
   5  -1  -459996.79  944.44
  -3   4   444768.02  734.28
   3  -4  -445397.92  827.41
   0   5   010040.44  337.03
   0  -5   010280.86  216.84
   0  -5   010398.94  219.87
   0   5   010254.25  152.57
   0  -5   010790.53  137.69
   0   5   010450.61  319.61
  -5   1   1 6729.59  120.90
  -5   1   1 6781.78  230.30
  -5   1   1 6985.73  236.23
   5  -1  -1 6579.94  113.20
  -5   1   1 6924.85  138.01
   5  -1  -1 6514.87  121.20
   2  -5   3 360761.   8125.
  -2   5  -3 370823.   8517.
  -2   5  -3 359630.   8106.
   2  -5   3 366334.   7770.
  -2   5  -3 345798.   7495.
   2  -5   3 349693.   8469.
  -5   3   030783.43  565.77
  -3  -2   5 2733.36  119.64
   5  -3   028791.59  458.27
   3   2  -5 2647.62   81.96
  -3  -2   5 2679.10   56.43
  -3  -2   5 2575.76   87.26
   3   2  -5 2540.18  185.74
  -3  -2   5 2650.93   83.12
  -3  -2   5 2619.71   81.52
   5  -3   029256.72  656.04
   5  -3   027935.84  558.29
  -5   3   031734.27  604.00
  -3  -2   5 2508.90  113.25
  -5   3   030412.21  484.43
  -3   4  -3   99.85   62.10
  -3   4  -3  183.62  116.50
   3  -4   3  155.66   66.44
   3  -4   3  114.00   70.52
  -3   4  -3   88.02   35.07
   4  -3   212443.11  283.86
  -4   3  -213083.48  257.88
  -4   3  -213243.22  263.91
  -4   3  -213702.71  280.17
  -4   3  -213598.07  299.24
   4  -3   212646.05  260.93
   0   5  -3  938.70   86.64
   0  -5   3  949.95   31.39
   0  -5   3  863.78   84.06
   0   5  -3  888.80   84.84
   0  -5   3  828.05   95.03
   0   5  -3  944.32   40.61
   0  -5   3  916.45   86.38
   3  -1   373516.79 1328.30
  -3   1  -375796.35 1378.79
  -3   1  -376270.70 1619.45
  -3   1  -375421.81 1328.37
   3  -1   371958.80 1274.67
   3  -1   367154.67 1083.83
  -5   4   3  727.31   85.83
  -5   4   3  697.67  141.42
   5  -4  -3  600.25   77.73
   5  -4  -3  681.38   83.30
   4  -5   1 1943.03  135.09
  -4   5  -1 1810.53   89.07
  -4   5  -1 1985.78  200.67
  -4   5  -1 2228.78   90.20
   4  -5   1 1865.02   88.10
   4  -5   1 1990.90  122.78
  -1   2  -516826.47  388.79
  -1   2  -516518.29  353.81
   1  -2   516621.98  564.44
  -5   3   496178.04 1839.94
  -5   3   496689.73 1822.58
   5  -3  -497727.88 1669.70
   1  -2   516517.97  249.27
   1  -2   516189.44  343.11
   5  -3  -498413.91 1700.79
  -1   2  -516169.73  227.77
   4  -4  -447959.29  763.23
   4  -4  -447026.66  774.09
  -4   4   450763.49  702.38
   4  -4  -447888.12  687.32
  -4   4   448165.78  776.58
  -4   4   448917.04  807.89
  -3  -3   3 154031.   2629.
  -3  -3   3 156846.   2950.
   3   3  -3 150865.   2811.
   3   3  -3 144525.   2548.
  -3  -3   3 154442.   2765.
  -3  -3   3 147774.   2760.
  -3  -3   3 156265.   2784.
  -3  -3   3 146827.   2622.
   3   3  -230424.80  460.90
  -2  -3   515307.03  152.94
   2   3  -514463.92  358.52
  -2  -3   515038.39  168.85
  -3  -3   233185.70  385.93
  -2   0   627978.44  491.96
   2   0  -628028.65  391.15
   2   3  -514981.59  302.69
  -2   0   629344.82  538.77
   3   3  -230895.04  563.89
   2   0  -629158.23  528.17
  -2   0   629995.50  412.02
  -2  -3   515172.19  272.79
   2   0  -626849.26  471.52
  -3  -3   232917.33  428.33
  -2   0   628881.68  539.82
  -2  -3   514166.59  312.76
  -3  -3   233514.51  599.95
  -3  -3   232040.38  496.48
  -4   2  -277783.36 1287.70
  -4   2  -280093.75 1428.26
   4  -2   275291.59 1351.12
  -4   2  -280098.32 1434.53
  -4   2  -279056.49 1400.13
   4  -2   274410.77 1228.01
   5  -2   0 124430.   2294.
  -5   2   0 134631.   2463.
  -5   2   0 130703.   2490.
  -5   2   0 130227.   2406.
  -5   2   0 132015.   2536.
   5  -2   0 126664.   2168.
  -2  -3  -1 2173.93  113.20
   2   3   1 2635.63  157.92
   2   3   1 2409.65  116.07
  -2  -3  -1 2597.09  164.27
   2   1  -617446.61  309.02
   2   1  -617799.91  223.48
   2   4  -2 2066.57   47.24
  -2  -1   618422.05  391.81
  -2  -4   2 2036.98  103.40
   2   4  -2 2039.35  108.39
   2   4  -2 2037.54   98.69
  -2  -4   2 2343.03   61.02
  -2  -1   617555.76  356.65
  -2  -1   618089.88  491.19
  -2  -1   619018.82  232.79
  -2  -4   2 2189.79  110.89
  -2  -4   2 2068.00  103.00
   2   1  -619456.21  562.27
  -1   2   5 1134.09   93.33
  -3   3   532052.88  508.49
   1  -2  -5 1049.53   94.31
  -3   3   532355.66  525.14
   1  -2  -5  987.37   94.67
   3  -3  -531597.62  478.97
  -1   2   5 1086.60   77.69
  -1   2   5 1034.07   86.44
  -3   3   532019.61  527.16
   3  -3  -532281.60  517.58
  -1   2   5  988.30   70.53
   3  -3  -531948.44  537.44
  -3   3   533079.37  459.65
  -1  -4  -118966.69  180.45
  -1  -4  -119315.79  413.26
   1   4   116782.14  360.96
   1   4   117546.43  317.14
  -1  -4  -117699.64  327.18
   5  -4   027894.59  451.10
  -5   4   029453.54  488.98
   5  -4   028773.56  477.96
  -2   4  -4   40.36  134.08
   5  -4   028592.09  481.42
   2  -4   4  102.63   74.76
  -2   4  -4  185.30   24.91
  -2   4  -4  162.25   23.97
  -2   4  -4  121.25  135.36
  -5   4   029201.37  431.70
  -5   4   028434.19  504.99
   2  -4   4   80.86   64.09
   2   4  -311163.14  175.58
  -2  -4   311436.88  225.61
  -2  -4   311512.97  223.13
   2   4  -311620.21  217.98
  -2  -4   311598.43  217.18
  -2  -4   311861.57  203.55
   5   0  -347253.05  691.70
   5   0  -348148.99  691.78
  -5   0   351492.66  692.15
  -5   0   348632.25  836.46
  -5   0   348276.96  700.55
   5   0  -347504.18  850.07
  -5   0   350463.20 1110.05
  -1   1  -510124.50  283.49
   1  -1   5 9580.02  226.66
  -1   1  -510195.83  252.83
  -3   0   6 7123.06  178.51
  -3   0   6 6843.70  195.00
  -3   0   6 6947.42  207.61
   3   0  -6 6618.99  131.91
  -3   0   6 6800.96  117.30
   1  -1   510216.90  457.36
  -1   1  -5 9919.61  185.86
   1  -1   510082.04  191.87
   3   0  -6 6822.11  126.73
  -4   4  -2 174230.   3379.
  -4   4  -2 176430.   3476.
   4  -4   2 171430.   3207.
   4  -4   2 170377.   3345.
  -4   4  -2 175803.   3366.
   4  -4   2 168395.   3276.
  -4   4  -2 179686.   3570.
   0  -1  -518403.18  394.06
   0  -1  -517332.55  323.04
   0   1   517806.46  379.53
   0  -1  -518396.44  328.67
   0   1   517053.00  289.85
   0   1   516786.98  299.13
   0   1   517617.79  316.73
   4   0   174240.41 1235.44
  -4   0  -177657.41 1711.16
   4   0   170857.58 1355.14
  -4   0  -177738.13 1446.88
   4   0   174014.85 1061.99
  -4   0  -176660.57 1300.82
  -4   0  -177020.51 1153.37
  -3   5   3 2834.25  104.04
   3  -5  -3 3031.86  222.38
   3  -5  -3 2785.16  100.07
   3  -5  -3 2799.32   80.40
  -3   5   3 2912.96   81.00
  -3   5   3 2747.66  133.09
  -4  -1   5 3098.80  112.64
  -4  -1   5 2777.12  114.98
  -4  -1   5 2876.15   82.10
  -4  -1   5 2845.97  108.28
  -4  -1   5 2914.27   74.97
   4   1  -5 2703.25  101.88
  -1   3  -5  936.95   30.04
   1  -3   5  843.01  115.70
   1  -3   5  901.54  112.01
  -1   3  -5  875.01  114.11
  -1   3  -5  818.63  122.89
   4  -3  -5 8125.14  196.27
   4  -3  -5 8182.00  186.84
   4  -3  -5 8054.32  304.07
  -4   3   5 8255.10  103.74
  -4   3   5 8442.63  326.19
  -4   3   5 8435.72  197.62
  -1  -1   6 121321.   1947.
  -1  -1   6 109975.   2106.
   1   1  -6 119477.   2205.
  -1  -1   6 112502.   2061.
   1   1  -6 107112.   2032.
   1   1  -6 111638.   1785.
   5   0  -2 100364.   1584.
  -5   0   297506.13 1823.97
  -5   0   2 100960.   1916.
  -5   0   2 104555.   1666.
  -5   0   2 101911.   1600.
   5   0  -298403.43 1540.65
   2  -4  -444585.30  764.06
  -2   4   446525.92  784.72
  -2   4   445747.82  824.16
  -2   4   446082.99  702.23
   2  -4  -445390.43  696.29
   2  -4  -445150.35  783.82
   4  -5  -317187.43  220.87
   4  -5  -317533.71  224.19
  -4   5   317862.31  346.31
  -4   5   317664.71  322.04
   4  -5  -317100.16  309.76
  -3   1   6  698.38   93.07
   4  -5  -317671.67  334.10
  -4   5   318095.72  234.45
  -3   1   6  749.27  111.65
  -3   1   6  531.28   83.97
   3  -1  -6  555.69   56.20
   3  -1  -6  494.35   59.49
  -3   1   6  622.67   55.91
  -3   6   071158.95 1178.76
  -4  -1   0 6470.76   77.19
  -4  -1   0 6297.32  158.54
   4   1   0 6213.01  237.42
  -3   6   067977.58 1103.24
   4   1   0 6112.01   67.92
   3  -6   070383.47 1320.21
   4   1   0 6018.18  243.49
  -4  -1   0 6778.52  246.64
   3  -6   068299.42 1076.17
  -4  -1   0 6978.84  256.96
   3  -6   070491.60 1110.10
   3  -6   071158.74 1122.14
   2  -6   1 1594.56   65.43
   2  -6   1 1467.27   92.68
   2  -6   1 1473.69   89.44
   2  -6   1 1424.14   91.67
  -2   6  -1 1778.64  104.62
  -2   6  -1 1511.55  128.79
  -2  -4   111576.79  274.26
  -3  -3   417053.55  254.07
   2   4  -1 9960.31  250.75
   2   4  -110019.35  212.32
  -3  -3   418418.55  438.15
  -3  -3   418284.15  396.32
   2  -6   0  114.36   44.51
  -3  -3   417421.44  283.54
  -3  -3   417924.73  382.34
  -2  -4   110406.99   97.97
  -2   6   0   99.63   45.05
   3   3  -417483.69  261.87
  -2  -4   110251.32  220.94
  -2   6   0   71.25   46.97
  -3  -3   417419.97  265.38
   2  -6   0    4.42   41.43
   2  -6   0  107.43   41.09
  -3  -1  -239337.55  755.18
   3   1   238152.40  653.67
   3   1   238547.61  751.36
  -3  -1  -238627.13  558.78
  -3  -1  -238733.15  666.16
   3   1   237091.03  508.54
   4   2  -372179.57 1109.33
  -4  -2   376976.27 1187.59
  -1   5   264427.17 1119.23
  -1   5   265532.39 1051.37
   1  -5  -264966.76 1046.33
  -4  -2   371252.06 1231.39
   1  -5  -266351.37 1139.41
   1  -5  -268109.15  981.10
  -4  -2   376179.93 1171.97
  -4  -2   373928.15 1148.19
  -4  -2   375086.51 1367.13
  -1   5   266934.95  976.64
  -4  -2   372205.13 1111.54
   5   0  -4 8444.28  171.91
  -5   0   4 8843.62  253.78
  -5   0   4 9245.93  236.94
  -5   0   4 8769.68  175.11
  -5   0   4 9150.68  152.17
  -5   0   4 9044.01  154.46
  -5   0   4 8999.64  203.09
   5   0  -4 8462.37  215.31
  -3  -1   6  124.73   47.58
  -3  -1   6  183.78   64.52
   3   1  -6  122.91   29.32
  -3  -1   6  111.28   67.23
   3   1  -6  217.60   68.04
  -3  -1   6   85.34   42.35
  -2   1   692586.69 1661.70
   2  -1  -688033.54 1571.12
   2  -1  -690421.07 1631.60
  -2   1   693596.84 1819.90
  -2   1   696601.19 1726.25
  -2   1   697556.60 1728.90
  -3  -3   1 6700.55  264.46
  -3  -3   1 7085.57  234.95
   3   3  -1 6391.64  158.53
   3   3  -1 6496.77  226.34
   1   2  -610942.06  258.30
  -1  -2   611097.13  287.52
   1   2  -611895.37  312.88
  -1  -2   611922.84  163.01
  -1  -2   611170.23  274.54
   2  -3  -5 1178.05   87.92
   5  -5  -192587.01 1541.56
  -3   6  -124507.91  378.67
   5  -5  -194425.57 1601.05
   5  -5  -191385.29 1595.81
  -3   6  -124914.82  453.63
  -2   3   5 1182.20   74.27
   3  -6   125223.60  406.37
   3  -6   125104.76  449.39
  -2   3   5 1245.79  142.03
  -3   6  -125242.50  409.00
  -2   3   5 1223.90  170.67
   3  -6   124285.08  394.75
  -5   5   196985.94 1482.90
   2  -3  -5 1643.86  106.62
  -5   5   190962.52 1583.23
   3  -6   125152.36  456.61
  -5   5   192081.09 1592.85
   1   0  -6 5295.52  189.82
   1   0  -6 5489.06  124.53
   1   0  -6 6100.95  210.34
  -1   0   6 6030.39  211.96
  -1   0   6 5656.96  211.99
  -1   0   6 5225.40  173.71
  -1   0   6 5712.61  188.20
   0   4  -5 148478.   2783.
   0  -4   5 151766.   2848.
   0  -4   5 145460.   2895.
   0   4  -5 142981.   3057.
   4   2  -2 182624.   3734.
  -4  -2   2 186320.   3816.
  -2  -2   618949.25  228.70
  -2  -2   617267.80  367.25
   4   2  -2 184145.   3421.
  -4  -2   2 191676.   3976.
  -4  -2   2 195064.   3477.
  -4  -2   2 193828.   3500.
  -2  -2   618024.19  341.63
   2   2  -618706.88  389.19
  -4  -2   2 195887.   3684.
   2   2  -616749.11  302.84
  -2   0  -4 9850.94  288.92
  -2   0  -4 9541.27  199.95
   3   2   124594.67  529.21
   3   2   124766.54  579.74
   2   0   4 9716.65  463.31
   2   0   4 9250.53  182.03
  -2   0  -4 9368.18  367.97
  -3  -2  -124863.30  767.31
  -3  -2  -125020.15  433.09
   2   0   4 9039.00  364.48
  -3   6   156635.75 1100.81
   3  -6  -157754.54 1010.04
   3  -6  -159528.03  954.96
   3  -6  -159249.01  947.18
   3  -6  -159177.09  915.87
  -3   6   159083.58  953.95
   5  -5  -267732.80  987.08
   5  -5  -268739.32 1140.47
   5  -5  -265610.55 1107.19
   5  -5  -268845.88 1026.59
  -5   5   267530.63 1124.55
  -5   5   266311.25 1121.66
  -5   2   5 3585.03  128.12
   5  -2  -5 3779.79  137.37
  -5   2   5 3731.79  143.30
   5  -2  -5 3474.09  140.55
   1   5  -214875.26  226.19
  -1  -5   214547.70  285.50
   1   5  -214352.92  264.02
  -1  -5   215069.96  248.39
  -1  -5   215075.36  222.50
  -1  -5   214568.82  283.85
  -2  -4   4 9308.19  199.65
  -2  -4   4 9728.20  226.91
  -2  -4   4 9643.54  208.25
  -2  -4   4 9427.74  139.69
   2   4  -4 9331.31  190.16
  -2  -4   410012.06  147.26
  -5   1   5  890.59   87.82
  -5   1   5  955.10   53.01
   1  -5   4   93.92  108.90
  -5   1   5 1000.17   18.76
  -1   5  -4   71.21   66.02
  -5   1   5 1159.39   79.64
  -5   1   5 1111.62  153.91
  -1   5  -4   39.54  104.86
   5  -1  -5  912.12   85.25
   5  -1  -5  873.16   80.84
   1  -5   4   95.17   78.45
   0   5   1 5568.79  164.13
  -4   1  -2 5603.61  218.10
  -4   1  -2 6103.58  211.66
  -4   1  -2 6302.51  336.92
   4  -1   2 5272.70  184.32
   4  -1   2 5176.32  118.13
   4  -1   2 5544.07  220.58
   0   5   1 5831.69  302.21
   0  -5  -1 5651.83  166.08
   0   5   1 5696.17  126.39
  -4   1  -2 5742.53  200.39
   0  -5  -1 5751.42  186.30
   0  -5  -1 5745.99  110.34
  -4  -2   4  560.92   79.46
  -4  -2   4  566.18   57.64
  -4  -2   4  448.60   48.64
  -4  -2   4  413.99   47.81
  -4  -2   4  446.24   47.21
  -4  -2   4  435.06   97.96
  -5   1   045295.12  864.69
  -5   1   045948.19  752.32
  -5   1   044198.14  855.71
   5  -1   043204.03  614.94
   5  -1   043482.83  666.71
  -5   1   044975.79  732.52
  -2   6  -2   23.95   48.91
  -2   6  -2   30.55   27.07
   2  -6   2   82.65   57.11
   2  -6   2   66.01  115.57
  -2   6  -2   84.70   55.67
   2  -6   2  123.57   57.84
   2  -6   2  170.86   29.67
   2  -5  -337093.03  570.74
   2  -5  -337908.29  842.54
  -2   5   337643.51  661.52
   2  -5  -338319.20  559.89
  -2   5   338095.10  584.79
  -2   5   337896.50  667.14
   0   5  -4 5110.46  175.73
   0  -5   4 5265.34  173.45
   0  -5   4 5359.18   62.84
   0   5  -4 5123.55   56.34
   0   5  -4 5068.22  169.49
  -5   4   425050.52  450.42
  -5   4   425372.13  448.44
   0  -5   4 5004.31  202.74
   5  -4  -424058.14  277.38
   5  -4  -424432.88  433.31
   5  -4  -425545.63  454.92
   1   4  -522233.10  400.17
  -1  -4   522966.74  413.05
  -1  -4   522919.65  666.42
   1   4  -522663.15  445.30
  -3   5  -396352.64 1755.18
   3  -5   390466.89 1705.41
   3  -5   396721.75 1714.70
  -3   5  -392609.16 1881.69
   3  -5   398937.10 1552.35
  -3   5  -393592.37 1574.05
   1  -6   1 6453.26  177.25
  -1   6  -1 5993.44  150.61
  -1   6  -1 6334.84  156.83
   1  -6   1 6189.35  173.98
   1  -6   1 6467.68  139.57
   1  -6   1 6484.96  136.35
   4  -1  -6 4436.02  126.05
  -4   1   6 4520.82  117.88
  -4   1   6 4341.44  163.94
  -4   1   6 4706.84  171.21
   4  -1  -6 4715.05   83.04
   1   0   579913.01 1375.45
   1   0   582935.37 1547.32
  -1   0  -583454.55 1458.53
   1   0   578519.72 1340.87
  -1   0  -577664.45 1341.36
  -1   0  -583535.59 1556.05
  -1  -5   3 9081.34  208.02
  -1  -5   3 8715.47  212.69
   1   5  -3 9121.19  186.96
   1   5  -3 8708.61  161.35
  -1  -5   3 9006.50  209.42
  -1  -5   3 9122.13  141.86
  -5   0   1 9828.82  185.02
   5   0  -1 9240.49  180.02
  -5   0   1 9948.33  300.32
  -5   0   1 9627.00  301.94
  -5   0   1 9795.41  137.66
   5   0  -1 9125.41  162.26
   1   5  -1 9812.65  225.66
  -1  -5   110032.56  123.48
   1   5  -1 9691.26  232.49
  -1  -5   1 9970.76  223.89
  -1  -5   1 9518.55  225.46
   1   5  -110171.71  142.14
   5  -5   012845.51  306.89
  -5   5   013136.40  287.38
  -5   5   013320.72  216.04
   5  -5   012923.38  253.91
   5  -5   013015.89  294.34
  -5   5   012890.65  274.36
   2  -6  -148146.80  778.73
  -2   6   146807.27  731.73
  -2   6   147106.93  836.89
  -2   6   146100.84  776.37
   2  -6  -145501.41  860.34
   2  -6  -146517.38  740.25
   2  -6  -147578.00  714.72
   3   0   316606.46  368.95
   3   0   316027.12  244.30
  -3   0  -317501.98  393.98
  -3   0  -317868.53  390.89
   3   0   317054.85  574.87
  -3   0  -318118.94  371.59
  -5   3  -1 3330.80  174.47
   5  -3   1 2868.67  117.41
  -5   3  -1 3420.83  143.30
  -5   3  -1 3894.15  158.25
  -5   3  -1 3006.42  122.62
   5  -3   1 2999.72  214.22
  -4   6   0 113959.   2013.
  -4   6   0 121743.   2069.
   4  -6   0 118135.   2004.
   4  -6   0 120121.   2071.
  -4   6   0 117004.   2110.
   4  -6   0 117494.   1993.
   4  -6   0 115278.   2327.
   4  -6  -1 6431.96  125.96
   4  -6  -1 6695.79  167.10
   4  -6  -1 6733.72  129.97
  -4   6   1 6561.69  177.44
  -4   6   1 7003.97  299.51
   4  -6  -1 6826.96  187.31
  -4   0   691475.28 1518.28
  -4   0   695289.07 1515.75
  -4   0   691158.61 1602.72
  -4   0   688485.88 1560.58
   4   0  -691498.29 1472.28
   4   0  -688695.85 1459.32
  -1   6  -245908.31  769.97
   1  -6   244957.89  743.64
  -1   6  -244171.30  669.81
   1  -6   244823.74  744.32
   1  -6   247487.30  661.14
   1  -6   246151.41  755.06
   4  -5   211681.73  203.75
  -4   5  -211444.20  211.70
   4  -5   211556.47  252.35
  -4   5  -211738.06  257.07
  -4   5  -211541.98  278.85
   4  -5   211435.63  300.37
  -3   2   6 150037.   2792.
  -3   2   6 155074.   2822.
   3  -2  -6 146464.   2692.
  -3   2   6 152165.   2763.
  -3   2   6 150039.   2849.
   3  -2  -6 144750.   2719.
   1  -4   552341.15 1146.99
   1  -4   552704.44 1006.37
  -1   4  -548658.71  551.07
  -1   4  -549504.61  894.00
  -1   4  -552352.22  949.17
   1   3   3 2426.37  155.40
  -1  -3  -3 2538.21  234.55
   1   3   3 2537.90  137.59
   1   3   3 2565.63   47.43
  -1  -3  -3 2860.85  178.26
   1   3   3 2495.70   49.08
   0   3   417567.04  500.11
   0   3   417221.60  243.09
   0  -3  -418149.06  399.37
   0   3   417375.94  245.97
   0   3   417806.12  369.96
   0  -3  -417792.31  346.77
  -5   4  -1  981.66   96.88
  -5   4  -1 1189.92   92.11
   5  -4   1 1101.32   98.45
   5  -4   1  966.61   89.09
  -5   4  -1 1108.66  188.38
  -5   4  -1  944.83   94.64
   5  -4   1  807.58   90.16
   5  -3  -576603.83 1325.03
  -5   3   575886.15 1287.19
   5  -3  -582696.70 1053.04
   5  -3  -575411.42 1305.08
  -5   3   577070.39 1324.03
   5  -5  -3 5956.59  293.39
   5  -5  -3 6232.61  110.31
   5  -5  -3 6150.19  190.71
   5  -5  -3 5775.31   76.19
  -5   5   3 5764.16  190.21
  -5   5   3 5877.46  177.72
   0  -2   650920.43  924.67
   0   2  -652131.66  706.52
   0   2  -650001.74 1206.21
  -1   6   0 1290.69   97.78
   0  -2   649765.84  697.21
   1  -6   0 1335.37  100.33
   1  -6   0 1462.26   93.81
  -1   6   0 1328.84  119.28
   1  -6   0 1452.69  100.65
  -1   6   0 1264.54   94.76
   0  -2   651242.94  961.28
   1  -6   0 1536.64   63.24
   0   2  -652264.79 1217.45
   3  -6   210026.01  156.80
  -3   6  -2 9513.52  226.77
   3  -6   2 9757.52  272.51
  -3   6  -2 9381.85  160.39
   3  -6   2 9842.85  223.34
  -3   6  -2 9677.87  260.59
   4   2  -1 3192.32  113.31
  -4  -2   1 3372.10  121.54
  -4  -2   1 3471.20  191.49
   4   2  -1 3250.26  192.75
  -4  -2   1 3780.44  205.87
  -4  -2   1 3520.89   35.12
  -4  -2   1 3517.72   57.26
   0   1  -626350.43  540.56
   0   1  -628023.08  548.64
   0   1  -626016.44  380.10
   0  -1   626877.80  399.73
   0  -1   626957.72  504.37
   0  -1   625960.91  750.76
   1   2   413466.01  313.96
   1   2   413414.02  200.06
   0   4   3 9722.76  173.65
   0  -4  -3 9828.69  228.08
  -1  -2  -413981.87  342.46
  -1  -2  -413936.63  319.59
   1   2   413360.71  320.63
   1   2   413201.89  197.59
   0   4   3 9705.20  265.29
   0   4   3 9698.01  231.15
   0   4   3 9575.40  125.34
  -5   0   512792.26  237.76
  -5   0   512346.19  240.91
   5   0  -512189.25  254.03
  -5   0   513300.21  213.64
  -5   0   512126.73  245.93
  -5   0   512814.05  151.23
   2   4   016807.46  466.09
  -2  -4   017359.14  332.89
   2   4   017050.17  390.69
  -2  -4   019195.99  434.12
  -4   2   6  648.33   72.97
   4  -2  -6  719.06   89.70
  -4   2   6  835.85   96.76
  -4   2   6  711.27   92.93
   4  -2  -6  684.29   74.37
   4  -2  -6  572.90   43.62
  -2   5  -4 1371.62  136.28
   2  -5   4 1294.76  142.62
  -2   5  -4 1266.30   54.62
   2  -5   4 1316.66  115.71
  -2   5  -4 1392.67   58.35
  -2   5  -4 1293.03  122.17
   1   3  -619343.42  435.69
  -1  -3   619114.87  381.51
  -1  -3   618366.19  617.56
   1   3  -618826.22  370.67
   5  -2   1 7501.85  158.89
  -5   2  -1 8139.06  349.27
  -5   2  -1 7978.20  169.54
   5  -2   1 7316.72  194.81
  -5   2  -1 7334.45  413.26
  -5   2  -1 8096.97  253.62
   6  -3  -234388.40  447.13
   6  -3  -234005.80  805.54
  -6   3   233963.34  694.68
   6  -3  -233271.10  555.04
  -6   3   233520.64  646.77
  -6   3   235332.16  443.78
   3   3  -5   82.10   47.14
   6  -3  -3 163185.   3080.
  -3  -3   5    2.32   37.57
   6  -3  -3 168239.   3249.
  -3  -3   5   63.10   39.02
  -6   3   3 167423.   3162.
  -3  -3   5   68.54   51.29
  -3  -3   5   29.38   44.65
  -6   3   3 169347.   3579.
  -3  -3   5   70.22   40.77
   3   2  -642649.78  746.77
  -3  -2   644965.00  713.20
   3   2  -641916.95  638.39
  -3  -2   642407.01  612.34
  -3  -2   642091.98  743.78
  -3  -2   643253.44  967.48
  -3  -2   645356.52  575.40
   3   2  -644488.26  622.04
  -1   1   6 114776.   2097.
  -1   1   6 115980.   2189.
  -1   1   6 110794.   1973.
   1  -1  -6 114049.   2029.
   1  -1  -6 115309.   2205.
  -1   1   6 119546.   2082.
  -3   6   2 3761.18  152.92
   3  -6  -2 3945.76  149.27
   3  -6  -2 3676.74  107.73
   3  -6  -2 3687.92  106.07
   3  -6  -2 3927.32  121.48
  -3   6   2 3627.40  107.14
  -3   6   2 3866.30  201.65
  -3   3  -465058.18 1058.92
  -3   3  -464424.88 1133.74
  -3   3  -464187.47 1037.82
  -3   3  -463994.37 1221.62
   3  -3   459474.02 1057.12
   3  -3   460875.05 1143.67
  -6   2   3 1168.60  145.04
  -6   2   3 1246.11  124.47
   6  -2  -3 1137.99  118.06
   6  -2  -3 1157.45   83.40
  -6   2   3 1342.09   54.33
  -4   6  -1 132866.   2495.
  -4   6  -1 130565.   2334.
   4  -6   1 133287.   2385.
   4  -6   1 138039.   2417.
   4  -6   1 130614.   2739.
  -4   6  -1 137454.   2447.
  -4   6   247060.17  776.57
   4  -6  -246112.98  671.55
   4  -6  -247024.17  670.35
   4  -6  -247010.84  780.00
   4  -6  -246177.33  755.02
  -4   6   246022.57  777.00
   3   3   0 123412.   2183.
   3   3   0 115115.   2274.
  -3  -3   0 125758.   2501.
  -3  -3   0 123815.   2222.
   2   2   399598.10 1529.51
   2   2   399564.82 1499.15
  -2  -2  -399650.57 1805.86
  -5  -1   315243.67  224.35
  -5  -1   315326.14  301.80
   2   2   398691.45 1792.05
  -2  -2  -399355.02 1909.48
  -5  -1   314843.50  206.58
   5   1  -314543.76  211.76
   2   2   393707.76 1790.44
  -5  -1   316022.25  392.55
  -5  -1   314676.34  331.70
   2  -2  -624323.02  454.84
  -2   2   623425.68  440.55
  -2   2   623821.76  419.96
  -2   2   624040.82  410.60
   2  -2  -622616.32  405.08
  -2   2   623015.97  544.11
  -3   2  -4 2380.90  280.78
  -4  -2   561321.45  936.57
  -4  -2   560851.83 1190.70
  -4  -2   559531.07 1008.02
  -4  -2   561397.43  922.32
   3  -2   4 2335.08  166.36
  -3   2  -4 2311.09  125.79
   3  -2   4 2261.85  121.40
  -4  -2   560760.10  971.81
  -4  -2   561595.52  916.19
  -3   2  -4 2125.71  111.71
  -3   2  -4 2472.00  121.29
   3  -2   4 2299.21  128.15
   1  -4  -4 4474.86  149.14
  -1   4   4 4637.58  106.25
   1  -4  -4 4330.45   99.02
  -1   4   4 4681.49  152.19
  -1   4   4 5163.41  315.76
  -1   4   4 4565.21  153.19
   1  -4  -4 4444.26  197.24
  -4   4   559609.29 1012.45
  -4   4   560830.50  853.07
  -4   4   559126.66 1216.48
   4  -4  -558719.64 1160.40
   4  -4  -557816.18  852.24
   4  -4  -557662.40  997.23
  -6   2   2 1889.79   88.51
   6  -2  -2 1900.72   44.93
   6  -2  -2 1984.23  144.97
   6  -2  -2 1899.76   91.48
  -6   2   2 1879.38  272.58
  -6   2   2 2232.11  156.68
   1   5  -460221.83 1032.43
  -1  -5   463449.58  893.87
  -1  -5   460213.74 1016.88
  -1  -5   459472.47 1090.61
  -1  -5   460388.13 1014.27
   1   5  -460424.86  918.53
   1   4   245282.26  777.52
   1   4   247942.75  594.72
  -1  -4  -245226.23  768.45
  -1  -4  -249133.36  926.86
   1   4   244001.96  833.29
  -6   4   2  461.05   73.10
   6  -4  -2  429.31   81.19
   6  -4  -2  485.20  150.97
  -6   4   2  329.77   35.63
  -6   4   2  419.67   91.35
   1  -6   3 1608.22  131.53
  -1   6  -3 1610.22   89.93
  -1   6  -3 1688.89  120.48
   1  -6   3 1836.41   71.31
   1  -6   3 1545.54  120.45
  -1   6  -3 1741.20  212.23
   1  -6   3 1571.67  118.10
   4  -5  -410277.17  226.18
  -4   5   410212.62  258.40
  -4   5   4 9954.19  232.44
  -4   5   410419.11  208.95
   4  -5  -4 9991.27  150.44
   4  -5  -410276.05  256.16
  -4  -1   6 6723.23  138.15
  -4  -1   6 6811.04  119.42
  -4  -1   6 6561.16  196.73
   4   1  -6 6282.05  209.51
  -4  -1   6 6707.89  192.57
   4   1  -6 6314.50  170.27
   0   2   538760.94  595.14
   0   2   539567.93  868.99
   0   2   538884.51  917.94
   0  -2  -539223.33  915.62
   0   2   537596.77  593.55
   0  -2  -539323.84  723.97
   2  -6   3 8460.35  275.74
   2  -6   3 8758.84  158.06
  -2   6  -3 8814.07  257.53
   2  -6   3 8689.94  226.24
  -2   6  -3 8473.29  234.35
   0   3  -618952.03  436.98
   0   3  -618027.32  402.90
   0   3  -618664.39  191.03
   0  -3   618482.27  424.46
   0  -3   618788.14  416.63
   3  -4  -521620.89  426.36
  -4   3  -3 2493.92  122.64
   4  -3   3 2470.71  130.87
  -4   3  -3 2631.03  133.19
   1   5   018203.26  557.49
  -4   3  -3 2700.11  132.80
  -1  -5   019326.46  227.83
  -1  -5   019367.20  400.42
   1   5   017851.29  345.37
   4  -3   3 2489.72  157.54
  -4   3  -3 2726.76  171.53
  -3   4   522213.05  335.27
  -3   4   522306.93  392.58
   3  -4  -522731.68  375.14
  -3   4   521860.34  585.57
  -1  -5   018194.52  355.30
   3  -4  -521640.36  340.21
  -2  -3   6 7813.39  203.86
   2   3  -6 8856.13  402.97
  -2  -3   6 7363.14  241.19
   2   3  -6 7847.05  194.69
  -2  -3   6 7802.45   79.60
  -5  -1   4  108.55   59.81
  -5  -1   4  169.35   40.80
  -5  -1   4  170.12   32.61
  -5  -1   4  221.92   45.55
  -5  -1   4  101.82   81.21
  -5  -1   4  190.26   32.94
  -2  -3  -221089.35  576.91
   2   3   221450.17  410.98
   2   3   219651.29  667.50
  -2  -3  -222014.60  521.95
  -2   3  -561428.57  930.14
   2  -2   521234.00  492.52
   2  -3   559806.51 1135.36
   2  -2   521579.43  371.60
  -2   2  -521915.14  495.27
  -2   2  -522268.55  439.61
  -2   3  -559960.81 1177.29
  -2   3  -565051.27  988.74
   2  -3   558738.16 1075.39
  -2   2  -522016.77  354.37
   2  -2   521643.12  429.44
  -2   3  -561804.26 1129.87
   3  -4   423585.40  495.23
   3  -4   424893.58  521.40
  -3   4  -425832.01  558.83
  -3   4  -425818.34  512.80
  -3   4  -425094.63  376.90
  -3   4  -425841.19  393.83
  -2  -4   5 4502.38   56.15
  -1   3   596164.34 1697.92
   2   4  -5 4449.15  265.00
  -1   3   596148.16 1724.92
  -2  -4   5 4326.81  145.76
  -2  -4   5 4479.97   60.89
  -2  -4   5 4457.25  244.89
  -1   3   595017.20 1595.03
   1  -3  -598978.41 1819.69
   1  -3  -594837.75 1697.32
  -1   3   596233.26 1723.33
   2   4  -5 4568.60  145.29
  -2  -4   5 4263.69  298.81
  -6   4   3   86.26   61.66
   6  -4  -3   40.17   62.53
  -6   4   3  147.20   70.31
   6  -4  -3  181.77   67.74
  -6   2   4  211.14   72.71
   6  -2  -4  148.02  130.34
  -3   5   4  992.06  198.85
   3  -5  -4  935.45   63.89
   3  -5  -4  957.76   76.84
  -6   2   4  162.43   57.84
   6  -2  -4  189.24   59.81
   3  -5  -4 1097.03  110.95
  -3   5   4 1271.64   67.28
  -3   5   4  962.44   84.34
   4   1   125912.62  288.68
  -5  -1   240243.92  539.21
   5   1  -238299.40  563.44
  -5  -1   240454.24  790.03
  -5  -1   240233.62  577.49
   4   1   126304.70  596.85
  -4  -1  -127327.31  495.69
   5   1  -238574.82  513.59
  -5  -1   240108.42  604.48
  -4  -1  -128740.89  346.90
   4   1   126849.72  472.08
  -5  -1   240849.52  823.26
  -6   3   431617.65  571.72
   6  -3  -431067.70  537.03
   6  -3  -1 5461.95  103.78
  -6   3   1 5456.46  234.35
  -6   3   1 5490.70  153.67
  -6   3   431294.14  540.46
   6  -3  -1 5568.18  333.65
   6  -3  -1 5295.87  243.76
   6  -3  -430945.61  566.26
  -6   3   1 6022.84  199.40
   0   0  -613726.79  526.49
   0   0   613734.02  255.75
   0   0  -612865.82  243.92
   0   0  -614372.18  331.89
   0   0   613849.45  372.31
  -5   5  -115885.99  459.67
  -5   5  -116203.89  296.95
   5  -5   115463.53  346.57
   5  -5   115593.47  301.88
  -5   5  -116006.05  340.99
   5  -5   115790.13  409.32
  -4   4  -320735.13  589.91
   4  -4   320361.65  441.22
  -4   4  -321123.52  373.79
   4  -4   319161.39  407.83
  -4   4  -320841.37  481.37
  -4   4  -320656.92  451.67
   0   6  -212922.14  236.68
   0  -6   213078.63  282.85
   0   6  -213306.98  252.17
   0  -6   212954.12  287.31
   0  -6   213819.69  238.57
   0  -6   213734.82  297.22
  -6   4   1 1217.47  127.93
  -6   4   1 1227.09  100.24
   6  -4  -1 1116.00  110.19
  -6   4   1 1170.73   92.46
   6  -4  -1 1106.07  100.38
   6  -4  -1 1070.67  104.02
   4   0   2 2455.44  148.59
  -4   0  -2 3122.96  158.29
   4   0   2 2874.08  317.44
  -4   0  -2 2898.53  191.16
  -4   0  -2 2795.84  129.15
   4   0   2 2715.39   68.10
   2  -6  -216427.24  254.20
   2  -6  -216425.07  341.78
  -2   6   216268.77  267.09
   2  -6  -215484.42  287.23
  -2   6   216008.14  293.39
  -2   6   216159.03  351.42
  -4   2  -3 142684.   3132.
  -4   2  -3 144697.   2885.
  -4   2  -3 141969.   2990.
   1  -6  -1  522.20   79.44
  -1   6   1  662.74   95.19
   4  -2   3 132783.   2435.
  -1   6   1  519.84  144.32
   1  -6  -1  647.78   87.10
   1  -6  -1  501.01   42.77
   4  -2   3 132404.   2895.
  -4   2  -3 147703.   2856.
  -5   0   063501.58 1067.09
  -5   0   063711.39 1517.80
  -5   0   063028.53 1228.53
  -5   0   064389.13  922.79
   5   0   063326.95  964.52
   2   1   4  509.27  110.49
  -2  -1  -4  335.12  174.97
  -2  -1  -4  367.72   50.47
  -2  -1  -4  365.38  100.65
   2   1   4  561.46  178.86
   5  -6  -1 3139.55  162.82
   5  -6  -1 3370.91   89.69
   5  -6  -1 3432.56   84.30
   5  -6  -1 3425.35  138.06
  -5   6   1 3383.20  147.17
  -5   6   1 3320.54  156.18
  -6   1   364462.99 1201.51
   6  -1  -363205.88  854.44
  -6   1   366862.47  957.44
  -6   1   364160.80 1010.07
   6  -1  -362325.33  991.40
   6  -1  -362037.31 1388.39
  -6   1   362327.89 1150.68
  -1   5   312982.72  192.08
  -1   5   313436.10  270.63
   1  -5  -312994.87  330.76
   1  -5  -313054.79  187.90
  -1   5   313208.86  488.60
   1  -5  -312801.33  265.69
   0   6  -190259.58 1606.41
   0  -6   191378.77 1606.32
   0   6  -191577.10 1578.46
   0  -6   192507.12 1616.32
   0  -6   195496.80 1787.27
   0  -6   197427.35 1524.32
   0   6  -189977.41 1485.72
  -5   1   6 105641.   1821.
  -5   1   6 104682.   1893.
   5  -1  -6 102320.   1987.
   5  -1  -6 107290.   1596.
  -5   1   6 108889.   1746.
  -5   1   6 112688.   1679.
  -5   1   6 102761.   2102.
   0   5   267045.81 1144.28
   0  -5  -272255.66  999.77
   0  -5  -269916.69 1286.43
   0   5   269515.51  975.51
   0   5   265857.40 1209.17
   0  -5  -266749.94 1152.63
  -1  -1  -5  146.86   92.62
  -1  -1  -5  193.10  100.93
   1   1   5  306.52   95.32
  -1  -1  -5  236.51   77.98
   1   1   5   80.63  126.93
   1   1   5  186.52   49.57
   1   1   5  175.67   57.28
   5  -4  -5 1510.35  118.60
   5  -4  -5 1445.69   69.63
  -5   4   5 1450.81  113.68
  -5   4   5 1167.91  113.56
  -6   2   1 2268.03  171.65
   6  -2  -1 2126.40   92.61
  -6   2   1 2485.52  188.70
   6  -2  -1 2171.19   69.72
  -6   2   1 2100.51  152.77
  -6   2   1 2334.62  102.14
   5  -5  -463662.30 1119.55
   5  -5  -463365.92 1092.54
   5  -5  -464680.24  942.77
   5  -5  -467147.28  906.44
  -5   5   463731.43 1114.73
  -5   5   464374.97 1106.95
  -5   1  -1 2085.50  169.94
  -5   1  -1 2186.66  184.49
   5  -1   1 2057.94   72.43
  -5   1  -1 2293.25  135.16
   5  -1   1 2056.94  194.87
  -5   1  -1 2237.85  130.54
  -4   3   619180.09  361.09
   4  -3  -618865.51  363.66
  -4   3   618851.60  373.67
   4  -3  -619271.79  400.11
  -4   3   619102.35  560.25
   4  -3  -618847.40  374.62
  -4   3   619797.39  266.81
  -3   1  -4 1522.56  150.63
   3  -1   4 1086.60  117.98
  -3   1  -4 1086.92  111.88
   3  -1   4  864.40  141.73
   3  -1   4 1590.97  254.81
  -3   1  -4 1174.94   93.90
  -5   2   6  203.28   76.23
  -5   2   6  209.80   16.42
   5  -2  -6  425.75   68.58
   5  -2  -6  253.59   27.06
  -5   2   6  263.68   59.96
   5  -2  -6  257.55   80.51
  -5   2   6  203.78  135.37
  -2   4  -5 3256.12  108.54
   2  -4   5 3265.46  325.87
  -2   4  -5 3216.81   64.92
  -2   4  -5 3232.89  208.97
  -2   1  -564780.17 1237.07
  -2   4  -5 3509.24  187.41
  -2   1  -562047.92 1064.39
   2  -1   559373.98 1029.50
   2  -1   561638.41 1197.54
   2  -4   5 3249.90  189.19
   2  -1   560356.05 1057.67
  -2   1  -563481.17 1133.00
   0  -5   5   58.63   64.53
   0   5  -5   67.88   74.06
   0  -5   5   73.35   81.58
   0   5  -5   95.08   67.30
   6  -1  -415636.87  353.62
  -6   1   417266.00  228.34
  -6   1   416109.57  348.88
  -6   1   416402.11  206.84
   6  -1  -415273.29  279.47
  -6   1   415941.70  397.33
   5  -6  -2 5008.83   94.99
   5  -6  -2 5154.54  173.44
   5  -6  -2 4921.99  179.22
  -5   6   2 5279.71  182.67
   5  -6  -2 4862.43   90.53
  -5   6   2 4947.55  183.40
   3  -3  -6   21.97   90.47
  -3   3   6   74.08   51.97
   3  -3  -6  -34.06   42.97
  -3   3   6   27.63   37.69
  -3   3   6  -58.75   96.08
  -3   3   6   57.63   49.07
   0   6  -336779.26  629.76
   0  -6   337620.79  656.22
   0  -6   337156.99  654.61
   0   6  -336609.88  533.09
   0  -6   338347.62  574.96
   0  -6   338321.37  672.47
  -3  -4   340943.44  708.20
  -3  -4   339292.45  651.52
  -3  -4   343247.25  747.21
   3   4  -338688.34  857.06
  -3  -4   339956.57  532.76
   3   4  -338110.92  625.48
   3   4  -339562.00  517.58
  -3  -4   338870.47  645.32
   5  -6   0  -18.65   64.70
  -5   6   0  127.56   66.61
   5  -6   0   39.91   47.07
   5  -6   0  120.42   65.49
  -5   6   0   44.62   57.51
  -6   1   292600.27 1801.03
   6  -1  -288425.08 1440.06
  -6   1   290411.86 1748.25
  -6   1   291959.99 1486.69
   6  -1  -290776.47 1471.44
  -6   1   294741.48 1647.30
  -4  -2   030517.92  672.24
  -4  -2   028945.51  505.32
   4   2   028365.89  488.04
   4   2   026985.98  615.39
  -5  -1   550815.39 1107.75
  -5  -1   549139.98  792.26
  -5  -1   549767.55  709.58
   5   1  -547919.53  859.29
  -5  -1   550195.53  780.21
  -5  -1   548585.09  802.73
  -5  -1   549620.21  792.34
   6  -4  -4 6731.34  215.44
   6  -4  -4 6365.31  202.51
  -6   4   4 6433.71  201.26
  -6   4   4 6147.79  348.39
   3  -6   366581.89 1165.26
  -3   6  -365732.35 1154.75
  -3   6  -366046.97 1213.72
  -3   6  -362880.42 1026.02
   3  -6   367902.75  994.12
   3  -6   364461.48 1533.52
   4  -6   236716.08  654.25
  -4   6  -236882.01  639.29
  -4   6  -236054.10  566.57
   4  -6   236666.23  722.81
   4  -6   237079.16  632.79
  -4   6  -237298.62  691.81
   3   2   2 7012.68   71.71
   3   2   2 6889.95  223.18
   3   2   2 7391.89  285.53
  -3  -2  -2 7329.67  368.78
  -3  -2  -2 7396.88  297.44
   3   2   2 7026.19   71.62
  -1   5  -524221.14  501.78
   4  -6  -3 125809.   2110.
   1  -5   524568.28  482.81
   4  -6  -3 125091.   2310.
  -4   6   3 124826.   2349.
   1  -5   523892.01  550.99
   4  -6  -3 124866.   2250.
   4  -6  -3 123433.   2074.
  -4   6   3 123943.   2477.
  -1   5  -524219.73  522.49
  -4   6   3 130036.   2197.
   6  -5  -212347.24  286.27
  -6   5   212997.45  153.38
  -6   5   212444.19  288.89
   6  -5  -212214.08  174.01
   6  -5  -212522.58  443.49
   6  -5  -212278.83  142.13
  -6   5   212234.55  308.36
   3   0  -738801.35  631.11
   3   0  -739708.91  585.84
  -3   0   742811.83  615.15
  -3   0   741025.12 1032.94
  -3   0   741127.33  760.21
  -3   0   742327.91  758.08
  -2  -1   752099.72  986.00
  -2  -1   756717.74  797.53
  -2  -1   757170.19 1092.78
   2   1  -751662.74  796.34
  -2  -1   753433.12  983.76
   2   1  -749523.74  878.73
  -2   4   5 5947.01  155.23
   2  -4  -5 6155.57  147.90
  -2   4   5 5787.90  142.83
  -2   4   5 7000.90  346.60
  -3  -4   2 4823.17  163.45
  -2   4   5 6014.16  162.27
   2  -4  -5 6135.16  169.93
  -3  -4   2 5208.78   69.32
  -3  -4   2 5185.03   60.15
   3   4  -2 4540.71  197.31
   2  -4  -5 5933.08  220.82
   3   4  -2 5009.36  156.98
  -3  -4   2 5445.18  207.15
   4   3  -3  -25.19   85.66
  -4  -3   3  887.90  109.44
  -4  -3   3  567.16   72.78
   4   3  -3  522.59   59.22
  -4  -3   3  764.52   50.21
  -4  -3   3  826.84  100.64
  -4  -3   3  597.10   72.08
   1  -2   676057.07 1331.75
  -1   2  -674310.89 1439.74
   1  -2   676433.84 1477.18
   1  -2   674693.14 1381.07
  -1   2  -676673.57 1199.65
  -1   2  -678928.30 1747.32
   5   0  -6 3299.55  201.61
  -5   0   6 3292.91  107.95
  -5   0   6 3515.14   82.37
  -5   0   6 3195.49  150.24
  -5   0   6 3195.96  147.86
  -5   0   6 3304.92   61.09
   5   1  -1 1785.78   88.72
  -5  -1   1 1826.79  178.83
  -3  -1  -3 121000.   2748.
   3   1   3 115091.   2457.
  -5  -1   1 1748.48   95.28
   3   1   3 115316.   2576.
  -3  -1  -3 124222.   2164.
  -5  -1   1 1755.32   39.90
   5   1  -1 1563.97   62.94
  -5  -1   1 1487.63  168.27
   3   1   3 111762.   1809.
  -3  -1  -3 119476.   2295.
  -2   0   7 2507.43  154.99
   2   0  -7 2239.35  142.96
   2   0  -7 2222.93   81.60
  -2   0   7 2301.38  176.73
  -2   0   7 2464.63   82.65
  -2   0   7 2448.95  147.39
   2   0  -7 2409.51  173.17
   6  -2  -5 2063.33  122.08
  -6   2   5 2154.76  219.15
   6  -2  -5 2070.02  129.58
  -4   5  -3 1240.01  137.00
   4  -5   3 1148.13  120.87
  -6   2   5 2054.59  125.71
  -4   5  -3 1239.92   77.69
  -4   5  -3 1239.26  127.82
   4  -5   3 1187.39   75.35
   4  -5   3 1186.32  140.44
  -4   5  -3 1163.43  135.09
   3  -6  -389826.41 1608.60
  -3   6   390166.92 1689.53
   3  -6  -388208.10 1440.43
  -3   6   387955.35 1603.41
  -3   6   390446.98 1493.69
   3  -6  -390233.06 1503.80
   5  -3   2  214.02  114.44
  -3  -4   4   99.35   37.15
  -3  -4   4   85.49   48.14
  -3  -4   4  120.55   51.24
   5  -3   2  132.53   74.15
  -5   3  -2  129.57   78.91
  -3  -4   4  175.01   42.13
  -5   3  -2  135.49   60.60
  -5   3  -2  278.63  135.42
  -3  -4   4   61.54   54.20
   3   4  -4   84.97   34.56
  -3  -4   4   78.54   54.71
   2  -5  -479961.38 1468.53
   2  -5  -481333.49 1303.70
   2   4   140663.52  713.05
  -2   5   480858.62 1738.24
  -2  -4  -144398.63 1177.12
   2  -5  -478779.51 1330.64
  -2   5   482269.45 1375.50
   2   4   139659.18 1071.82
  -2  -4  -140906.23  720.02
  -2   5   480489.88 1313.63
  -3   5  -4 112403.   1858.
  -1  -4   6  -30.74   53.35
   3  -5   4 105739.   2381.
   3  -5   4 107927.   2028.
  -3   5  -4 110721.   1818.
  -3   5  -4 108506.   2094.
   1   4  -6   82.02   76.41
  -3   5  -4 112243.   2139.
   1   4  -6   52.34   62.73
  -1  -4   6   11.66   65.83
   6  -5  -190608.46 1504.57
  -6   5   1 102224.   1598.
  -6   5   195269.61 1763.25
   6  -5  -192639.85 1637.71
   6  -5  -193035.18 1666.06
  -6   5   194616.48 1695.41
   5  -4   246324.87  838.57
  -5   4  -248795.13  863.42
  -5   4  -248323.90  856.10
   5  -4   245412.21  832.27
  -5   4  -249052.00  888.56
  -5   4  -250086.94  897.65
  -3  -1   726168.59  339.06
   3   1  -725654.93  528.67
  -3  -1   724639.05  710.26
  -3  -1   725088.21  627.62
   3   1  -724326.96  335.70
  -3  -1   725650.43  538.09
   3   1  -724254.40  402.18
   0  -4   634278.49  727.20
   0   4  -634365.60  699.53
   0   4  -632810.13  639.15
   0  -4   634615.56  660.30
   0   6   089401.04 1552.50
   0   6   088324.79 1501.12
   0  -6   092549.62 1643.65
   0   6   085045.34 1557.69
   0  -6   094827.12 1506.99
   0  -6   090116.23 1585.49
  -2  -5   3 140414.   2617.
  -2  -5   3 142925.   2885.
   2   5  -3 136884.   2572.
   2   5  -3 137666.   2384.
  -2  -5   3 148383.   2670.
  -2  -5   3 142031.   2591.
   1  -2  -6   32.73   56.77
  -1   2   6   64.39   63.26
  -1   2   6    7.05   51.70
   1  -2  -6 -125.76   88.78
  -1   2   6   62.02   91.06
  -1   2   6   48.87   45.31
   6  -5  -340971.16  736.33
  -6   5   340901.09  749.59
   6  -5  -341966.31  512.25
  -6   5   341174.60  924.15
   6  -5  -341343.08  738.46
  -1   3  -612477.31  207.17
   1  -3   611427.21  332.48
  -1   3  -613202.74  175.84
  -1   3  -613003.56  357.81
  -1   3  -612089.95  372.77
   1  -3   612271.77  542.52
  -4  -3   4   63.10   64.31
  -4  -3   4  148.92   47.84
  -4  -3   4  120.34   48.76
  -4  -3   4  134.80   47.53
  -4  -3   4  104.31   50.66
  -2  -5   2 104131.   1896.
  -1   6  -4 2967.54  161.64
  -2  -5   2 110570.   1703.
   2   5  -295280.92 1771.91
  -1   6  -4 2833.99  172.22
   1  -6   4 2778.23  307.68
   2   5  -2 104072.   1645.
   1  -6   4 2688.19  154.06
  -2  -5   2 103353.   1831.
  -1   6  -4 2898.60   68.16
  -2  -5   298277.83 1760.89
   2   5  -298474.83 1723.96
  -3  -3   670239.04 1005.45
  -3  -3   669401.88 1094.57
  -3  -3   669733.83 1166.00
  -3  -3   668471.58 1114.94
   3   3  -666451.29 1086.17
  -3  -3   664656.80 1145.56
   3   3  -666779.18 1379.15
  -3  -3   663690.05 1173.08
   6  -3   099058.36 1857.07
  -6   3   0 107936.   1898.
   6  -3   098229.59 1884.07
  -6   3   0 103188.   1802.
   6  -3   094930.66 1629.03
  -6   3   0 104198.   2042.
  -6   3   0 103554.   2261.
  -6   4   0 1783.08   94.90
   6  -3  -5 7996.81  229.76
   6  -3  -5 8472.47  238.43
  -6   4   0 1880.67  156.92
   6  -4   0 1431.55   92.98
   6  -4   0 1634.08  115.22
   6  -4   0 1556.72  126.29
  -6   4   0 1596.45  111.43
  -6   3   5 8157.73  229.60
  -6   3   5 8223.81  368.66
  -3   1   7 6832.84  227.49
  -3   1   7 7745.37  310.91
  -3   1   7 7399.85  254.88
   3  -1  -7 6761.48  190.21
  -3   1   7 7907.48  164.29
   3  -1  -7 6796.22  160.24
   1   5  -511125.18  288.14
  -1  -5   511480.34   95.24
   1   5  -511089.76  269.46
  -1  -5   511211.66  271.07
  -1  -5   511089.77  323.09
  -1  -5   511367.20  277.58
  -4  -2   6 122112.   1999.
  -4  -2   6 123530.   2082.
  -4  -2   6 117405.   2363.
  -4  -2   6 115521.   2086.
  -4  -2   6 113663.   2377.
  -4  -2   6 123840.   2145.
   3  -7   029088.82  488.17
  -3   7   028396.11  492.08
   3  -7   029315.16  509.24
   3  -7   029787.60  485.92
  -3   7   029598.55  522.61
   3  -7   028694.02  483.88
  -4  -3   217675.29  423.10
   4   3  -216966.10  303.91
  -4  -3   218724.19  449.87
  -4  -3   218499.34  215.04
   4   3  -216773.68  417.72
  -4  -3   219278.56  227.03
  -4  -3   218123.37  466.63
   4  -1   3 7610.03  269.81
  -4   1  -3 8334.12  284.24
  -5   3   6 2768.24   41.77
   4  -1   3 7600.49  269.78
  -4   1  -3 8153.64  261.87
  -4   1  -3 8347.77  265.00
  -5   3   6 2771.30  160.69
   5  -3  -6 2286.26  136.87
  -4   1  -3 8283.07  271.03
   5  -3  -6 2370.42  145.18
   4  -1   3 7198.81  239.17
  -5   3   6 2672.26  132.57
   5  -3  -6 2530.74   46.98
   1   5   1 2195.61  162.69
  -1  -5  -1 2383.26  176.79
   1   5   1 2125.89   33.40
  -1  -5  -1 2233.35  136.44
   1   5   1 2208.16  233.62
  -1  -5  -1 2233.44   36.28
   2   2  -711995.08  275.64
  -2  -2   711774.89  320.67
   2   2  -712966.35  365.76
  -2  -2   712636.74  450.98
   3  -7   1  395.57   76.67
   3  -7   1  502.17   56.25
   3  -7   1  364.02  134.40
   1  -1   6 5463.37  251.33
  -1   1  -6 5928.03  216.69
  -1   1  -6 5235.02  144.20
   1  -1   6 5208.23  148.02
   1  -1   6 5316.30  184.08
  -3   7  -1  442.60   90.03
  -3   7  -1  404.85   62.64
   3  -7   1  489.61   87.93
  -1   1  -6 5783.43  244.74
  -6   1   566846.61  878.89
   0  -1  -6 2969.94  185.82
   0   1   6 3123.68  147.91
   0  -1  -6 3115.97  148.80
   0   1   6 2967.21  190.84
   0   1   6 2861.83  219.01
   6  -1  -557718.45 1151.60
   6  -1  -559327.51 1250.36
   0   1   6 2794.52  121.79
  -6   1   561486.37 1270.56
   0  -1  -6 2561.36  137.46
  -6   1   561198.56 1034.07
   5  -6  -3 3181.75   69.91
   5  -6  -3 2930.76   67.65
  -5   6   3 2771.67  160.45
   5  -6  -3 3104.53  155.72
   5  -6  -3 3047.97  152.16
  -5   6   3 2901.26  149.24
   3   3   1 169394.   3567.
  -3  -3  -1 173746.   3683.
   3   3   1 171883.   3334.
  -3  -3  -1 174408.   3401.
   1   1  -731007.24  440.41
  -1  -1   733494.85  469.42
  -1  -1   731374.17  831.79
   1   1  -733965.74  689.83
   1   1  -730010.02  628.19
  -1  -1   731379.47  652.20
   2  -7   147318.05  788.00
   2  -7   145007.59  963.38
   2  -7   146855.68  798.33
  -2   7  -144785.79  732.25
   2  -7   148338.38  745.61
  -2   7  -146986.43  806.46
  -2   6  -4 2026.62  148.34
   2  -6   4 1505.56  164.08
  -2   6  -4 1546.11  156.53
   2  -6   4 1565.54  134.54
  -4   0   733329.55  636.21
  -4   0   734587.64  597.30
   4   0  -732460.83  504.45
  -4   0   733465.47  657.54
  -4   0   734420.08  591.19
   4   0  -733259.31  477.44
   4  -1  -721251.61  358.47
  -4   1   721858.31  351.73
  -4   1   721422.68  447.64
  -4   1   721880.08  472.52
   4  -1  -721108.40  398.29
  -4   1   723878.54  488.77
   2  -3  -631270.28  592.81
   5  -6   172837.24 1405.18
  -5   6  -174161.92 1343.05
   2  -3  -631501.38  575.74
  -2   3   632822.06  592.53
   5  -6   173795.72 1387.35
  -2   3   631558.54  553.61
  -2   3   632396.67  561.61
  -5   6  -172061.14 1415.41
  -5   6  -173762.94 1238.76
  -2   3   631182.43  527.78
   5  -6   171602.39 1333.18
  -6   1   167136.73 1330.61
  -6   1   167284.07 1258.39
  -6   1   167121.98 1026.42
  -6   1   166352.92 1329.77
   6  -1  -164474.02  986.36
   6  -1  -164228.49  993.65
   1   2  -7   74.07  167.07
  -1  -2   7  392.03  176.93
  -1  -2   7  187.62  167.76
   1   2  -7  131.60   20.03
   1   2  -7  215.92   80.54
  -5   2  -2 8429.16  271.81
  -5   2  -2 8701.18  266.42
   5  -2   2 7726.97  179.66
  -5   2  -2 8621.36  454.72
  -5   2  -2 8572.50  191.42
   5  -2   2 7710.27  398.78
   2   5  -454408.78  836.49
  -2  -5   456067.86  908.54
  -2  -5   453912.20  913.86
  -2  -5   454640.71  964.98
   2   5  -453915.69  869.56
  -2  -5   453576.88  921.36
  -2  -5   453575.27  817.15
   3   4  -1   44.59   53.98
   0   6  -4 125100.   2410.
   0  -6   4 126341.   2513.
   0   6  -4 136790.   2255.
   0   6  -4 132727.   2495.
  -3  -4   1   71.16   80.95
   0  -6   4 139693.   2207.
   3   4  -1   45.81   74.71
   0  -6   4 130063.   2440.
   0  -6   4 131355.   2456.
  -3  -4   1   54.33  103.39
   4  -7   012688.00  241.64
   4  -7   013048.87  253.04
   4  -7   013145.23  308.38
  -4   7   013196.56  407.14
  -4   7   013202.98  311.96
   4  -7   013066.43  251.27
  -5   5  -251711.11  946.00
  -5   5  -252836.50  934.68
   5  -5   251003.49  859.29
   5  -5   250045.44 1103.62
  -5   5  -253042.96  908.03
   5  -5   249839.40  943.11
  -5   5  -252599.16  945.02
   6   0  -3  522.25   90.99
  -2   1   7  158.41   84.53
  -2   1   7  199.13   74.72
   2  -1  -7   75.18  128.52
  -6   0   3  509.98   49.33
  -6   0   3  458.57   44.74
  -2   1   7   72.27   72.18
  -6   0   3  507.79  193.74
  -6   0   3  571.64  124.06
   2  -1  -7  239.13   96.90
  -2   1   7  147.62   51.54
   6   0  -3  520.79   67.60
   2  -7   0 5494.00  142.71
  -2   7   0 5296.42  154.91
   2  -7   0 5271.62  154.25
  -2   7   0 4815.32  170.14
   2  -7   0 5053.92  168.64
   2  -7   0 4972.52  173.46
   2   5  -1  224.83  135.60
  -2  -5   1   41.14   13.62
   2   5  -1  103.47   67.46
  -2  -5   1   12.58   58.13
  -2  -5   1   75.43   67.54
   3  -7  -1 2084.65  107.32
   3  -7  -1 2090.32  108.51
  -3   7   1 2107.75  225.13
  -3   7   1 2229.50  117.10
   3  -7  -1 2115.32  208.03
   3  -7  -1 2142.48  105.32
  -6   0   4 2242.22   96.52
  -6   0   4 2344.29   95.36
  -6   0   4 2232.78   89.24
  -6   0   4 1919.67  142.20
   6   0  -4 2141.92   95.67
  -6   0   4 2196.23   55.69
  -6   0   4 2316.51  171.68
  -6   2   0 2646.68   99.65
   6  -2   0 2682.13  105.07
  -6   2   0 2876.84  134.22
  -2  -4   6 1727.14  156.46
  -6   2   0 2662.06  207.59
   2   4  -6 1879.06  145.45
  -6   2   0 3517.35  327.31
   2   4  -6 1760.42  116.68
  -2  -4   6 1919.37  124.51
   6  -2   0 2507.69   98.40
   2  -7   275865.19 1155.95
   2  -7   271784.68 1256.68
   2  -7   274140.05 1323.28
   2  -7   273409.56 1281.25
  -2   7  -274556.03 1319.61
  -2   7  -268210.65 1103.77
   1  -6  -2  226.27  150.03
   1  -6  -2  183.60   32.36
  -1   6   2  215.99   84.18
  -1   6   2  134.97   63.64
  -1   6   2  233.16   68.83
  -2   0  -543973.38  896.57
  -2   5  -5  575.63   39.37
  -2   0  -543084.47  737.01
   6  -5   086546.25 1748.38
  -6   5   088332.03 1587.64
   6  -5   086581.43 1498.52
   2  -5   5  702.41  118.03
  -6   5   087605.92 1625.30
   2   0   542676.08  872.37
  -2   0  -542110.64  780.28
  -2   5  -5  517.02  123.99
  -2   5  -5  609.47  123.42
   2   0   541526.26  957.25
   6  -5   084554.75 1531.15
   2  -5   5  630.92  140.37
   2   0   539518.34  657.39
  -6   5   090276.23 1493.58
   4  -7  -1 1610.85  176.00
   4  -7  -1 1192.59   78.34
  -4   7   1 1276.42  189.15
   4  -7  -1 1213.11  109.79
  -4   7   1 1047.39  193.97
   4  -7  -1 1150.55   79.09
   3   2  -788202.29 1353.86
  -3  -2   786300.33 1625.60
   3   2  -787520.62 1638.94
  -3  -2   793496.75 1416.85
  -3  -2   785131.75 1516.23
  -3  -2   785335.58 1617.29
   3   2  -785013.68 1458.55
  -4  -3   5  763.24   59.46
  -4  -3   5  780.64   73.55
  -4  -3   5  779.65   67.52
  -4  -3   5  842.32   86.57
  -4  -3   5  710.29  122.26
  -4  -3   5  858.50   81.76
   3   4  -555699.49  908.58
  -3  -4   556476.07  941.86
  -3  -4   555674.86  928.80
  -3  -4   556493.30 1013.15
  -3  -4   555141.99  786.74
  -3  -4   556543.13  931.07
   1   0  -7  356.48   58.94
  -1   0   7  371.79   54.98
  -1   0   7   72.46  156.52
  -1   0   7  320.09  106.20
   1   0  -7  480.82  108.32
  -1   0   7  496.45  111.01
   1   0  -7  266.61   97.52
  -1   4  -6 102392.   2320.
  -5  -2   3 9777.14  159.42
  -1   4  -696300.66 1921.21
  -5  -2   3 9502.52  442.26
   5   2  -3 9354.16  180.66
   1  -4   697814.49 1900.92
  -5  -2   310003.93  135.01
  -1   4  -698871.86 1403.49
  -5  -2   3 9923.84  195.24
  -5  -2   310361.81  328.60
  -1   4  -6 104631.   1510.
   1  -4   6 100042.   2323.
   4  -5  -517418.15  340.74
   4  -5  -517446.88  393.54
  -4   5   517393.53  391.08
  -4   5   518104.19  360.54
  -4   5   517809.97  259.73
   4  -5  -517429.91  270.99
  -1  -3  -4  204.49   88.88
   1   3   4  267.49   32.51
   1   3   4  240.47   31.07
   1   3   4  343.75  170.99
   1   3   4  189.14   93.53
  -1  -3  -4  257.78  108.74
  -3   0  -4 1453.95  165.32
  -3   7  -220046.14  322.93
  -3   7  -221750.47  461.36
  -3   0  -4 1393.14  143.10
   3  -7   222024.65  321.04
   3  -7   221690.92  469.36
   3   0   4 1347.52  158.95
  -3   7  -221485.85  417.26
   3   0   4 1266.98  138.61
   3  -7   221430.55  577.99
   3   0   4 1098.17   72.20
  -3   0  -4 1372.03  145.54
   3  -7   220771.44  400.19
  -5  -2   4 7512.15  260.18
  -5  -2   4 7237.38  157.75
  -5  -2   4 7253.96  149.17
  -5  -2   4 7433.45  194.19
  -5  -2   4 7316.94  320.75
  -5  -2   4 7485.88  149.21
   6  -5  -424234.33  245.68
   6  -5  -424481.71  479.54
   6  -5  -423620.99  240.67
  -6   5   425153.59  717.80
   6  -5  -425055.06  494.19
  -6   5   424918.40  487.13
  -2   6   3  554.89   79.08
  -6   4   5 1443.57  124.78
   6  -4  -5 1237.98  126.23
   2  -6  -3  620.66   56.79
   2  -6  -3  664.91   80.43
  -6   4   5 1179.95  124.81
  -2   6   3  725.62  111.27
   2  -6  -3  632.01  195.23
   6  -4  -5 1293.31  124.53
  -2   6   3  586.79   59.85
   0   4   430585.10  416.29
   0   4   430327.78  479.19
   0  -4  -431316.34  662.80
   0   4   429889.75  620.97
   0   4   429857.00  564.93
   0  -4  -430092.20  565.20
  -4   7  -113271.80  335.00
  -5  -1   627334.41  392.40
  -5  -1   626328.47  488.58
  -5  -1   626575.55  429.50
   4  -7   113361.40  238.43
   4  -7   113327.87  269.09
  -5  -1   626170.79  466.06
  -4   7  -113549.84  407.37
   5   1  -625460.99  460.89
  -5  -1   626063.38  490.27
  -5  -1   625777.69  405.69
  -4   7  -112472.18  248.08
   4  -7   112840.51  391.25
   4  -7   113111.91  336.36
  -4  -1   727232.80  757.50
   4   1  -727246.23  407.39
  -4  -1   727059.10  585.26
  -4  -1   728304.08  386.18
   4   1  -726141.53  398.29
  -4  -1   727481.54  547.80
  -1  -6   212119.96  297.64
  -1  -6   212802.49  354.70
   1   6  -212748.10  284.65
  -1  -6   213051.44  196.06
  -1  -6   212205.44  296.41
   1   6  -212408.39  272.71
  -4   2   713735.10  316.23
   4  -2  -713004.79  271.66
  -4   2   713262.57  321.74
  -4   2   713943.30  390.10
  -4   2   713346.37  342.86
   4  -2  -712555.12  232.02
  -5   0  -1 109763.   1778.
  -5   0  -1 106448.   1976.
  -5   0  -1 106658.   2150.
  -5   0  -1 106070.   2135.
   5   0   1 102776.   1684.
   5   0   199169.49 2038.62
   5   0   1 102747.   1852.
  -6   0   2  148.08   41.01
   6   0  -2   47.60   32.82
  -6   0   2  152.09  163.68
  -6   0   2   54.86   29.55
  -6   0   2   29.92   94.16
   6   0  -2   70.32   30.38
  -4  -3   1  259.41  122.67
  -3   2   7  133.80   59.86
  -3   2   7  104.59   83.39
  -3   2   7  276.17   61.64
  -4  -3   1  433.95   77.79
   4   3  -1  296.63  124.02
   4   3  -1  254.62  113.31
   3  -2  -7  150.44   59.69
   3  -2  -7   83.76   60.30
  -3   2   7   92.80   73.59
  -1  -4  -3 140393.   2688.
   1   4   3 141933.   2300.
   1   4   3 134332.   2719.
   1   4   3 137458.   2943.
  -1  -4  -3 144053.   2946.
   0   3   537882.44  724.37
   0   3   538090.08  719.37
   0  -3  -538790.78  726.08
   0   3   537387.45  564.59
   0   3   538506.12  573.47
   0  -3  -538598.55  773.26
   4  -4  -6 2997.86  104.02
  -4   4   6 3196.43  161.90
  -1  -6   325468.09  489.53
  -4   4   6 3524.36   87.23
  -1  -6   326339.82  438.43
   4  -4  -6 2990.46  164.38
   4  -4  -6 3009.71  147.61
  -1  -6   326473.67  476.25
  -1  -6   325498.90  491.81
   1   6  -326187.61  435.40
   1   6  -325539.59  536.53
  -4   4   6 3109.10  147.05
  -4   4   6 3234.71  164.08
   5  -5  -5 131309.   2460.
  -5   5   5 132372.   2801.
  -5   5   5 140032.   2371.
  -5   5   5 132133.   2832.
   5  -5  -5 130883.   2501.
   5  -5  -5 130280.   2269.
  -1  -3   7 5045.11  221.97
   1   3  -7 4894.52  209.37
   4   1   2 1326.48  128.80
  -4  -1  -2 1407.70   71.52
  -1  -3   7 5715.21  250.58
   4   1   2 1371.26  172.68
   1   3  -7 5696.87  421.13
   4   1   2 1180.48   54.45
  -4  -1  -2 1817.37  180.00
  -4  -1  -2 1444.35  134.19
   0  -6  -1 8306.11  242.91
   0   6   1 8176.03  266.68
   0   6   1 8415.81  236.05
   0  -6  -1 8653.86  112.39
   0  -6  -1 8366.34  265.75
   0   6   1 8400.56  131.95
   6  -6  -2 6447.01   97.04
   6  -6  -2 6502.44  109.98
  -6   6   2 6909.06  234.54
  -6   6   2 6749.87  379.94
   6  -6  -2 6612.69  216.97
   6  -6  -2 6549.41  227.43
   1   0   610907.48  370.83
  -1   0  -610927.13  286.12
   1   0   611079.74  255.37
  -1   0  -611612.95  261.78
   1   0   610295.42  247.01
  -1   0  -611285.50  353.07
  -6   0   5 9776.03  295.89
  -6   0   5 9890.37  214.10
  -6   0   5 9674.97  223.46
   6   0  -5 9057.93  269.11
   6   0  -5 9104.98  214.03
  -6   0   5 9864.12  127.57
  -6   0   5 9860.22  177.97
  -6   0   5 9851.06  377.78
  -6   6   122943.88  477.21
   3  -5  -5 1555.95   97.14
   3  -5  -5 1865.89  256.60
   5   1   0 5030.92   63.38
   5   1   0 5086.71  163.29
  -5  -1   0 5826.52  473.24
   3  -5  -5 1555.59   91.59
  -3   5   5 1632.56  176.27
  -3   5   5 1551.37  145.44
   6  -6  -123132.95  484.02
  -5  -1   0 5112.36  177.58
   5   1   0 4842.41  281.68
  -5  -1   0 5416.55   75.32
  -6   6   123134.70  475.61
  -5  -1   0 5604.53  274.18
  -3   5   5 1679.88   89.96
   6  -6  -122567.72  342.54
  -6   6   124369.83  422.88
   6  -6  -123029.04  446.31
   2   3  -766922.99 1183.16
  -2  -3   767794.09 1202.38
  -2  -3   759165.01 1154.23
   2   3  -769504.25 1342.85
  -4   6  -3 1873.62  138.68
  -1   7  -253623.83 1019.34
   1  -7   256757.66  964.47
  -1   7  -255348.68  979.47
  -4   6  -3 1997.52  146.39
   1  -7   1 101857.   1750.
   4  -6   3 2068.57  181.47
   1  -7   257073.53  961.22
   1  -7   253874.44  959.01
   4  -6   3 1981.29   79.43
   1  -7   198361.54 1790.49
  -1   7  -197638.76 1883.85
   4  -6   3 2032.56  138.94
   1  -7   1 102845.   1868.
  -4   6  -3 1812.50  163.85
   1  -7   255060.69  973.97
  -1   7  -192734.31 1671.57
   1  -7   199016.62 2031.11
   5   2  -255340.54  889.19
  -5  -2   259770.75  784.25
  -5  -2   256108.53 1124.21
  -5  -2   258501.53  965.46
  -5  -2   259975.75  836.60
  -5  -2   260637.47 1230.71
   2   3   333386.18  649.63
  -2  -3  -334191.42  765.39
   2   3   331979.83  958.71
   2   3   332956.92  422.16
  -2  -3  -333468.81  644.18
  -4   6   412052.79  272.97
   4  -6  -411822.38  202.49
  -4   6   412600.40  330.68
   4  -6  -412285.04  396.75
  -4   6   412599.76  206.60
   4  -6  -412570.84  320.95
   6  -2  -617323.38  361.32
   6  -2  -616976.46  367.92
  -6   2   617384.67  374.14
  -6   2   617690.76  387.14
  -6   2   617530.24  348.18
  -2   7   151751.84 1165.72
  -2   7   154075.53  873.44
  -2   7   152868.59  892.25
   2  -7  -151771.99  881.93
   2  -7  -154258.31  935.14
   2  -7  -152988.50  903.95
   2  -7  -153901.15  837.90
  -3   3  -5 117730.   2249.
   3  -3   5 115536.   2516.
  -3   3  -5 124057.   2199.
  -3   3  -5 118206.   2095.
   3  -3   5 117227.   2336.
  -3   3  -5 112920.   2297.
   4  -7  -2 3520.15  112.38
   4  -7  -2 3575.49  164.18
  -4   7   2 3738.49  174.57
  -4   7   2 3764.01  156.18
   4  -7  -2 3778.82  115.01
   4  -7  -2 3902.36  151.48
   4   2   163985.23 1129.53
  -4  -2  -166189.31 1180.03
   4   2   162635.80 1296.59
  -4  -2  -166418.19 1372.62
   1   2   582186.79 1340.77
   1   2   582834.52 1357.75
   1   2   584011.80 1571.50
   1   2   581720.16 1571.22
  -1  -2  -584423.12 1619.83
  -1  -2  -583924.40 1617.93
  -5  -2   565595.57 1087.35
  -5  -2   566748.64 1034.85
  -5  -2   566077.37 1153.79
  -5  -2   567240.42 1071.56
  -5  -2   565952.49 1232.33
  -5  -2   565439.88 1278.02
  -1   4   5 5191.30  122.96
  -1  -6   148143.35  858.38
   1   6  -146787.22  878.72
  -1  -6   148872.14  863.58
  -1   4   5 5304.28  132.14
  -1   4   5 5279.83  225.39
  -1  -6   147481.92  850.90
  -1   4   5 5171.58  194.82
   1   6  -148548.18  674.81
   1  -4  -5 6018.27  253.06
   1  -4  -5 5434.17  197.69
   1   6  -146273.18  825.02
  -1  -6   149486.43  650.26
   4  -3   4  773.09  102.97
  -4   3  -4  606.82  169.92
   2   2   412595.44  183.96
   2   2   412679.96  244.71
   2   2   412492.06  361.33
  -4   3  -4  769.57   87.18
   4  -3   4  739.24  131.09
  -4   3  -4  619.03  134.84
  -4   3  -4  754.62   93.14
  -2  -2  -413319.53  394.96
  -2  -2  -413271.83  362.93
   2   2   412793.20  355.49
  -5   4   6 1386.07  227.79
   5  -4  -6 1577.05   61.47
  -5   4   6 1586.92   41.39
   5  -4  -6 1589.49  135.03
   5  -4  -6 1515.44  227.01
  -5   4   6 1613.79  139.66
   0   2  -731585.32  496.58
   0   2  -730125.31  939.83
   0   2  -732864.02  963.70
   0  -2   731210.19  648.42
   0  -2   730533.47  674.09
   0  -2   730963.56  507.82
  -2  -5   515754.13  502.90
  -2  -5   516505.08  199.01
  -2  -5   515642.19  230.62
  -2  -5   515990.89  498.06
  -2  -5   516155.84  376.69
   2   5  -516323.13  338.46
   3  -6   4 4629.66  253.00
   3  -6   4 4957.65   91.54
   5  -1  -793472.80 1655.88
  -5   1   795222.76 1782.47
  -3   6  -4 5127.68  228.66
  -3   6  -4 5113.60   94.86
   3  -6   4 5153.32  212.26
  -3   6  -4 4819.59   89.64
  -5   1   798707.25 1695.51
  -5   1   7 101678.   1763.
  -5   1   796607.80 2106.61
  -3   6  -4 4790.34  235.20
   5  -1  -798411.58 1571.80
   2  -7   334924.06  653.59
   2  -7   337891.92  742.21
  -2   7  -334003.63  572.89
  -2   7  -335760.46  895.62
  -2   7  -335952.27  700.40
   2  -7   336662.59  487.70
   2  -7   335661.15  667.55
   0   5   337399.17  531.40
   0  -5  -336609.74  676.13
   0  -5  -339944.21  818.54
   0   5   337072.27  542.95
   0   5   337603.57  686.54
   0   5   336900.35  756.01
  -3   4   6 103164.   2108.
  -3   4   6 105818.   1969.
  -3   4   6 107078.   1848.
   3  -4  -6 102135.   1827.
  -3   4   6 102799.   1833.
   3  -4  -6 103223.   1823.
   3  -4  -6 100533.   1901.
   4  -4   450680.55  994.90
  -4   4  -451821.57  965.05
  -4   4  -452077.23  868.94
  -4   4  -449897.77  973.03
  -4   4  -452109.06 1330.99
   4  -4   447673.06  909.63
  -6   4  -1 4667.54  338.92
  -6   4  -1 4872.23  232.77
  -6   4  -1 4753.99  176.20
   6  -4   1 4264.87  179.37
   6  -4   1 4689.28  162.36
  -6   4  -1 4643.67  175.66
   5  -7  -1  659.73  111.81
   5  -7  -1  753.74   63.21
   5  -7  -1  557.63  160.38
  -5   7   1  998.62  192.36
  -5   7   1  575.00   98.87
   5  -7  -1  682.90   59.65
   6  -1  -673723.39 1307.46
  -6   1   675784.58 1350.72
  -6   1   674406.66 1349.65
  -6   1   674842.37 1302.13
  -6   1   682424.50 1187.51
   6  -1  -672122.49 1280.62
  -6   1   682375.06 1128.86
  -5   6   4 6652.73  215.35
   5  -6  -4 6389.13  106.47
   5  -6  -4 6358.58  107.75
   5  -6  -4 6350.54  340.04
  -5   6   4 6216.98  242.92
   5  -6  -4 6531.61  234.82
  -5   1  -2    8.49   67.52
   5  -1   2   56.02   36.00
  -5   1  -2    7.08  105.30
   5  -1   2   97.30   70.43
  -5   1  -2  -35.91   70.40
   3  -4   520269.00  481.10
   3  -4   520651.81  516.06
  -3   4  -522011.03  488.05
  -3   4  -521984.33  437.11
  -3   4  -521980.75  419.94
  -3   4  -521030.61  536.43
   3  -7  -2   71.44   47.28
   3  -7  -2  -19.71  112.56
  -3   7   2   64.02   48.75
  -3   7   2  105.81   67.19
  -3   7   2    7.04   46.86
   3  -7  -2   58.86   47.84
   3  -7  -2   20.00   80.73
   1  -5  -413463.80  206.68
   1  -5  -413702.36  389.49
  -1   5   413199.63  200.72
  -1   5   413232.15  303.39
   1  -5  -412971.97  452.45
  -1   5   413072.00  359.33
  -1   5   413146.28  211.35
   0   5  -6 6731.39  272.23
   0  -5   6 6861.21  303.83
   0  -5   6 7254.96  409.11
   0   5  -6 6763.10  252.10
   6  -6  -3 3455.21  292.07
   6  -6  -3 3366.27  175.17
   6  -6  -3 3281.80   92.86
   6  -6  -3 2991.85   83.00
  -6   6   3 3214.79  176.43
  -6   6   3 3710.08  189.43
  -7   3   3 7228.40  277.27
  -7   3   3 7050.09  309.72
  -7   3   3 6997.94   91.17
   7  -3  -3 6953.84  253.24
   7  -3  -3 6615.68  196.21
   5  -7   0 3688.99  200.13
   5  -7   0 4045.66  233.51
   6  -3   179153.60 1366.21
  -6   3  -188297.97 1550.60
  -5   7   0 3876.72  126.53
  -6   3  -184829.42 2011.82
   5  -7   0 3595.51  118.01
  -5   7   0 3890.32  192.61
  -5   7   0 3454.14  259.07
  -6   3  -190069.94 1654.14
   5  -7   0 3751.52  193.67
  -6   3  -186715.27 1679.71
   6  -3   179158.34 1437.93
   6  -3  -648565.42  868.27
  -6   3   648985.45 1073.89
  -6   3   648904.64  899.44
   6  -3  -646037.45 1079.02
  -3   2  -5 2293.70  194.32
   3  -2   5 2479.68  144.82
   0  -1   720909.01  452.78
  -3   2  -5 2324.08  123.01
  -3   2  -5 2595.04  142.24
  -3   2  -5 2320.31  128.53
   3  -2   5 2228.22  192.49
   0   1  -720782.49  493.88
   0   1  -720945.30  332.91
   3  -2   5 2225.84  134.82
   0   1  -722118.99  511.94
   0  -1   720379.13  506.25
   0  -1   721268.98  342.13
   1   6  -460618.61 1066.18
  -1  -6   463210.25  888.52
  -4   0  -355570.96 1100.63
  -1  -6   459051.01 1052.15
   1   6  -460987.77  932.34
  -1  -6   460369.10 1078.50
   4   0   351971.54  869.17
  -4   0  -356467.80  984.13
  -4   0  -356217.54 1108.81
  -1  -6   460107.85 1330.84
   4   0   354072.84 1091.84
   4   0   352385.52 1300.94
  -2  -5   078174.47 1516.54
  -2  -5   070980.26 1284.34
   2   5   068756.40 1214.63
   2   5   069445.13 1364.47
  -3  -4   0 1291.86  176.61
   3   4   0  959.83  159.25
  -3  -4   0 1129.25  210.21
   3   4   0 1340.35  119.77
  -5   2   718358.77  412.86
  -5   2   718684.35  487.35
  -5   2   718187.61  429.22
  -5   2   718817.66  245.38
   5  -2  -718720.37  237.53
   5  -2  -717751.31  355.35
   5  -6   259480.74 1070.97
  -5   6  -261578.19 1097.58
  -5   6  -260982.31 1044.57
   5  -6   259123.46 1162.70
  -5   6  -262917.54 1168.06
   5  -6   262049.26 1020.26
   7  -4  -346235.77  827.85
   7  -4  -347079.09  895.45
   3  -6  -4 101623.   1746.
  -7   4   347078.26  919.50
   3  -6  -497024.83 1652.24
   3  -6  -499024.80 2180.71
   1  -6   573174.10 1841.14
  -1   6  -574683.38 1399.41
  -3   6   499875.00 1754.04
   1  -6   575180.56 1381.30
  -1   7   027856.28  542.79
  -7   4   348016.84  843.05
  -3   6   4 100560.   1919.
   1  -7   029863.05  437.06
   1  -7   029846.09  533.96
  -3   6   4 101548.   1744.
  -1   6  -576356.71 1482.27
  -1   7   029027.74  533.02
   1  -7   028725.99  541.06
  -1   7   028439.34  460.54
   1  -7   028897.14  546.41
   1  -7   3 1611.78  242.99
   4  -7   2  190.83   67.78
   4  -7   2  106.79   74.59
  -4   7  -2  244.05   75.59
   1  -7   3 1611.56  140.37
   1  -7   3 1695.05   55.58
  -1   7  -3 1491.21  135.16
   4  -7   2  110.59   96.81
  -4   7  -2  145.60   51.06
  -1   7  -3 1630.39   68.65
   1  -7   3 1676.92  229.26
  -4   7  -2  235.89   94.29
  -5   0   7 6328.32  232.56
   5   0  -7 6190.74  148.10
  -5   0   7 6743.85  229.97
  -5   0   7 6114.54  230.56
  -5   0   7 6321.04  144.02
   5   0  -7 5983.10  159.76
   6  -1   0  114.71   64.93
  -6   1   0   -1.38  103.19
  -6   1   0  120.84   38.78
  -6   1   0  199.68   67.05
   6  -1   0  155.35   54.43
  -6   1   0  182.42  107.98
   1  -1  -7 108357.   1950.
  -1   1   7 117498.   2256.
   1  -1  -7 108758.   2147.
  -1   1   7 113236.   2227.
  -1   1   7 113312.   2040.
  -1   1   7 109216.   2040.
   0  -3   7  833.50   27.38
   0   3  -7  992.60   44.82
   0   3  -7 1143.05  268.67
   0   3  -7  967.23  151.61
   0  -3   7  898.41  140.83
   0  -3   7 1005.35  141.48
   6  -6   0 3165.47  116.22
  -6   6   0 3212.64  169.39
  -6   6   0 3447.59  181.77
   6  -6   0 3097.57  317.96
   6  -6   0 3128.26  148.95
  -6   6   0 3348.85  177.85
  -2   2   740637.12  730.76
  -2   2   741776.67 1020.18
  -2   2   743868.79  815.59
   2  -2  -740600.75  913.37
  -2   2   742555.87  731.59
   2  -2  -741454.86  799.47
  -7   3   4   93.88  130.46
  -7   3   4  296.33   96.13
   7  -3  -4  148.82   72.57
   7  -3  -4  246.95   89.15
  -5   7   2 101541.   1856.
  -5   7   298132.05 1832.88
   5  -7  -299769.25 1821.49
   5  -7  -299525.68 1806.88
   5  -7  -2 100509.   1648.
   5  -7  -298754.22 1613.11
  -7   4   247191.42  625.16
   2   4   211311.11  308.05
  -7   4   246424.95  936.93
   7  -4  -246267.67  603.62
   7  -4  -245547.41  868.74
   2   4   210620.52  364.20
  -2  -4  -211949.83  405.74
  -2  -4  -211686.89  310.93
   7  -4  -245575.63  811.67
  -7   4   246991.56  824.44
   0   6  -551379.85 1206.36
   0   6  -551364.51  978.04
   0  -6   550582.51 1052.89
   0  -6   552408.24  954.36
   1   5  -616724.36  562.72
   1   5  -616099.71  415.06
  -1  -5   616762.96  447.83
  -1  -5   616396.50  561.41
   6  -5   1 2061.60  152.12
   6  -5   1 1943.58  207.35
  -6   5  -1 2507.24  165.12
  -6   5  -1 2101.25  146.86
  -6   5  -1 2310.69  152.02
  -6   5  -1 2240.44  128.49
   6  -5   1 1980.08  134.39
  -7   3   247491.20  680.83
  -7   3   244430.32  933.02
  -7   3   245239.24  767.45
   7  -3  -243121.93  852.72
  -7   3   245333.57  921.50
   7  -3  -243142.43  739.97
   7  -3  -243940.03  577.64
  -4   2  -4 3310.17  176.24
  -4   2  -4 3654.71  216.77
   4  -2   4 3445.49  215.72
   4  -2   4 3320.28  143.72
  -4   2  -4 3392.70  165.76
   2  -3   620757.83  479.14
  -3   7  -328692.47  499.84
  -4   2  -4 3598.28  146.88
  -3   7  -330807.34  813.15
   3  -7   330676.09  786.93
   3  -7   329874.57  670.01
   2  -3   620584.25  782.71
   3  -7   331495.30  497.42
  -2   3  -622501.54  509.14
  -2   3  -621828.39  331.87
  -3   7  -331033.62  638.83
  -2   3  -622598.21  345.33
  -2   3  -620798.42  544.98
  -4  -3   6 1544.39   90.85
  -4  -3   6 1674.40   60.79
  -4  -3   6 1707.76  108.28
  -4  -3   6 1824.17   99.67
  -4  -3   6 1832.91  143.82
  -4  -3   6 1814.58  128.73
  -6   0   1 2908.88  235.13
  -6   0   1 3177.42   76.07
  -6   0   1 3287.86  237.77
  -6   0   1 3399.28  128.71
   6   0  -1 3113.31  111.97
   6   0  -1 3155.05   74.59
   1  -3  -618439.16  431.51
  -1   3   617246.79  324.21
  -1   3   617462.45  310.25
  -1   3   617752.81  400.16
   1  -3  -617778.04  408.52
  -1   3   617626.94  392.66
   4   2  -717553.66  400.42
  -4  -2   717577.85  394.80
  -4  -2   718120.50  416.97
   4   2  -718472.90  292.79
  -4  -2   718224.00  237.15
   0   2   6 6439.07  179.07
   0   2   6 7321.26  443.44
   0   2   6 6480.53  258.90
   0  -2  -6 6132.00  252.95
  -4  -2   717402.17  287.63
   0   2   6 6702.56  219.20
   0  -2  -6 6466.82  233.21
  -4  -2   718027.64  327.58
   1   5   2 1079.36   28.36
  -1  -5  -2 1283.41  174.42
   1   5   2 1062.90   16.22
  -1  -5  -2 1334.41  130.24
   1   5   2  942.30  153.02
   1   5   2 1227.38  125.13
   7  -2  -317057.97  193.90
   7  -2  -316812.51  440.51
  -7   2   317522.43  321.10
  -7   2   319383.91  327.20
  -7   2   317408.89  705.89
   7  -2  -316660.48  445.75
  -7   2   318481.39  485.39
   2  -2   6    5.18   33.75
  -2   2  -6   33.37   98.50
   2  -2   6  -31.73   66.80
  -2   2  -6  141.79   81.06
  -3  -3   7 8436.47  110.10
  -5   4  -355671.24 1074.35
   1  -5   633240.06  923.46
  -1   5  -632756.93  707.71
  -3  -3   7 8343.73  280.06
  -5   4  -353148.06  951.54
   1  -5   632255.17  739.97
  -3  -3   7 8316.05  227.34
   3   3  -7 8776.61  283.97
   5  -4   349719.68  933.55
  -5   4  -355042.14 1230.78
   3   3  -7 8357.35  210.25
  -1   5  -631634.88  684.95
   5  -4   353178.84 1010.54
  -3  -3   7 8631.56   92.77
  -5   4  -355646.53 1009.36
  -3  -3   7 8239.32  281.08
  -4   5  -414265.15  262.68
  -4   5  -413473.44  241.91
   4  -5   412621.05  379.16
  -4   5  -414204.75  410.69
   4  -5   413616.32  377.39
  -4   5  -413898.39  370.87
  -3  -4   674924.67 1287.39
  -3  -4   675152.78 1104.86
   3   4  -671938.24 1278.48
  -3  -4   677315.38 1086.36
  -3  -4   675733.85 1323.99
  -3  -4   672305.19 1641.46
   7  -4  -418306.67  420.65
  -7   4   418576.31  397.60
  -7   4   418723.59  441.34
   7  -4  -418288.35  392.08
   7  -2  -423217.10  512.17
  -7   2   423780.43  426.18
  -7   2   423075.29  228.57
   7  -2  -422384.33  417.28
  -7   2   423711.43  522.32
  -7   2   424203.94  250.41
  -4   3   743885.91  764.87
   4  -3  -742814.01  772.79
  -4   3   743809.97  827.59
   4  -3  -742550.02  841.67
  -4   3   744490.72  672.64
  -4   3   742659.99  782.24
   3   2   3 1371.59   33.57
   3   2   3 1307.20  173.92
  -3  -2  -3 1365.02  149.40
  -3  -2  -3 1608.37  192.84
   3   2   3 1503.67  154.37
   6  -5  -532767.70  419.30
   6  -5  -534498.27  374.85
   6  -5  -533968.04  646.77
   6  -5  -534728.11  907.11
  -6   5   534437.58  678.25
  -6   5   534248.39  659.03
   5  -3   3 5085.13  222.34
  -5   3  -3 5556.51  209.59
  -5   3  -3 5830.02  388.73
  -5   3  -3 5899.63  225.89
  -5   3  -3 5153.78  299.33
   5  -3   3 4886.50  181.60
  -5  -2   166162.65 1373.59
  -5  -2   172650.73  966.78
  -5  -2   171510.04 1488.65
  -5  -2   174148.48  973.22
   5   2  -162250.71 1312.06
   5   2  -164122.52 1069.23
  -5  -2   167519.59 1179.37
   5  -7   125122.09  809.98
  -5   7  -124944.91  454.29
  -6  -1   453267.93  844.27
  -6  -1   454001.10  812.43
  -5   7  -124707.53  441.98
  -6  -1   451353.32  965.76
   6   1  -451161.12  745.97
  -6  -1   455341.12 1125.48
  -5   7  -126565.48  557.19
  -6  -1   455736.48  828.36
   5  -7   125542.81  435.58
   5  -7   125485.38  453.70
  -6  -1   453674.57  795.53
  -6   0   6 2422.20   49.74
  -6   0   6 2242.92  136.79
   6   0  -6 2315.67  141.66
  -6   0   6 2078.42  221.60
  -6   0   6 2451.87  118.53
  -6   0   6 2449.51   97.96
  -2   4  -6 5706.16  301.75
  -2   4  -6 5904.62  102.07
   2  -4   6 5917.27  270.81
   2  -4   6 5616.50  282.71
  -2   4  -6 5727.93  145.87
  -2   4  -6 5946.89  259.61
  -1  -6   0 147079.   3158.
  -6   2  -116419.17  438.13
  -6   2  -116717.74  379.46
   1   6   0 139748.   2664.
   1   6   0 138997.   2813.
   6  -2   115452.48  275.93
  -1  -6   0 145046.   2903.
  -1  -6   0 152344.   2462.
   6  -2   114898.90  324.93
  -6   2  -116160.60  290.17
  -6   2  -116362.95  465.80
  -2   6  -5 1059.91   33.96
   2  -6   5 1080.54  142.05
   2  -6   5 1066.75  171.00
  -2   6  -5 1032.82  266.49
  -2   6  -5  901.19  153.24
  -2  -1  -558743.40 1143.36
   2   1   555329.37 1140.10
  -2  -1  -557910.71 1184.92
   2   1   553782.16  863.53
  -2  -1  -559421.46  969.06
   2   1   556645.49 1075.03
  -3   5  -551123.89  752.06
   3  -5   548711.94  983.63
   3  -5   547928.31  988.06
  -3   5  -550033.27  729.56
  -3   5  -551353.10 1007.63
  -3   5  -550520.26 1061.44
  -4  -3   0 1479.63  201.32
  -6  -1   3   87.31   93.58
  -6  -1   3  156.65   83.63
  -4  -3   0 1563.57  220.13
   4   3   0 1369.80  183.80
   6   1  -3  -17.07   29.88
  -6  -1   3   98.10   47.96
  -6  -1   3   31.60   32.13
   4   3   0 1505.96  123.29
  -1  -4   7  880.19  128.10
   1   4  -7  746.33  144.07
  -1  -4   7  905.06  152.09
   1   4  -7  731.79  119.65
   3   3   2  804.30  272.46
  -3  -3  -2 1047.68  128.85
  -3  -3  -2  968.73  181.67
   3   3   2  744.96  122.79
  -2   5   5 2868.46  133.77
   0   0   732998.81  564.19
   0   0   734226.00  756.23
   0   0   732806.24  819.51
   0   0  -732437.12  694.83
   0   0  -731244.12  538.26
   0   0  -733809.76  673.64
   2  -5  -5 2759.07  135.99
   2  -5  -5 2427.87  195.42
  -2   5   5 2539.34   99.27
  -2   5   5 2521.17  316.57
   2  -5  -5 2562.98   99.66
  -2   5   5 2623.98  106.17
   7  -5  -218393.01  424.70
   7  -5  -218055.59  403.79
  -7   5   218634.36  409.64
  -7   5   218240.93  457.93
   7  -5  -217931.79  289.36
  -7   5   218730.35  224.99
   7  -5  -3 9737.71   90.89
   7  -5  -310142.99  464.05
   7  -5  -310120.66   98.74
  -7   5   3 9795.78  283.47
  -7   5   3 9733.45  316.31
   7  -5  -3 9450.84  469.28
  -5  -2   6 4374.23  174.12
  -5  -2   6 4691.95  176.26
  -5  -2   6 4650.77  123.02
  -5  -2   6 4662.93  113.42
  -5  -2   6 4559.69  153.60
  -5  -2   6 4835.34  125.03
  -7   2   2 9249.65  337.38
  -7   2   2 9356.60  187.78
  -7   2   2 8509.61  193.66
   7  -2  -2 8078.57  188.83
   7  -2  -2 8325.67  127.14
  -7   2   2 8775.99  357.30
   3  -3  -7 3264.48  153.23
  -3   3   7 3255.54  174.38
  -3   3   7 3136.47  266.88
   3  -3  -7 3227.53  167.49
  -3   3   7 3350.52  131.36
  -3   3   7 3066.85  152.51
  -5   5  -3 3620.20  202.21
   5  -5   3 3173.15  322.20
  -5   5  -3 3622.26  192.73
  -4   7   312479.64  341.30
  -4   7   312643.45  284.84
   4  -7  -312470.24  228.48
  -5   5  -3 3466.43  156.38
   4  -7  -312948.47  278.07
   4  -7  -312588.12  333.09
  -5   5  -3 3369.89  142.26
  -4   7   312798.15  234.05
   5  -5   3 3414.63  199.21
   4  -7  -312667.25  233.50
  -5   3   791351.34 1709.70
   5  -3  -790891.83 1683.11
  -5   3   792009.33 1743.86
  -7   4   1   92.24   63.25
   5  -3  -786373.88 1459.14
  -7   4   1   45.06   87.75
  -5   3   795585.62 1455.84
   7  -4  -1   65.71   33.09
  -7   4   1  137.95  172.87
   7  -4  -1  215.71  141.66
  -7   4   1   88.37   69.40
   5  -3  -789503.98 1629.59
  -5   3   793963.03 1696.86
   7  -4  -1   55.19   62.58
  -3   1  -574685.71 1338.87
  -3   1  -570314.86 1301.77
   3  -1   568610.48 1211.58
  -6   4   6 8649.98  278.35
   3  -1   570085.59 1436.98
  -6   4   6 8932.54  267.56
   3  -1   568004.33 1517.07
   6  -4  -6 8392.43  266.10
  -3   1  -573762.96 1487.18
   6  -4  -6 8682.09  270.39
  -2   7   229541.16  536.79
   1  -6  -3 1547.24   58.89
   1  -6  -3 1581.52  125.43
   1  -6  -3 1505.70  293.47
   2  -7  -229843.95  454.22
  -2   7   228994.96  606.40
   2  -7  -228913.57  525.69
   2  -7  -229924.03  591.89
  -1   6   3 1583.44  161.01
  -1   6   3 1446.91   63.00
  -1   6   3 1404.27  126.20
  -2   7   230016.79  481.12
   0   7  -2   15.13   74.04
   0   7  -2   49.03   48.99
   0  -7   2   38.98   59.62
   7  -3  -5 2407.32  152.89
   0  -7   2  -18.09   60.24
  -7   3   5 2588.91  170.84
  -7   3   5 2532.83  151.39
   0  -7   2  -31.32   35.15
   7  -3  -5 2805.35  170.87
  -6   6   412388.94  547.72
   6  -6  -411948.40  144.49
   6  -6  -412379.47  337.20
   6  -6  -412289.92  146.54
   6  -6  -412141.89  322.77
  -6   6   412568.01  329.03
  -5  -1   7 8928.25  271.24
   5   1  -7 8921.56  203.53
  -5  -1   7 8978.12  266.03
  -2   4   6 5745.19  171.75
  -5  -1   7 9370.07  154.12
  -5  -1   7 9271.07  180.71
   2  -4  -6 5740.85  200.90
  -5  -1   7 8985.27  166.55
   2  -4  -6 5878.41  254.20
  -2   4   6 5837.56  190.66
  -2   4   6 5650.88  159.61
  -2   4   6 5936.29  232.56
  -3  -5   346214.57  656.30
   3   5  -345367.91  602.41
   3   5  -344451.59  833.87
  -3  -5   344288.54  999.57
  -3  -5   345570.63  806.95
  -3  -5   345017.95  603.13
  -3  -5   345606.43  816.32
   3   1   446015.47  678.52
  -4  -4   3   55.25   17.62
  -4  -4   3   64.71   73.47
  -3  -1  -450744.11  775.26
   3   1   447289.74  961.89
  -4  -4   3   66.57  130.19
  -4  -4   3   79.89   28.26
   4   4  -3  125.61  108.34
   3   1   446727.74  954.58
  -3  -1  -452005.73 1060.69
   4   4  -3  119.77  143.75
  -4  -4   3   63.21   57.66
  -4  -4   3  156.63   58.70
  -3  -1  -450791.98 1031.29
  -6  -1   5 174111.   3097.
  -6  -1   5 162142.   3104.
  -6  -1   5 167481.   3122.
  -6  -1   5 161582.   3178.
  -6  -1   5 162321.   3461.
  -6  -1   5 165575.   2977.
  -7   3   117810.99  415.08
   7  -3  -115499.43  448.35
  -7   3   116413.15  455.27
  -7   3   117614.26  778.83
  -7   3   116582.25  461.23
   1   1   6  132.50   59.06
  -1  -1  -6  199.12   83.25
   1   1   6  120.28   82.11
   1   1   6  220.65   66.88
   7  -3  -115822.95  244.40
   1   1   6  381.32  116.21
   7  -3  -116443.24  435.09
  -1  -1  -6   93.99  111.06
  -1  -1  -6  198.21   67.77
   7  -2  -541215.83 1042.17
   0  -4   7 2178.41  199.96
   7  -2  -541021.19  725.73
   0   4  -7 2273.50  201.38
  -7   2   542212.43  801.12
   0  -4   7 1959.56  176.80
   0   4  -7 1929.56  183.19
  -7   2   542375.75  745.16
  -4  -4   437273.33  811.54
  -4  -4   439235.69  545.67
  -4  -4   439992.52  732.19
  -4  -4   439100.88  737.21
  -4  -4   437709.76  653.25
  -4  -4   438603.86  651.20
   3   0  -877306.30 1385.94
  -3   0   884665.81 1639.97
  -3   0   887730.02 1672.07
  -3   0   887372.47 2106.37
  -3   0   887861.47 1416.75
   3   0  -881045.36 1316.36
   1  -7  -111317.18  303.49
   1  -7  -111144.98  286.41
  -1   7   111563.27  497.03
  -1   7   111241.80  288.11
   1  -7  -111683.11  178.28
  -1   7   111325.38  201.46
   5  -7  -358561.37 1050.02
   5  -7  -359111.54  899.24
   5  -7  -356800.85  869.16
   5  -7  -359748.38 1095.19
  -5   7   358853.06 1065.79
  -5   7   358541.73 1105.09
   2  -7   4 8055.85  264.80
  -2   7  -4 8243.99  294.99
  -2   7  -4 8154.11  284.27
   2  -7   4 7606.12  510.60
   2  -7   4 7726.90  133.33
   2  -1   610935.73  269.57
   1  -7   449540.30 1007.61
   2  -1   611153.25  271.97
  -1   7  -447948.70  662.83
   1  -7   451971.40  674.07
  -1   7  -451692.31  990.32
   1  -7   451200.48  959.26
  -2   1  -611763.01  473.15
  -1   7  -450311.84  948.29
   1  -7   449927.25  939.69
  -2   1  -611284.02  267.25
  -2   1  -611700.53  382.33
   2  -1   611039.31  389.96
  -1  -6   5 1109.35  142.33
  -1  -6   5 1145.39  128.72
  -1  -6   5 1314.59  129.70
   1   6  -5 1142.69  125.37
  -1  -6   5 1073.63   38.72
  -3  -1   8 9025.87  499.55
   3   1  -8 8494.67  143.53
  -3  -1   8 9503.98  560.38
  -3  -1   8 8918.87  138.82
   3   1  -8 8000.81  217.74
  -3  -1   8 8398.98  259.94
   2   4  -711356.22  333.69
   0   7  -3  168.47   45.81
   2   4  -7 9071.06  263.16
   0   7  -3   62.20   62.47
   0  -7   3   84.97  100.10
   0  -7   3  175.08  136.62
   0  -7   3  122.90   76.79
  -2  -4   710507.77  346.88
  -2  -4   710818.01  297.99
   0  -7   3   75.18   32.25
   0  -6  -249697.41  987.96
   0   6   247154.02 1229.43
   0   6   248096.18  871.78
   0  -6  -247503.27  876.92
   0   6   247357.71  647.63
   0  -6  -248133.41  680.56
   3   5  -4 1081.63   88.96
   3   5  -4  912.45   58.02
  -3  -5   4 1092.29   60.44
  -3  -5   4 1063.76   81.75
  -3  -5   4 1094.62   88.71
  -3  -5   4  989.39  108.88
  -3  -5   4  916.73  111.35
  -3  -5   4 1045.05   84.71
   0   7  -1  260.55   49.68
   0   7  -1  227.94   82.07
   0  -7   1  141.73   93.42
   0  -7   1  437.00   70.98
   0  -7   1  218.98   39.06
   0  -7   1  350.55  162.19
  -6   6  -1   59.32   55.07
   6  -6   1   80.33   91.53
  -6   6  -1   -0.69  123.04
  -6   6  -1  115.64   78.73
  -5   2  -390319.77 1773.74
   6  -6   1  160.65   64.88
  -5   2  -389725.32 1734.04
  -5   2  -389707.60 1590.98
   5  -2   384239.54 1979.20
   6  -6   1   89.92   64.23
  -5   2  -392268.76 1791.78
   5  -2   381447.44 1599.68
  -2  -1   850166.92  803.71
   2   1  -845300.08  892.09
   2   1  -851214.83 1043.25
  -2  -1   848444.29  956.52
  -2  -1   850490.46 1045.59
  -2  -1   847235.19  952.27
   2   1  -845346.45  658.41
   7  -5  -1 1731.03  150.31
  -7   5   1 1694.30   67.97
   7  -5  -1 1599.11  125.15
   7  -5  -1 1583.40  141.75
  -7   5   1 2149.80  301.93
  -7   5   1 1433.82  138.80
  -2  -5   673556.99  932.36
   2   5  -669166.10 1532.27
  -2  -5   667762.60 1221.84
  -2  -5   666684.16 1342.55
  -2  -5   668123.81 1241.52
  -2  -5   672849.48  919.67
   2   5  -667010.33 1212.58
   7  -5  -4  373.53  117.01
  -7   5   4  577.43  124.85
  -6  -1   215115.21  206.40
   6   1  -214547.05  196.17
  -6  -1   216041.92  288.54
  -6  -1   214886.21  440.81
   6   1  -214419.90  255.48
  -6  -1   215617.27  199.59
   7  -5  -4  597.67  108.73
  -7   5   4  509.64  109.86
  -6  -1   215606.23  469.71
  -7   1   456852.56  797.66
  -7   1   454473.00  777.99
   7  -1  -453591.71 1073.45
  -7   1   455802.07 1138.90
   7  -1  -452129.81  872.36
  -7   1   454231.62  892.36
  -7   1   455145.79 1359.88
  -2   6   419636.85  325.18
   2  -6  -419926.89  485.93
  -2   6   419684.41  384.35
   2  -6  -419892.62  315.24
   2  -6  -419066.06  376.71
  -2   6   419784.65  716.99
   4  -1   440033.00  864.57
  -4   1  -442925.31  902.78
   4  -1   437673.12  767.21
  -4   1  -440678.38  797.22
  -4   1  -442725.13  851.31
   4  -1   439861.20  818.87
  -4   1  -441313.90  698.35
  -3  -5   249699.22  897.73
  -3  -5   251335.20  627.69
   3   5  -247977.73 1066.35
   3   5  -246659.27  934.96
  -3  -5   252008.20  657.21
  -3  -5   253606.77 1035.68
  -3  -5   248361.50  880.66
  -7   4   536458.14  975.80
  -7   4   536612.44  938.10
   7  -4  -535541.53  699.68
   7  -4  -534587.86  669.89
   3  -7  -3  519.92   69.35
   3  -7  -3  543.56  115.68
  -3   7   3  539.12  123.21
  -3   7   3  586.31   78.19
  -3   7   3  634.38   80.77
  -7   1   3 7104.99  315.11
   7  -1  -3 6330.93  247.47
   7  -1  -3 6591.72  148.44
  -7   1   3 6504.59  302.89
  -7   1   3 6774.70  241.37
  -7   1   3 7226.94  137.65
  -4   0   828529.63  526.03
   6  -7  -199895.72 1819.04
  -4   0   828363.32  530.76
   6  -7  -197019.39 1592.89
  -4   0   828127.82  610.79
   4   0  -826804.35  435.74
   6  -7  -196671.25 1856.94
   4   0  -826737.78  423.85
  -6   7   198160.14 1856.72
   6  -7  -198511.16 1644.57
  -6   7   195869.36 2091.39
  -4   0   828409.51  646.22
   5   1   110255.30  137.36
  -5  -1  -111253.59  407.36
   5   1   110164.42  278.51
  -5  -1  -110697.71  393.21
  -5  -1  -110426.75  290.21
   5   1   1 9855.41  394.77
  -5  -1  -110872.83  163.51
   4  -7   3 4173.05  186.90
  -4   7  -3 3936.55  112.48
  -4   7  -3 4507.57  205.21
   4  -7   3 3910.04  251.48
   4  -7   3 4052.75  101.48
  -4   7  -3 4205.34  232.85
  -2   0   841732.75  833.80
   2   0  -837464.68  728.43
   2   0  -837542.41  584.08
  -2   0   841325.69  644.31
  -2   0   839876.44  797.28
  -2   0   842278.60 1221.69
   6  -7  -285386.56 1607.13
   6  -7  -284972.64 1326.21
  -4  -4   2 115669.   2390.
   4   4  -2 109069.   1965.
  -6   7   287044.25 1632.88
   6  -7  -287071.18 1376.91
   4   4  -2 105660.   2145.
  -4  -4   2 116575.   2369.
   6  -7  -287419.33 1595.80
  -6   7   285034.13 1608.11
  -2  -2   832124.46  401.05
  -2  -2   830531.72  647.61
   2   2  -829555.17  597.55
   2   2  -832695.08  734.35
  -2  -2   830987.26  686.68
   1  -2   780626.46 1627.17
   1  -2   779211.03 1438.45
   2   2  -830121.03  380.66
  -1   2  -779001.49 1608.20
  -1   2  -782143.90 1617.54
   1  -2   779798.54 1542.16
  -1   2  -780240.96 1297.42
  -6   2   715389.55  393.95
   6  -2  -715245.45  341.53
  -6   2   716407.52  173.71
  -6   2   715704.61  392.73
  -6   2   715951.70  176.26
  -6   2   715852.24  328.38
   6  -2  -715455.44  385.55
  -4   5   626459.80  780.12
  -4   5   625863.40  507.32
   4  -5  -625152.20  476.69
  -1   3  -7 5722.80  141.14
   1  -3   7 5929.48  259.67
  -4   5   626388.72  403.97
  -1   3  -7 4962.76  293.32
   4  -5  -625587.49  553.98
   1  -3   7 5764.59  108.73
   1  -3   7 5908.47  287.17
  -1   3  -7 5448.82  279.46
   4  -5  -625578.64  419.87
   5   0   2 110541.   1799.
  -5   0  -2 115959.   2311.
   5   0   2 111369.   2140.
   5   0   2 112528.   2351.
  -5   0  -2 120595.   2030.
  -5   0  -2 120657.   2479.
   5  -5  -6 6352.10  132.00
  -3   1   8 3441.87  164.55
  -5   5   6 7031.96  255.82
   5  -5  -6 6607.23  223.40
  -5   5   6 6915.61  161.25
   3  -1  -8 3305.13  155.13
   3  -1  -8 3158.56  125.87
  -5   5   6 6794.17  241.11
   5  -5  -6 6435.95  250.54
  -3   1   8 3421.19  122.10
  -3   1   8 3251.95  326.90
  -3   1   8 3187.45  226.29
   4  -1  -836070.27  601.63
  -4   1   840903.79  844.83
  -4   1   838655.56  758.02
   4  -1  -835544.28  572.14
  -4   1   838521.52  810.97
  -4   1   837647.23  767.00
  -6   1   7 7690.36  111.19
   6  -1  -7 7190.52  209.41
  -6   1   7 7589.99  197.24
  -6   1   7 7885.10  113.53
  -6   1   7 7680.97  259.20
  -6   1   7 7641.65  258.56
  -4  -4   589317.40 1569.30
  -5  -3   420934.02  369.58
  -4  -4   591625.88 1779.09
  -2  -5  -118080.17  420.72
  -5  -3   421779.05  705.87
  -2  -5  -119758.46  548.49
  -5  -3   421934.73  352.17
  -5  -3   421938.37  364.65
  -5  -3   420834.25  427.49
  -5  -3   421871.79  377.31
  -4  -4   590596.90 1828.69
   2   5   118066.00  492.33
  -4  -4   586810.87 1455.77
   2   5   118352.67  421.20
  -4  -4   589160.28 1610.83
  -4  -4   590771.35 1558.50
  -4   6  -446510.44  714.58
   4  -6   444719.33  884.56
  -4   6  -445514.54  705.71
  -4   6  -446060.07  939.08
   4  -6   443882.50  942.98
  -4   6  -446022.21  927.82
  -2  -6   3  383.93   66.23
  -2   5  -630923.63 1054.06
   2  -5   631925.96  754.55
  -2   5  -631679.46  699.06
  -2  -6   3   80.25  170.41
  -2  -6   3  323.84   96.77
   2   6  -3  490.52  134.52
  -2  -6   3  350.78   46.67
   2  -5   630830.51  971.45
  -2   5  -630537.14  396.62
   2   6  -3  312.36   42.16
  -5   6   510437.91  322.05
  -5   6   5 9881.93  282.22
   5  -6  -510134.57  166.62
   5  -6  -510313.06  314.50
   5  -6  -5 9416.67  266.54
  -5   6   510403.85  161.01
   4  -6  -5  495.87  220.05
   4  -6  -5  494.77   88.18
   4  -6  -5  650.28   64.65
  -4   6   5  560.72   61.69
  -4   6   5 1008.75  163.55
  -4   6   5  515.35  222.10
  -3   8  -127401.01  490.45
   3  -8   128098.03  532.34
   3  -8   129439.09  479.41
   3  -8   128978.39  545.89
   3  -8   129219.87  555.97
  -3   8  -129160.57  566.24
   1  -2  -7  608.84  106.65
   1  -2  -7  647.02  128.51
  -1   2   7  672.61   91.42
  -1   2   7  732.87  108.27
  -1   2   7  732.10  102.25
  -1   2   7  563.49  134.30
  -5  -3   3  504.92   77.17
   5   3  -3  485.56   72.21
  -5  -3   3  467.14   44.80
  -5  -3   3  416.18  125.83
  -5  -3   3  660.27  113.88
  -6   4  -210467.80  459.55
  -6   4  -210374.16  303.99
  -6   4  -2 9995.45  270.38
   6  -4   2 9559.25  274.24
   6  -4   2 9023.61  264.73
  -6   4  -210189.59  322.55
  -7   1   5 3823.49  150.44
  -7   1   5 3984.23  228.85
  -7   1   5 4135.98   54.40
   3  -8   026954.53  508.56
   3  -8   028020.72  509.41
   3  -8   027700.87  513.90
   7  -1  -5 4238.39  157.82
  -7   1   5 4106.86   83.44
  -7   1   5 4153.54  200.50
   7  -1  -5 3843.44  213.32
  -3   8   028362.74  534.88
  -3   8   026990.86  521.17
   3  -8   028603.19  650.31
   3   2  -831952.28 1001.30
   3   2  -828945.28  533.66
   3   4   1   98.01  195.74
   3   4   1  108.02   80.87
  -3  -2   830559.90  998.00
  -3  -4  -1  189.12  138.60
   3   2  -829643.07  450.00
  -3  -2   828917.51  644.07
  -3  -2   830457.00  373.88
  -3  -2   828195.29  566.10
  -3  -4  -1  232.16   92.35
   4  -8   0 105760.   1970.
   4  -8   0 102081.   1828.
  -4   8   0 106485.   2001.
   5  -7   2 7301.94  220.51
   5  -7   2 7339.57  173.93
   4  -8   0 104901.   1884.
  -5   7  -2 7392.55  233.29
  -4   8   0 100154.   1853.
  -5   7  -2 6944.32  187.61
   4  -8   0 106013.   1879.
  -5   7  -2 7365.56  286.40
   5  -7   2 7232.05  310.53
  -7   2   1 7748.60  343.42
  -7   2   1 8510.08  212.11
  -7   2   1 8198.23  368.47
   7  -2  -1 7941.85  156.98
   7  -2  -1 8075.36  183.77
  -7   2   1 8237.85  180.30
  -6   0   013800.00  442.13
   4   1  -8 3221.68   93.52
   4   1  -8 3170.79  113.68
  -6   0   013313.54  449.54
   6   0   012679.48  225.74
  -4  -1   8 3007.42  354.17
  -4  -1   8 3092.11  147.89
  -6   0   012997.92  308.82
   6   0   012465.22  273.02
  -4  -1   8 3259.89  127.34
  -4  -1   8 3364.48  213.17
  -6   0   013486.15  193.65
  -6   7   018800.56  414.67
   6  -7   018696.41  335.49
   6  -7   019240.12  387.93
   6  -7   019295.33  476.87
  -6   7   019124.89  463.05
  -6   7   019528.91  331.47
  -2  -6   2 7117.71  247.49
  -2  -6   2 7160.18   98.45
   2   6  -2 6880.29  242.62
  -2  -6   2 7092.13  246.20
  -2  -6   2 7191.53  351.01
   2   6  -2 7015.86  241.68
   2   6  -2 7104.15   98.25
   3  -7   446757.25 1012.53
  -3   7  -448164.62  985.62
   3  -7   448961.90  933.31
   3  -7   447473.96  651.19
  -3   7  -449248.45  969.71
  -3  -5   510295.63  178.64
   7  -6  -2   90.42   21.71
  -3  -5   510228.28  262.13
  -3  -5   5 9866.01  166.01
  -7   6   2  168.46   87.88
   7  -6  -2   95.92   84.70
   7  -6  -2  135.58   33.38
  -3  -5   510216.95  392.72
  -7   6   2  118.37   96.88
  -3  -5   5 9678.95  263.64
   3   5  -5 9709.75  204.79
  -5   6  -314478.78  396.74
  -5   6  -314355.58  281.56
  -5   6  -314349.29  391.40
   5  -6   313976.63  274.06
   5  -6   313884.14  541.22
  -5   6  -313903.06  295.34
   5  -6   313690.43  646.35
   0  -7   4 5157.33   80.75
   0   7  -4 5358.86  199.20
   0  -7   4 4898.96  223.97
   0   7  -4 5214.46  105.96
   0  -7   4 5021.70  222.08
   0  -7   4 4884.63  223.47
   4   2   2 6491.13  335.02
  -4  -2  -2 7184.71  421.39
   4   2   2 6738.71  258.26
  -4  -2  -2 6674.94  352.96
   6  -1   160591.27 1032.59
  -6   1  -162380.44 1300.66
  -6   1  -164550.98 1126.97
  -6   1  -165325.19 1234.31
  -6   1  -164724.71 1359.15
   6  -1   159846.77 1082.35
  -2  -6   4 1737.57  142.98
  -2  -6   4 1837.67  126.00
   2  -3  -7 4252.89  207.49
   2   6  -4 1558.03   87.11
  -2   3   7 4157.99  191.16
  -2  -6   4 1606.19  190.06
   2  -3  -7 4191.30  201.81
  -2   3   7 4293.64  266.72
  -2   3   7 3885.50  177.30
  -2   3   7 4172.45  189.50
  -2  -6   4 1618.91  143.36
   2   6  -4 1538.80  147.62
  -6  -1   6  317.01   66.92
  -6  -1   6  268.75   41.33
  -6  -1   6  303.58   68.99
  -6  -1   6  347.65  133.34
  -6  -1   6  346.69   96.61
  -6  -1   6  194.94   35.64
  -7   1   281051.39 1510.55
   7  -1  -275202.69 1166.08
  -7   1   277205.13 1634.53
  -7   1   278315.38 1399.93
   7  -1  -274438.40 1209.57
  -7   1   279002.20 1642.75
   6  -5   227912.08  557.31
  -4   8  -113100.43  280.17
  -6   5  -229532.64  616.08
  -6   5  -228725.06  588.59
  -4   8  -114200.54  376.11
   4  -8   113231.68  450.11
   4  -8   113723.45  256.79
   4  -8   113443.80  360.25
  -6   5  -229782.18  599.09
   6  -5   226785.92  583.01
   4  -8   113661.67  306.32
  -6   5  -228299.73  569.54
   0  -7   024996.20  508.66
   0   7   023499.64  347.66
   0   7   023622.63  496.73
   0  -7   024567.94  318.76
   0  -7   023891.29  508.68
   0  -7   024072.50  515.55
   0   7   022828.36  504.39
   6  -3   2  778.10   96.21
  -6   3  -2  753.30  162.07
  -6   3  -2  785.64  143.23
   6  -3   2  891.79  125.65
  -6   3  -2  744.14  134.07
  -6   3  -2  899.12  119.09
   6  -3  -723704.63  495.92
  -6   3   724364.94  678.88
   6  -3  -724031.21  256.74
  -5  -3   518448.72  410.79
  -5  -3   519257.87  301.71
  -4  -3   7 1154.08   62.20
  -4  -3   7  873.62  119.56
  -4  -3   7  793.28  130.80
  -5  -3   519034.26  329.25
  -5  -3   518407.35  457.26
   4   3  -7  916.60   82.11
  -5  -3   518014.82  332.77
  -5  -3   518839.38  484.36
  -4  -3   7 1058.79   68.33
  -6   3   725367.84  273.68
  -6   3   725133.20  559.26
  -4  -3   7  989.94  147.08
   6  -3  -724125.20  531.84
  -4  -3   7 1040.25   94.04
  -6   3   724349.23  535.99
  -7   4   015911.66  344.42
  -7   6   348803.15  972.29
  -7   4   016699.83  321.91
   7  -4   015181.06  289.69
   7  -6  -349315.86  938.59
  -7   6   349531.71  944.36
  -7   4   016484.01  484.30
   7  -4   015399.97  345.63
   7  -4   015727.31  415.89
   7  -6  -348259.44  634.11
  -7   4   015449.16  437.38
   7  -6  -349056.76  948.61
   5   2   0 2006.63  210.91
  -1  -2   8 4850.27  127.45
  -5  -2   0 1740.41  220.04
   1   2  -8 4512.09  118.44
   1   2  -8 4519.08  272.66
  -1  -2   8 4546.22  252.50
  -5  -2   0 1700.47  133.27
   5   2   0 1489.61  128.62
  -5  -2   0 1553.98  207.14
  -1  -2   8 4768.38  249.61
   1   2  -8 4323.92  246.23
   1  -1   7  633.41  142.43
  -1   1  -7  568.21  122.22
  -1   1  -7  625.51  140.85
   1  -1   7  465.91  102.76
  -1   1  -7  581.85   74.43
   1   4   415220.39  190.85
  -3   6  -5   33.53   21.71
  -1  -4  -415938.01  625.16
   1   4   415257.83  441.54
  -4  -1  -356450.39 1125.49
   1   4   415219.55  239.62
   4   1   354176.11 1150.80
  -3   6  -5   72.40   84.41
  -4  -1  -357572.10 1214.29
   4   1   352226.97  795.53
   1   4   415256.26  411.74
  -3   6  -5  -21.69   89.10
   4   1   353421.51 1366.67
  -1  -4  -416432.84  768.32
  -3   6  -5   35.11   21.30
  -4  -1  -354845.96  792.89
   3  -6   5  -55.20  150.75
   3  -6   5 -111.67  183.75
   1   1  -821742.19  521.43
  -1  -1   823925.42  361.59
   1   1  -823556.91  584.19
   1   1  -822550.80  340.66
  -1  -1   822321.43  548.02
  -1  -1   823673.50  537.89
   4  -8  -117926.95  340.65
   4  -8  -118011.63  382.07
  -4   8   118247.11  394.04
   4  -8  -117726.67  340.80
  -4   8   118450.15  591.65
   4  -8  -118471.06  379.63
   0   1   736270.88  800.62
   0   1   735871.45  691.92
   0  -1  -733823.92  644.10
   0   1   736114.84  665.03
   0   1   734844.71  640.11
   0  -1  -736599.33  702.88
   0  -1  -736541.35  795.00
   6  -7  -3  210.09   69.78
   3  -8   224652.22  531.37
  -6   7   3   18.46   76.50
   3  -8   225063.79  479.58
   3  -8   224963.38  498.30
  -3   8  -222555.71  386.81
   6  -7  -3   18.45   23.42
   3  -8   224161.68  492.47
  -3   8  -225774.84  545.47
  -6   7   3   92.32   79.29
   6  -7  -3   79.88   70.85
   6  -7  -3   20.01   25.20
   2  -8   110644.37  288.85
   0   4   510830.83  184.10
   2  -8   110744.42  242.87
   2  -8   110816.36  224.38
  -2   8  -110829.16  272.18
   0   4   510999.92  333.44
   0  -4  -511103.81  317.90
   2  -8   110730.52  291.31
   0   4   510916.68  179.85
   0  -4  -511169.85  382.96
   0   4   511070.59  348.35
  -2   8  -110156.13  250.05
  -1  -6  -130276.45  686.85
   1   6   127310.09  292.39
   1   6   129096.40  310.51
   1   6   128176.88  577.53
   1   6   127309.32  630.38
  -1  -6  -129002.91  843.01
  -1   4  -736811.00  859.85
   1  -4   736889.78 1131.21
  -1   4  -738879.25  859.07
  -1   4  -738606.66  460.70
   1  -4   737198.60  838.21
   0  -6   6 9670.62  386.13
   0   6  -610378.08  336.48
   0  -6   610530.55  322.25
   0   6  -610458.79  349.19
   7  -2  -625689.82  539.73
  -7   2   625586.36  513.86
  -7   2   626117.80  523.66
   7  -2  -625082.82  511.85
   7  -3  -629351.14  588.98
  -7   3   629965.35  599.29
  -7   3   629564.18  590.11
   7  -3  -629762.57  613.44
   4  -4  -7  182.75   83.76
  -4   4   7  480.87  154.17
   4  -4  -7  258.18   64.04
   4  -4  -7  133.52   92.35
  -4   4   7  246.96   94.89
   3   5  -152291.62  951.34
   3   5  -152006.92 1079.58
  -3  -5   154516.88 1007.97
  -3  -5   159245.95 1204.38
   1   3   5 1954.01   71.01
   1   3   5 1948.13  121.83
   1   3   5 2431.32  184.61
  -1  -3  -5 1548.82  346.79
   1   3   5 1922.88  185.53
  -1  -3  -5 2182.63  181.89
  -7   6   129171.75  606.70
   7  -6  -127422.38  595.46
  -7   6   129769.56  510.86
  -7   6   128950.08  892.04
   7  -6  -128314.33  454.25
   7  -6  -128683.93  581.62
   6   0  -7  194.89   71.74
  -6   0   7  317.65  160.24
  -6   0   7  201.27  109.51
  -6   0   7  303.65   39.86
  -6   0   7  247.08   92.59
   2  -8   213971.48  350.14
  -2   8  -214521.33  348.20
   2  -8   214504.18  547.81
   2  -8   214256.02  333.43
  -2   8  -213426.00  267.53
   2  -8   214469.92  239.90
   5  -4  -7  743.68  121.22
  -3   5   6 4447.30  270.70
  -5   4   7  664.31  122.27
   3  -5  -6 4047.00  157.61
  -3   5   6 4130.44  221.06
  -5   4   7  911.07   74.39
   5  -4  -7  780.25  121.07
   3  -5  -6 4386.16  153.53
  -5   4   7  734.45  118.14
  -3   5   6 4245.30  149.36
  -3   5   6 4027.78  150.80
   5  -4  -7  704.54   61.62
   3  -5  -6 4332.86  231.07
  -5   4   7  767.34  133.71
   7  -5   026442.59  589.79
   7  -5   028244.64  808.77
  -7   5   028964.05  792.81
  -7   5   030969.00  662.22
  -7   5   030237.47  635.40
  -7   5   030182.34  692.49
  -1   6  -639252.84  843.31
  -1   6  -640237.39  865.90
   1  -6   639134.47  915.09
   1  -6   639502.19  810.90
  -3  -4   716213.85  356.04
   4  -2  -8 8228.55  224.62
  -4   2   8 8898.45  326.83
  -3  -4   716253.70  339.80
  -4   2   8 8424.01  290.25
  -3  -4   716546.55  183.51
  -3  -4   714897.98  415.02
  -4   2   8 9286.38  211.99
   3   4  -716433.63  394.41
   4  -2  -8 8149.04  199.87
  -3  -4   716196.59  191.97
   3   4  -715856.34  338.21
   2  -1  -8  464.86   80.47
  -5  -3   2  897.07  169.37
   5   3  -2 1136.63  165.46
   2  -1  -8  599.88  106.93
  -2   1   8  520.97   75.49
  -5  -3   2  944.56  102.11
  -2   1   8  486.54  114.51
  -5  -3   2 1128.47  155.92
   5   3  -2  949.64   96.68
  -2   1   8  464.64  109.65
  -2   1   8  551.67  133.52
  -5  -3   2  950.11   23.58
  -3   0  -5  139.76   76.76
   3   0   5   53.85   74.55
   3   0   5   51.98   43.17
  -3   0  -5   -5.44   48.06
  -3   0  -5   69.33   94.91
   3   0   5  -87.07   97.16
   0  -5  -4 8538.13  571.42
   0   5   4 8025.56  275.03
   5  -1  -8   74.18   30.92
   0  -5  -4 7846.84  268.28
   0   5   4 7976.58  171.58
  -5   1   8   56.25  100.25
  -5   1   8   36.57   98.14
   0   5   4 7970.72  125.82
  -5   1   8  259.20   48.85
   0   5   4 8081.85  317.46
   5  -1  -8  108.25   54.53
  -5   1   8  202.57  106.06
   7  -5  -5 1220.64  149.60
   7  -5  -5 1142.65  144.25
  -7   5   5 1202.99  143.71
  -7   5   5 1153.59  149.74
   3  -8  -163625.65 1127.26
  -3   8   163231.45 1113.12
  -6   5   6 5177.81  232.22
   6  -5  -6 5937.34  242.43
   3  -8  -160687.79 1054.33
   6  -5  -6 4854.99  229.32
  -3   8   161456.39 1156.24
   3  -8  -161661.09 1088.42
  -6   5   6 4728.62  227.93
   3  -8  -163323.83 1248.31
  -7   3   0 1636.55  114.83
   7  -3   0 1326.80   90.27
  -7   3   0 1493.68  105.14
  -7   3   0 1307.37  183.38
   7  -3   0 1348.11  103.88
  -7   3   0 1302.94  347.44
   2   3  -833395.98  882.29
  -2  -3   833286.50  688.25
   2   3  -835055.28 1107.92
  -2  -3   833731.12  756.07
  -5  -2   7  174.68  159.85
  -5  -2   7  349.72   43.96
  -5  -2   7  271.18   83.89
  -5  -2   7  278.09   84.64
  -5  -2   7  226.32   57.44
  -5  -2   7  215.37   68.98
   6  -6  -529278.74  375.10
  -2   0  -620509.46  588.25
   6  -6  -529750.11  606.41
  -2   0  -621207.35  575.57
   2   0   618746.54  364.28
  -6   6   530506.91  658.16
  -2   0  -620127.51  442.29
   2   0   620560.34  567.67
   2   0   620050.14  439.32
  -6   6   530358.90  869.97
   6  -6  -530049.43  367.67
   6  -6  -529970.30  638.60
  -6  -1   187901.29 1837.84
  -6  -1   191178.08 1932.01
   6   1  -185856.05 1484.98
   6   1  -184074.59 1293.98
  -6  -1   191002.24 1825.79
  -6  -1   192379.10 1381.27
  -3   6   5 2717.53  217.33
   2   3   420691.64  537.09
   3  -6  -5 2988.49  210.86
   3  -6  -5 2901.71  200.69
  -2  -3  -421788.06  595.42
  -3   6   5 3182.04  208.62
  -3   6   5 2782.48  127.11
   2   3   421198.65  256.41
   3  -6  -5 2763.48  129.50
   2   3   421386.53  527.42
   2   3   420326.04  261.21
  -2  -3  -421454.52  516.00
  -5   1  -3  562.15   66.28
   5  -1   3  615.98  144.59
   5  -1   3  496.42  132.09
   5  -1   3  475.98   61.85
  -5   1  -3  711.44  137.08
  -5   1  -3  511.57  139.54
   2  -8   0  814.11   91.40
   4   4  -142542.77  771.77
   2  -8   0  675.46   74.52
   2  -8   0  597.85  110.88
   4   4  -141701.64  926.53
  -2   8   0  736.56   91.02
  -2   8   0  712.60  188.84
   2  -8   0  571.52  108.85
  -4  -4   145084.65 1074.63
  -4  -4   146231.52 1021.10
  -5   0   8  431.45   55.62
  -5   0   8  485.79  123.08
  -5   0   8  427.30   73.20
  -5   0   8  330.70  119.28
   5   0  -8  454.95   45.67
   5   0  -8  464.46   68.42
   5  -7  -4  617.33  191.87
   5  -7  -4  824.51   58.65
   5  -7  -4  759.01   57.93
  -5   7   4  782.02  238.85
  -5   7   4  712.13  113.76
   5  -7  -4  967.50  133.27
   1   5  -754046.22 1043.38
  -1  -5   754831.97 1045.12
   1   5  -753663.10 1104.96
  -1  -5   754021.83 1500.09
   0   5  -7 7051.64  297.18
   0  -5   7 6882.64  288.02
   0  -5   7 7081.50  335.18
   0   5  -7 7151.84  323.32
  -2  -6   1 6584.00   57.77
   2   6  -1 6383.88  242.25
   5  -8   0  591.09   80.34
  -5   8   0  614.52   99.88
  -2  -6   1 6408.42   69.57
  -2  -6   1 7169.56  421.31
  -2  -6   1 6283.51  246.06
   5  -8   0  633.64   88.30
  -5   8   0  559.08  124.35
   5  -8   0  623.25  126.58
   2   6  -1 6053.30  423.74
   2   6  -1 6309.55   67.24
   5  -8   0  654.19   77.20
   4  -7  -429014.59  467.71
  -4   7   428995.32  643.51
  -4   7   429555.64  728.28
   4  -7  -428943.40  692.89
   4  -7  -429277.92  893.52
  -4   7   429401.38  475.01
   4   3   117131.07  408.32
  -4  -3  -117529.52  418.87
   4   3   116877.36  813.48
  -4  -3  -117912.80  563.91
  -5   8   1 5463.21  228.21
   5  -8  -1 5850.53  368.99
   1   3  -885744.97 1714.09
  -5   8   1 5032.56  211.14
   5  -8  -1 4806.70  143.39
  -1  -3   892378.67 1868.21
  -1  -3   891401.82 1872.59
   1   3  -892373.57 1879.49
   5  -8  -1 5280.51  312.30
   5  -8  -1 4885.58  145.94
  -1   7   297412.16 1940.38
  -1   7   2 102048.   1686.
   1  -7  -2 100934.   1906.
   1  -7  -2 104957.   2052.
  -1   7   2 101226.   1871.
   1  -7  -2 105750.   1699.
  -3   2   831116.90  684.30
   3  -2  -829905.48  569.86
  -3   2   831448.68  631.80
  -3   2   832581.60  748.07
   3  -2  -829654.50  547.59
  -3   2   834469.22  647.42
  -2   7   3 8138.47  310.34
   2  -7  -3 8025.60  234.36
   2  -7  -3 8216.24  160.93
  -2   7   3 8347.86  177.39
  -2   7   3 7845.58  379.54
   2  -7  -3 7944.75  304.73
   0   3   632609.96  521.97
  -1   7  -513688.19  408.59
   1   0  -8 2008.18  101.88
  -1   0   8 2329.95  203.04
   1  -7   512933.97  434.19
  -1   0   8 2091.45  102.42
   1   0  -8 1985.22  199.74
   0  -3  -633144.24 1011.28
   1   0  -8 2135.35  177.84
   0  -3  -633174.46  719.55
  -1   0   8 2162.32  336.90
  -1   0   8 2145.01  164.86
   0   3   632150.08  532.67
   0   3   632868.48  684.64
  -1   7  -513378.75  393.86
   1  -7   513859.16  376.56
   0   3   632719.86  715.55
   4  -4   520661.39  490.06
  -4   4  -522043.69  711.24
  -4   4  -521315.42  563.97
  -4   4  -522075.58  394.70
  -4   4  -521175.64  372.90
   4  -4   521532.95  549.56
   2   4   313073.28  681.62
   2   4   313519.59  393.56
  -2  -4  -313872.09  386.20
  -4  -4   671158.20 1219.49
  -4  -4   668836.66 1185.99
  -4  -4   670274.19 1226.63
  -4  -4   670768.71 1340.62
  -4  -4   668750.43 1105.70
  -2  -4  -313802.58  487.78
  -4  -4   669541.83 1146.50
  -1  -5  -3  181.78  130.37
   1   5   3  293.72   11.64
   1   5   3  284.07  121.35
   1   5   3  321.39  106.37
   1   5   3  251.78   15.28
  -1  -5  -3  163.37   95.80
  -7   1   6 9171.45  250.73
  -7   1   6 8913.85   86.11
  -7   1   6 8912.90  253.98
   7  -1  -6 8743.40  248.30
   7  -1  -6 8840.36  444.17
  -7   1   6 8724.91  255.75
   1  -5  -594304.56 1911.97
  -4   8  -211880.28  477.93
  -1   5   589920.24 1679.25
   4  -8   211375.01  291.90
   4  -8   210837.35  454.82
   4  -8   211412.40  367.77
   4  -8   211360.93  208.31
  -4   8  -210750.08  224.33
  -1   5   588363.12 1439.84
   1  -5  -589332.17 1980.59
  -1   5   589149.09 1765.31
  -1   5   589846.38 1617.04
  -4   8  -211465.66  559.07
   7  -6  -497358.60 1374.31
  -7   6   495022.63 1859.27
  -7   6   499622.83 2226.61
   7  -6  -4 100652.   1932.
   7  -6  -498338.83 1889.41
   7   0  -410584.05  154.68
  -7   0   411126.89  207.00
  -7   0   410955.08  164.30
   7   0  -410518.63  215.89
  -7   0   411510.29  247.25
  -7   0   410900.27  343.96
  -7   0   410969.39  223.62
  -7   0   411140.58  398.84
   4   2  -8 4470.39  142.15
  -4  -2   8 4150.09  231.27
  -4  -2   8 4528.48   78.54
  -4  -2   8 4047.54  103.24
  -4  -2   8 4343.58  236.93
   4   2  -8 4372.10  159.32
   7  -4  -673690.98 1708.50
  -4  -2   8 4335.43  166.62
  -7   4   673597.72 1392.58
  -7   4   672902.13 1381.60
   7  -4  -672176.07 1370.12
  -5   2   8 1207.14  151.98
   5  -2  -8 1295.63  110.61
  -1  -6   6 8715.74  286.30
  -5   2   8 1217.33  159.53
   5  -2  -8 1220.31   60.58
   1   6  -6 8524.56  294.55
  -1  -6   6 8950.92  470.67
  -5   2   8 1114.25  101.79
  -5   2   8 1182.67   63.81
  -1  -6   6 8366.67  328.07
   1   6  -6 8951.27  293.79
  -6   7  -111052.28  294.33
   4  -3   5 5484.50  362.28
  -6   7  -111431.16  361.55
   6  -7   111137.72  259.92
   6  -7   111603.16  271.30
  -6   7  -111738.76  264.70
   4  -3   5 5641.77  281.71
  -4   3  -5 5338.11  283.71
  -4   3  -5 5886.86  192.98
  -4   3  -5 5528.08  347.30
   6  -7   111275.97  373.87
  -4   3  -5 5520.13  177.09
  -2  -6   5 4883.82  206.44
  -2  -6   5 4922.03  209.65
   2   6  -5 4827.67  173.57
  -2  -6   5 4798.76   90.67
  -2  -6   5 4863.43   84.71
  -2  -6   5 4656.87  210.88
   6  -6   2  759.34  148.24
   6  -6   2  729.83  112.30
  -6   6  -2  734.87  107.66
  -6   6  -2 1002.69  123.28
   6  -6   2  749.91   98.47
  -6   6  -2  707.50  139.38
  -6   6  -2  984.99  204.22
  -6  -2   4 5183.61  262.42
  -6  -2   4 4442.80  122.19
  -6  -2   4 4488.33   97.07
  -6  -2   4 4474.64  345.68
  -6  -2   4 4766.69  214.43
  -6  -2   4 4537.35  130.46
   6   2  -4 4297.53  122.07
  -6   2  -2 1346.19   92.38
   6  -2   2 1054.91   86.89
  -1   4   6  292.81   60.03
  -6   2  -2 1168.32  165.54
  -1   4   6  417.12   64.38
  -1   4   6  384.26  115.42
  -1   4   6  354.39  105.56
  -6   2  -2 1133.57  180.80
   6  -2   2 1349.45  137.40
  -6   2  -2 1410.47  144.89
   1  -4  -6  426.99  110.41
   1  -4  -6  529.95  237.19
  -3   4   744695.19  831.27
   3  -4  -744158.72  888.62
   3  -4  -743927.24 1016.41
  -3   4   745794.61  877.53
  -3   4   745270.65  783.89
  -3   4   744501.82  800.31
  -3   3  -6 7259.80  266.45
  -3   3  -6 6971.58  327.41
   3  -3   6 7131.48  322.19
   3  -3   6 7001.74  269.92
  -3   3  -6 7522.93  280.40
  -3   3  -6 7821.75  178.46
   4  -8  -2  752.07   81.12
  -4   8   2  576.73  212.57
   4  -8  -2  594.79  112.48
   4  -8  -2  632.70   95.41
   4  -8  -2  618.85   80.46
  -4   8   2  635.95  100.22
  -2   8  -3   61.41   87.94
   2  -8   3  174.28  142.67
   2  -8   3   71.47   29.59
   2  -8   3   95.28   83.46
  -2   8  -3  164.57   42.79
   2  -8   3  108.71   81.35
  -2   7  -548377.67  626.64
  -2   7  -550971.74  651.83
  -2  -2  -512237.10  405.50
   2  -7   550571.62  998.35
  -3  -3   8  644.23   30.41
  -2   7  -551477.54 1058.94
   2  -7   549340.40 1467.56
   3   3  -8  763.93  100.55
   3   3  -8  830.69  155.95
  -3  -3   8  594.98  141.83
  -3  -3   8  626.35   25.30
  -2  -2  -512812.12  413.84
  -3  -3   8  637.46  103.65
   2   2   511150.64  188.97
   2   2   511402.69  400.17
  -3  -3   8  912.32  148.01
   2   2   511633.98  367.66
  -1  -7   3 1954.50   93.60
  -7   0   3 3451.65  105.29
  -5  -3   615894.01  334.37
  -5  -3   614964.80  342.71
  -1  -7   3 1934.05  166.30
   7   0  -3 3274.22  100.54
  -7   0   3 3520.86  258.98
  -5  -3   615433.57  287.86
  -5  -3   615594.03  277.38
  -7   0   3 3201.47  245.02
   1   7  -3 2374.04  192.33
  -5  -3   615716.65  265.92
   7   0  -3 3249.38   87.08
  -5  -3   615561.66  293.59
  -7   0   3 3341.11   95.73
   1   7  -3 2032.65  103.79
  -1  -7   3 2100.83  150.64
   4   0   4 5321.76  280.16
  -4   0  -4 5391.35  296.54
  -4   0  -4 5505.71  143.54
   4   0   4 5093.97  125.49
   4   0   4 5191.95  266.07
  -4   0  -4 5476.52  267.36
   3  -4   6  903.10  162.02
  -3   4  -6  836.57   64.85
  -3   4  -6  913.34  175.77
  -3   4  -6  878.62  139.61
  -3   4  -6  739.43  103.31
   3  -4   6  694.90  148.82
  -7   0   547112.83  930.80
  -7   0   548596.06 1025.28
   1   7  -2 2149.08  142.89
  -7   0   546807.18  801.12
  -1  -7   2 2258.86  120.74
  -7   0   547910.68  727.62
  -7   0   546282.44  634.51
  -1  -7   2 2015.29  174.32
   1   7  -2 2274.68   83.49
  -1  -7   2 2321.99  112.10
  -7   0   546669.81  895.17
  -1  -7   2 1992.03  172.12
   7   0  -544568.89  762.23
  -5   8  -129374.16  543.41
  -5   8  -131199.50  572.01
   5  -8   131224.27  531.61
   5  -8   130400.30  549.49
   3  -8   338606.60  545.12
   3  -8   337216.69  993.85
   3  -8   338015.64  988.46
   3  -8   337764.60  825.75
  -3   8  -338675.26  812.59
  -3   8  -338789.59 1047.06
   5  -8   130957.72  557.93
   5  -8   130327.92  688.56
  -5   8  -132059.76  684.79
  -5   4  -420716.85  426.65
  -5   4  -419946.64  403.11
  -5   4  -420108.10  449.68
  -5   4  -419901.07  519.66
   5  -4   418875.25  446.28
   5  -4   419922.77  711.96
  -6  -2   3 1923.39   50.84
  -6  -2   3 2016.62  215.57
   6   2  -3 1812.76  162.01
  -6  -2   3 1638.60  188.06
  -6  -2   3 2046.83   69.29
  -6  -2   3 2017.42  106.47
  -3  -5   617522.97  215.44
  -3  -5   617393.51  384.74
  -3  -5   617640.44  229.17
  -3  -5   617434.05  417.82
  -3  -5   617503.37  549.30
   3   5  -617161.73  352.65
  -7   6   023020.32  743.07
  -7   1   150675.14 1117.49
  -7   1   150547.94  772.46
  -7   6   023586.84  800.00
   7  -6   022254.22  527.88
   7  -6   022942.60  485.51
  -7   1   150678.51  893.45
   7  -6   021882.40  524.92
   7  -1  -148319.28  766.42
  -7   6   023286.37  394.32
   7  -1  -147815.58  729.52
  -7   1   148689.07 1504.72
  -6   4   728261.37  628.63
  -6   4   728795.18  323.21
  -6   4   728993.88  588.38
   6  -4  -728166.10  592.89
   6  -4  -727705.57  847.64
   6  -4  -727845.10  359.72
  -6  -2   5 2852.25  200.39
  -6  -2   5 2784.24  163.74
  -6  -2   5 2877.41  101.47
  -6  -2   5 2983.86  201.46
  -6  -2   5 2873.63  160.22
  -6  -2   5 2801.22  249.92
   5  -8  -2  991.02  131.83
  -5   8   2  981.77  137.06
   5  -8  -2  940.02  219.92
   5  -8  -2  946.96   78.90
  -5   8   2  946.27  127.12
   5  -8  -2  958.27  125.77
  -1  -2  -651881.04 1057.07
   1   2   651434.21  844.77
  -1  -2  -654197.34 1477.86
   1   2   651264.26 1110.95
   1   2   653216.56 1040.78
   1   2   654321.44  903.67
   0  -7   5  970.35   29.62
   0   7  -5 1042.27  135.09
   0   7  -5  987.14   36.78
   0   7  -5 1011.93  148.86
   0  -7   5  981.79  142.21
   0  -7   5 1001.12  153.97
   0  -7   5  905.57  143.75
  -4   5  -5 6275.57  145.61
  -4   5  -5 6355.68  158.74
  -4   5  -5 6156.26  531.47
   4  -5   5 6107.68  287.50
  -4   5  -5 6662.26  274.91
   4  -5   5 5981.85  293.50
  -1   0  -728327.70  591.06
   1   0   727150.35  531.09
  -1   0  -726783.93  516.85
   1   0   728120.10  537.13
  -1   0  -728585.49  677.23
   1   0   728363.71  718.55
   1  -8   2  501.51  116.15
  -1   8  -2  473.62   89.91
   1  -8   2  490.85  108.71
  -1   8  -2  466.95   77.26
   1  -8   2  512.30   77.69
   1  -8   2  546.22  115.93
   2  -6   6 7589.98  359.19
   2  -6   6 7097.32  309.10
  -2   6  -6 7577.84  351.99
  -2   6  -6 7682.84  327.06
  -5  -1   829795.65  654.68
  -6   7   421773.77  532.34
  -5  -1   830072.16  648.42
  -5  -1   830411.27  537.11
   6  -7  -421326.94  502.23
   5   1  -829129.70  486.66
  -5  -1   830102.83  522.98
   5   1  -829533.30  536.37
  -6   7   421521.86  493.98
   6  -7  -421622.97  289.80
   6  -7  -420663.20  280.47
   6  -7  -420846.24  472.08
  -7   2   0  951.42  170.96
   7  -2   0  841.82  146.51
  -7   2   0  893.84  184.92
   7  -2   0  865.63   75.69
  -7   2   0  876.42  107.26
  -7   2   0  907.44   77.00
   2   5  -774856.01 1674.49
  -2  -5   771901.93 1500.54
   2   5  -774560.97 1468.85
  -2  -5   775112.23 1398.94
   1  -5   7  904.34  179.12
  -1   5  -7 1056.81  309.46
   1  -5   7  836.72  163.21
  -1   5  -7  885.69  172.41
   0  -7  -1  180.75  171.75
   0   7   1  583.36  110.10
   1  -6  -4 7091.04  548.73
  -1   6   4 6764.70  133.88
  -1   6   4 6861.28  304.66
   1  -6  -4 6806.16  126.87
  -1   6   4 6712.09  242.64
   1  -6  -4 6966.18  242.36
   0  -7  -1  151.57   91.85
   0   7   1  261.07  121.59
  -1   6   4 6756.37  124.78
   0  -2   8 4750.22  442.50
   0  -2   8 4387.10  104.91
   1  -8   1 6327.08  179.70
  -1   8  -1 6128.92  212.58
   0   2  -8 4422.40   98.84
   1  -8   1 6268.65  246.48
   1  -8   1 6114.02  247.79
   0  -2   8 4439.80  418.08
   1  -8   1 6255.06  150.83
   0   2  -8 4276.15  267.31
  -1   8  -1 6254.29  184.78
   0   2  -8 4684.95  432.63
   5  -3   419860.37  424.18
  -5   3  -421339.85  470.30
  -5   3  -421713.25  537.88
   5  -3   420322.66  515.71
  -5   3  -421097.73  635.20
  -5   3  -421247.41  437.92
   3   3   3 4837.14  433.96
  -3  -3  -3 5141.18  257.45
  -3  -3  -3 5304.40  326.88
   3   3   3 4436.54  487.23
  -5   5  -4  378.74   81.78
   0  -6  -317322.38  426.64
   0  -6  -319478.99  545.85
  -5   5  -4  439.68  114.31
   0   6   317688.59  279.58
   5  -5   4  297.57  116.72
   0   6   317778.39  217.22
  -5   5  -4  340.58  125.63
   0   6   318011.68  433.05
   5  -5   4  361.83  205.82
   0   6   317521.55  485.58
  -5   5  -4  306.00  129.38
   4  -7   4 1227.38   61.08
   4  -7   4 1133.79  147.52
   3  -7  -4   51.83   55.74
  -3   7   4   80.38   53.86
  -4   7  -4 1105.03  293.95
  -4   7  -4 1289.67   62.82
  -4   7  -4 1048.40   65.59
  -4   7  -4 1062.12  285.29
  -3   7   4  100.25   57.77
   3  -7  -4   79.88   47.07
   3  -7  -4  -12.74   89.43
  -3   7   4    6.63   94.62
   4  -7   4 1124.93  194.31
   2  -8  -111677.09  308.55
   3  -2   6   98.50   71.95
   2  -8  -112088.77  317.08
   3  -2   6   82.08   61.58
  -2   8   111701.60  345.28
   2  -8  -112031.00  225.41
  -3   2  -6   44.00   75.76
  -2   8   111761.91  306.93
  -3   2  -6   86.14   59.40
  -3   2  -6   28.80  102.58
  -2   8   112033.77  361.05
   3  -2   6  -16.79  102.55
   2  -8  -112505.26  318.45
  -3   2  -6   91.13   58.00
  -1  -7   4 2441.39  177.39
  -1  -7   4 2183.75  141.05
   1   7  -4 2325.10  128.96
  -1  -7   4 2515.70  176.92
   1   7  -4 2305.02  150.66
  -1  -7   4 2298.32   70.62
   6   1  -714404.37  347.16
  -6  -1   714429.18  359.87
  -4   2  -512839.26  480.46
  -4   2  -512989.91  307.95
  -6  -1   714164.44  350.08
   4  -2   511900.54  439.10
   4  -2   512463.68  342.55
   4  -2   511714.64  663.84
  -6  -1   714168.33  334.81
  -6  -1   714609.82  234.64
  -4   2  -513038.38  416.43
  -6  -1   714075.11  268.36
  -6  -1   714634.06  272.45
  -4   2  -513534.53  334.61
  -5   7  -3  999.60  161.24
  -5   7  -3  931.30   86.32
   5  -7   3  961.81  184.53
   5  -7   3  946.54  127.94
  -5   7  -3  834.99  139.24
   5  -7   3 1093.96   81.58
  -5  -3   1   61.36  136.47
   5   3  -1  168.75  143.85
   5   3  -1  305.89  134.33
  -5  -3   1  386.01  129.70
  -3  -2  -4 5511.75  314.04
  -3   8   257511.17  995.71
   3   2   4 4663.93   82.68
   3  -8  -255217.81  975.53
   3  -8  -257230.30 1073.79
   3   2   4 4886.79  270.54
   3   2   4 4831.51   85.59
  -3  -2  -4 5202.79  473.02
  -3   8   256015.11 1105.64
  -3   8   256001.54  991.47
   3  -8  -255446.54  987.09
   3  -8  -257603.13  957.34
   3   2   4 4864.56  280.38
   0   3  -8 6964.81  551.77
   0  -3   8 6944.31  519.86
   0   3  -8 6895.96   93.67
   0   3  -8 7004.36  336.17
   0  -3   8 7000.52  310.68
   0  -3   8 6764.73   96.79
   1  -8   3 3568.28  174.98
   1  -8   3 3592.19   90.29
   1  -8   3 3101.61  206.73
   1  -8   3 3562.17  204.01
  -1   8  -3 3327.46  178.56
  -1   8  -3 3781.36  188.46
  -7   7   2  388.76  117.14
   7  -7  -2  438.32   73.56
  -7   7   2  279.44  118.05
   7  -7  -2  287.83  109.20
   7  -7  -2  324.68  121.77
  -3  -5   0 3277.99  342.58
   3   5   0 3574.62  201.12
  -3  -5   0 3667.70  458.48
   3   5   0 3245.16  257.14
   8  -4  -3  217.35  116.28
  -8   4   3  279.10  125.61
  -8   4   3  214.17   10.68
  -8   4   3  178.74   83.39
   8  -4  -3  217.28   87.06
  -1  -7   1 9491.29  276.53
   1   7  -1 9597.49  496.95
  -1  -7   1 9289.80  512.35
   1   7  -1 9196.77  306.79
   1   7  -1 9744.44  144.15
  -1  -7   1 9621.39  310.46
  -1  -7   1 9757.83  125.52
  -4   3   829848.03  611.37
  -4   3   830758.67  782.32
   4  -3  -828807.98  581.54
  -4   3   830083.24  503.35
   4  -3  -828536.30  515.26
  -4   3   830098.17  940.62
  -3   5  -6  492.00  166.74
  -3   5  -6  567.26  136.72
   3  -5   6  536.75  257.40
   3  -5   6  438.48  145.92
  -3   5  -6  605.45   46.74
  -3   5  -6  436.34   42.03
   8  -4  -4 7045.60  248.84
   8  -4  -4 6980.91  296.66
  -8   4   4 7083.55  322.13
  -8   4   4 7456.72  247.58
  -1  -4   812909.67  386.07
   1   4  -812695.78  382.97
   1   4  -812556.32  438.46
  -1  -4   812222.02  431.62
   0   1  -8 2874.11  218.81
   0  -1   8 2643.33  107.36
   0  -1   8 2490.87  222.29
   0  -1   8 2571.59  187.05
   0   1  -8 2426.99  358.68
   0   1  -8 2596.31  104.17
  -7   0   2 6103.57  168.62
   7   0  -2 5941.54  178.94
  -7   0   2 6345.47  177.72
  -7   0   2 6360.52  334.10
   7   0  -2 6075.08  220.38
  -7   0   2 6063.86  331.13
   7  -4   133408.73  632.03
  -2  -5  -210618.04  428.65
  -7   4  -137718.92  853.52
   2   5   2 9389.69  621.20
  -8   3   4 1505.66  125.37
   8  -3  -4 1476.28  128.66
   8  -3  -4 1537.94  179.96
  -8   3   4 1723.08  192.55
   2  -3   730562.66  674.25
  -2   3  -732166.68  490.99
  -2  -5  -2 9941.52  327.75
   7  -4   134406.21  645.59
  -7   4  -137945.99  717.47
  -7   4  -139281.84  718.61
  -2   3  -730435.70  767.81
  -2   3  -733322.00  736.80
   2  -3   731603.99 1073.35
  -7   4  -137708.86  820.52
  -2   3  -731991.58  487.93
   2   5   2 9614.12  321.90
  -2   2   8  348.83  161.88
  -2   2   8  246.32   82.13
  -2   2   8  255.36  191.27
   2  -2  -8  490.87  108.42
   2  -2  -8  300.06   94.09
  -2   2   8  285.74  182.89
  -5   3   879344.75 1438.96
   5  -3  -874361.66 1641.46
   5  -3  -871171.37 1155.77
  -5   3   877808.29 1333.86
  -5   3   877297.33 1828.55
  -5   3   876848.94 1537.37
   7  -7  -117734.59  303.37
   7  -7  -118065.21  472.26
  -7   7   118953.80  378.69
  -7   7   118367.78  471.82
   7  -7  -118268.04  415.60
   7  -7  -117715.82  348.15
  -7   7   117905.31  461.91
  -2   5   6  967.06   85.06
   2  -5  -6 1034.67  178.77
  -2   5   6 1150.58  119.15
  -2   5   6 1122.53   93.31
  -2   5   6  919.26  275.81
   2  -5  -6 1127.21  122.58
   7  -2  -7 1528.64  145.27
  -7   2   7 1769.01  159.25
  -7   2   7  937.60  278.95
  -7   2   7 1597.39  134.96
   7  -2  -7 1728.85  157.08
  -8   3   311212.67  268.43
   8  -3  -310740.35  384.08
  -5  -1  -2 8299.48  374.40
  -8   3   311607.49  195.98
  -5  -1  -2 8002.11  369.14
   5   1   2 7488.56   91.11
  -5  -1  -2 7583.66  475.61
   5   1   2 7540.70  285.05
   8  -3  -310742.67  271.31
   5   1   2 7845.11  374.60
  -8   3   310954.06  427.64
  -5  -1  -2 7668.07  140.76
  -8   3   311564.22  424.99
  -6   0  -115252.81  503.37
  -2  -6   019771.33  476.86
  -6   0  -114811.64  488.27
   6   0   113990.80  340.84
   2   6   018550.80  452.14
  -2  -6   020702.80  561.39
  -6   0  -114882.51  571.74
   2   6   019232.10  529.45
   6   0   114023.60  192.86
  -6   0  -115061.36  279.30
   7  -5   156730.09 1196.59
  -7   5  -163052.07 1547.38
  -7   5  -164505.33 1169.68
  -7   5  -162856.53 1188.79
  -7   5  -164144.60 1319.23
   7  -5   157647.73 1103.66
   7   0  -6  693.14  131.87
  -2  -4   8  865.68  224.62
  -7   0   6  565.89   91.64
  -2  -4   8  722.95  159.72
  -7   0   6  637.38   33.56
   2   4  -8  890.05  171.94
   2   4  -8 1004.32  228.63
  -7   0   6  744.17  132.60
  -7   0   6  668.45  104.53
  -7   0   6  562.13  169.97
   6   2  -2 3108.72  131.85
  -6  -2   2 3574.57  276.74
  -6  -2   2 3262.25  145.78
  -6  -2   2 3210.43   59.38
  -6  -2   2 3337.54   48.81
  -6  -2   2 3047.51  249.44
  -6   8   1 1679.23  154.10
   6  -8  -1 1465.72  149.56
   6  -8  -1 1663.97   85.16
  -6   8   1 1620.78  175.14
   6  -8  -1 1431.60  301.27
   6  -8  -1 1535.40  136.37
  -1   3   747244.44  914.86
   1  -1  -8 5350.00  186.51
   1  -3  -745474.95  949.57
   1  -1  -8 4789.45  250.88
  -1   1   8 4940.01  274.21
   1  -3  -745702.27  936.50
  -1   3   745472.16  787.59
  -1   1   8 5323.28  248.47
  -1   3   745394.17  936.14
  -1   3   743836.65  802.14
  -1   1   8 5344.43  215.31
  -1   1   8 5067.55  176.45
  -7   7   3 2165.63  196.14
  -7   7   3 2236.71  188.55
   7  -7  -3 1934.44   47.91
   7  -7  -3 2093.81   57.38
   7  -7  -3 1934.53  177.61
   7  -7  -3 2024.37  187.05
  -6   1   815225.49  281.80
  -6   1   814315.13  218.96
  -6   1   814295.68  287.79
  -6   1   814673.84  646.19
   6  -1  -813510.83  310.28
  -6   1   814275.80  620.07
   6  -1  -813843.74  211.53
  -6  -2   6 6696.45  150.65
  -6  -2   6 6439.53  249.18
  -6  -2   6 6645.22  206.79
  -6  -2   6 6430.25  172.02
  -6  -2   6 6671.55  142.08
  -6  -2   6 6588.77  183.73
   7  -5  -6 9217.53  315.89
  -7   5   6 9256.85  323.59
  -7   5   6 9633.02  327.64
  -7   6   5 4450.53  244.23
   7  -6  -5 3528.56  214.68
   7  -5  -6 9176.42  325.34
   7  -6  -5 3626.47  226.15
  -7   6   5 3821.35  227.87
  -5   6   6   55.98   31.00
  -5   6   6   -7.94   72.39
   5  -6  -6  -57.20   79.05
   5  -6  -6   -2.45   60.74
  -5   6   6  -35.59  149.78
  -4   8  -342531.69  851.05
  -7   3   7 3499.93  211.62
   4  -8   341265.50  959.09
   7  -3  -7 3327.99  209.21
   7  -3  -7 3582.58  198.71
   8  -5  -3  263.33  113.44
   4  -8   341461.64  800.76
   4  -8   342056.14  620.00
  -8   5   3  457.38  200.33
   8  -5  -3  627.73  125.25
  -7   3   7 3489.53  214.74
  -4   8  -343168.83  919.31
  -8   5   3  541.23  149.01
  -7   3   7 3412.38  314.38
   6  -2  -8   68.26   30.63
  -6   2   8  166.30  112.16
  -6   2   8  236.25   71.66
  -6   2   8   92.70  188.44
   6  -2  -8  203.36   69.30
  -2   6   547486.16  868.39
   2  -6  -547654.42  758.80
  -2   6   547390.01 1010.53
   2  -6  -546378.18  864.02
  -2   6   547082.89  768.71
  -2   6   547087.75  743.53
   2  -6  -548642.70 1044.59
   1  -8   0   76.23   36.35
  -2   4  -766819.11 1079.56
   1  -8   0   13.76  146.40
  -1   8   0  174.24   81.59
  -2   4  -768126.30 1022.53
  -2   4  -768422.94 1396.25
   2  -4   764521.69 1352.39
   1  -8   0  -14.26  144.88
  -2   4  -765054.87 1452.86
   2  -4   767254.41 1432.91
   1  -8   0  152.70   70.56
  -1   8   0   69.38   50.80
   3  -7   521853.24  626.49
  -3   7  -522970.63  879.32
  -3   7  -523062.11  296.50
  -3   7  -523269.55  597.53
   3  -7   522867.92  553.03
   4   4   016876.76  531.43
   4   4   017049.29  413.74
  -4  -4   017728.97  434.92
  -4  -4   019284.96  913.49
   0   2   716012.43  509.78
   0  -2  -714729.45  396.55
   0   2   715549.05  391.04
   0   2   715957.70  769.97
   0  -2  -715783.58  468.26
   0   2   715181.25  315.06
  -3  -4  -2  216.49  256.68
  -8   4   2 115187.   2399.
   8  -4  -2 110310.   1746.
  -3  -4  -2  171.19  103.30
   8  -4  -2 109245.   2079.
   3   4   2  391.75  151.71
  -8   4   2 112312.   2126.
   3   4   2  305.12  120.60
  -8   4   2 112417.   2423.
   8  -4  -2 108394.   2210.
  -8   4   2 117228.   1938.
  -2   2  -7 9974.85  392.62
  -2   2  -710748.29  341.11
   2  -2   7 9438.95  222.31
   2  -2   7 9349.95  610.76
   2  -2   7 9678.11  300.46
  -2   2  -710179.60  222.85
  -5  -2  -116193.21  412.37
  -6  -1   0 9730.45  148.34
   5   2   115909.94  397.85
  -6  -1   0 9461.27  418.10
  -6  -1   0 9328.72  414.87
  -5  -2  -117386.90  564.03
   5   2   115732.79  842.40
   6   1   0 8729.16  100.83
  -6  -1   0 9545.60  274.40
   6   1   0 8888.80  249.42
   5  -8   2  275.19   58.35
  -6   8   2 3087.02  205.78
  -5   8  -2  293.44   68.26
   5  -8   2  212.35  135.66
  -5   8  -2  233.86   92.41
   6  -8  -2 2863.65  184.40
   5  -8   2  407.49  151.92
   6  -8  -2 3273.71  205.93
   6  -8  -2 3250.25  164.75
  -5   8  -2  221.55  122.40
   6  -8  -2 2922.60   94.12
  -6   8   2 3215.47  206.57
  -2   8  -4  102.40   28.73
  -2   8  -4  142.91   99.28
  -2   8  -4   68.78   96.41
   2  -8   4   49.98   77.95
   2  -8   4   -4.14   90.61
   2  -8   4   29.54   76.78
   1   6   2 8301.59  354.96
   6  -8   0 1017.53  147.36
  -6   8   0  998.79  156.27
   6  -8   0  947.11  166.94
   1   6   2 8382.17  503.12
   6  -8   0 1069.13  109.97
  -6   8   0  965.18   91.81
  -6   8   0 1054.80  127.46
   6  -8   0 1026.68   88.71
  -1  -6  -2 8117.40  307.14
  -1  -6  -2 9359.90  388.61
  -2  -6   6   62.96   85.89
   2   6  -6   89.69   75.05
  -2  -6   6   25.10   79.79
  -2  -6   6  200.21  136.58
   6  -4   3 4737.58  207.51
  -6   4  -3 5286.84  210.43
  -6   4  -3 5244.94  220.08
   6  -4   3 4573.33  222.67
  -6   4  -3 4995.12  247.87
  -6   4  -3 5105.34  237.68
   5  -8  -3   76.82   83.09
   5  -8  -3   69.44   45.68
   5  -8  -3   56.80   73.29
   5  -8  -3  103.14   44.32
  -5   8   3   45.57   66.92
  -5   8   3    4.02   79.91
  -5   2  -458749.45 1154.87
   7  -1  -7 1393.90  236.16
  -8   3   5 1041.68  124.32
  -5   2  -459383.96 1233.36
   5  -2   453178.61 1113.52
  -5   2  -460544.66 1502.39
  -8   3   5 1010.21  163.50
  -7   1   7 1412.31  147.89
  -7   1   7 1561.31  146.52
  -7   1   7 1457.98   25.28
  -5   2  -459300.53 1036.55
   8  -3  -5  840.55  122.59
  -7   1   7 1452.58   29.37
  -7   1   7 1489.21  209.96
   5  -2   454565.68 1143.17
   8  -3  -5  912.60  150.92
   4  -6   525508.09  624.73
  -8   5   4 2652.73  187.27
  -4   6  -525946.27  636.34
  -8   5   4 2865.50  225.27
  -4   6  -526177.14  684.86
  -4   6  -525840.34  400.38
  -4   6  -526069.31  480.82
   8  -5  -4 2811.73  367.88
   8  -5  -4 2932.74  196.15
   4  -6   524861.61  654.37
  -7   3  -139056.83  744.54
  -7   3  -139317.88  690.20
  -7   3  -139904.39  872.96
  -7   3  -140746.35  923.09
   7  -3   136730.50  642.55
   7  -3   136606.48  875.86
  -5   5   7  503.25   82.63
  -5   6  -417720.17  341.89
   5  -5  -7  605.46  124.89
  -5   5   7  618.73  115.53
  -5   5   7  607.90  124.74
  -5   6  -417399.05  726.26
  -5   6  -418456.36  509.03
   5  -5  -7  672.74  142.37
   5  -5  -7  914.28   74.30
   5  -6   417360.89  466.04
  -5   6  -417261.21  327.28
  -5   5   7  627.91  125.35
   5  -6   416574.30  770.15
   8  -5  -2 2688.67  204.74
   6  -7   273204.28 1291.96
  -8   5   2 2358.97  234.04
   8  -5  -2 2133.23  178.59
  -8   5   2 2456.78   88.86
   8  -5  -2 2370.13   55.94
   6  -7   271220.49 1495.97
  -6   7  -273979.32 1384.06
  -8   5   2 2477.12  169.81
   6  -7   270920.61 1348.17
  -6   7  -273984.76 1489.55
  -6   7  -270691.25 1308.26
  -4   8   335288.25  597.92
  -4   6   625244.13  601.61
  -4   8   335695.79  855.32
  -4   8   334960.40  763.06
   4  -6  -624134.86  465.21
   4  -6  -623668.00  587.71
   4  -6  -623999.47  428.33
   4  -8  -335399.69  730.18
   4  -8  -335390.95  808.90
   4  -8  -334671.69  590.61
  -4   6   624857.85  697.87
   4  -8  -334166.93  585.63
  -4   6   624724.59  413.70
   2   1   6 7189.85  367.32
   2   1   6 7186.75  284.27
  -2  -1  -6 7795.76  298.36
  -2  -1  -6 7522.72  361.80
   2   1   6 7236.02  193.62
   2   1   6 6727.86  169.78
  -2  -1  -6 7706.37  203.55
   6  -5   337849.19 1073.85
  -6   5  -341584.93 1140.51
  -6   5  -341546.08  798.85
   6  -5   340118.47  805.00
  -6   5  -342324.06  830.48
  -6   5  -341062.21  827.07
  -4  -4   7  682.61  128.11
  -4  -4   7  818.68  100.94
  -4  -4   7  899.16   79.65
  -4  -4   7  762.26   36.04
   4   4  -7  843.31  108.52
  -4  -4   7  717.03   93.14
  -4  -4   7  879.26  108.04
  -4  -3   8 3558.90  370.81
  -4  -3   8 3647.57  147.26
   8  -4  -544206.27  861.76
  -4  -3   8 4044.37  165.30
  -4  -3   8 3497.70  231.58
  -4  -3   8 3794.09   60.62
  -4  -3   8 3711.86  123.08
   4   3  -8 3811.54  148.97
  -8   4   544328.33  925.78
  -8   4   543911.63  847.11
   8  -4  -543747.87  915.98
   3  -3  -8 7660.24  264.31
  -3   3   8 7641.46  285.91
   3  -3  -8 7616.70  385.39
  -3   3   8 7566.51  372.82
  -3   3   8 7544.31  257.09
  -3   3   8 7583.48  248.07
   5   0   3 2169.40  206.43
  -5   0  -3 2536.75   84.89
  -5   0  -3 2635.21  215.44
  -5   0  -3 2472.33  229.60
   5   0   3 2206.16   73.91
  -5   0  -3 2896.83  232.83
   5   0   3 2276.86  232.91
   0   4  -826951.26  687.22
   0   4  -828060.31  714.00
   0  -4   828223.06  693.78
   0  -4   828099.70  709.48
   6  -1   217453.09  646.91
  -6   1  -219296.92  559.21
  -6   1  -219069.23  489.92
  -6   1  -218523.04  810.82
   6  -1   217240.65  365.08
  -6   1  -219227.13  313.70
  -4  -5   413223.92  313.19
  -4  -5   412829.13  178.33
  -4  -5   412940.15  319.18
   4   5  -4 1730.92  135.26
  -4  -5   412603.70  321.30
  -4  -5   412972.10  313.31
  -4  -5   411749.10  295.68
   8  -2  -4 116440.   2151.
   8  -2  -4 116489.   2418.
  -8   2   4 119406.   2961.
  -8   2   4 123493.   2617.
  -8   2   4 128263.   2087.
  -8   2   4 120658.   2256.
  -8   2   4 125480.   1953.
  -2   4   771463.26 1396.50
   2  -4  -769609.68 1411.78
  -2   4   767742.45 1458.12
  -2   4   771272.46 1344.46
  -2   4   770310.16 1242.25
   2  -4  -770270.28 1365.64
  -6   0   8 3283.87  209.19
  -6   0   8 3285.45  108.15
  -6   0   8 3287.62  119.25
  -6   0   8 3024.52  176.79
  -6   0   8 3290.13  210.07
   6   0  -8 2819.24  138.52
  -8   3   2 5829.64  129.96
  -3  -1  -5 6064.57  320.03
  -3  -1  -5 6061.37  145.67
   3   1   5 5892.59  464.05
  -8   3   2 5027.97  588.25
  -8   3   2 5787.15  534.13
   3   1   5 5638.08  203.71
   8  -3  -2 5224.95  181.66
   8  -3  -2 5067.29  138.96
  -3  -1  -5 5900.68  304.36
  -8   3   2 5714.23  293.71
   3   1   5 5609.41  337.92
  -1  -7   5 3586.30  214.20
  -1  -7   5 3917.63  209.58
  -1  -7   5 3521.58  216.08
  -1  -7   5 3661.89   59.99
  -1  -7   5 3676.49   70.19
   1   7  -5 3596.41  182.95
   1   7  -5 3678.47   72.15
  -6   6   6  690.06   34.50
   6  -6  -6  624.47   44.75
   6  -6  -6  576.98  125.95
  -5  -3   749438.51  985.27
  -6   6   6  583.39  144.58
   6  -6  -6  641.93   34.31
  -5  -3   749388.53  832.93
  -5  -3   748820.69  795.80
  -5  -3   748129.72  809.77
  -6   6   6  541.36  132.68
   6  -6  -6  704.00  140.93
  -5  -3   748710.10  881.34
  -5  -3   747942.40 1191.92
  -3   1  -683497.35 1597.92
   3  -1   681481.09 1734.70
  -3   1  -686198.71 1865.90
   3  -1   679296.02 1456.25
   3  -1   680584.47 1800.80
  -3   1  -686012.85 2195.19
   1  -8   417363.75  685.54
   1  -8   417240.20  219.34
   4   5  -3   84.63   50.77
  -4  -5   3   21.51   11.47
  -4  -5   3   -1.59   24.20
  -4  -5   3   36.13   61.92
  -4  -5   3   38.27   61.99
  -1   8  -417583.04  441.63
   1  -8   417451.11  695.52
   4   5  -3 -113.24   60.83
  -4  -5   3   47.23  125.30
  -1   8  -416711.44  246.09
   1  -8   416138.87  687.10
  -4  -5   3   34.93   68.07
  -5   7   540887.09  786.87
   5  -7  -540781.46  617.11
   5  -7  -539950.83  620.60
  -5   7   541954.45  632.13
   5  -7  -540063.02  746.03
   5  -7  -540167.76  853.57
  -5   7   540588.74  877.02
   7  -7   016563.24  570.83
   7  -7   016317.78  325.32
   7  -7   016531.57  466.81
  -7   7   016590.78  447.85
  -7   7   015904.60  422.52
  -7   7   016478.80  294.97
   7  -6   111325.50  315.27
  -7   6  -111767.11  337.21
   7  -6   110911.57  271.15
  -7   6  -111438.81  367.23
   7  -6   110408.11  361.42
  -7   6  -111141.89  563.09
  -7   6  -111768.73  291.80
  -4   5   721638.94  454.48
   4  -5  -721333.46  455.18
  -4   5   722271.15  380.04
   4  -5  -721596.17  409.96
  -4   5   721900.70  483.63
   4  -5  -721512.37  528.82
  -4   5   722682.88  536.45
   3   1  -9  796.50  106.51
  -3  -1   9  451.85  112.64
   3   1  -9  587.75   51.80
  -3  -1   9  487.80   44.23
  -3  -1   9  476.98  164.87
  -3  -1   9  445.45  142.44
  -5  -2   8 5561.37  107.43
   5   2  -8 3534.89  114.38
  -5  -2   8 5749.53  259.44
  -5  -2   8 5711.93  247.85
  -5  -2   8 5633.26  220.44
  -5  -2   8 5450.33  154.86
  -5  -2   8 5607.77  167.67
   3  -8   4 5874.64  257.94
  -3   8  -4 5753.01  289.82
   3  -8   4 5698.40   96.19
  -3   8  -4 5431.23  107.31
   3  -8   4 5577.74  323.38
  -3   8  -4 5983.14  277.61
  -8   2   327409.44  725.87
  -8   2   328700.67  735.30
   8  -2  -326060.84  331.53
  -8   2   329579.68  529.05
  -8   2   326915.59  474.47
   8  -2  -326339.31  472.15
  -3   0   9 2046.14   88.44
  -3   0   9 2107.93  199.21
  -3   0   9 2089.19  239.25
  -3   0   9 2169.88  166.14
   3   0  -9   18.17  110.44
   0   6  -725514.22  632.70
  -6   3  -332144.84  689.49
  -6   3  -331507.48  588.45
   0   6  -725420.89  654.77
  -6   3  -332728.67  697.19
   0  -6   725977.54 1036.65
  -6   3  -332979.76  726.78
   6  -3   328634.12  651.87
   0  -6   725508.92  604.71
   6  -3   329236.50  552.19
   6  -3  -8  622.33  112.83
   6  -3  -8  607.47   29.11
  -6   3   8  523.25  144.37
  -6   3   8  615.89  182.18
  -6   3   8  565.13  130.76
   0   0  -8  110.79  109.48
   0   0   8  152.37  108.15
   0   0  -8  246.18  105.63
   0   0  -8  144.84   65.83
   0   0   8  -38.50   55.16
   0   0   8  207.35   88.14
   0   0   8   90.83   75.38
   4   0  -912032.45  261.69
  -4   0   913854.86  328.43
   4   0  -912001.78  231.43
  -4   0   913288.73  429.31
  -4   0   912710.50  463.38
  -4   0   912999.95  226.36
   8  -2  -540859.58  755.08
  -8   2   543563.69  782.05
   8  -2  -542942.93 1225.21
  -5  -4   416212.64  420.39
  -5  -4   415108.50  330.96
  -5  -4   415829.75  205.39
  -5  -4   415894.00  255.95
  -8   2   543355.08  921.66
  -5  -4   415760.54  339.26
  -5  -4   415427.91  370.28
  -3  -6   3  239.82   82.84
   3   6  -3  329.86  100.67
  -3  -6   3  152.25   97.86
  -3  -6   3  250.84   42.89
  -3  -6   3  239.89   97.85
   4  -1   5 1053.04   93.35
   4  -1   5  790.85  329.44
   4  -1   5  762.23  145.09
  -4   1  -5  763.48  179.00
  -4   1  -5  982.08  138.85
  -4   1  -5  916.78  134.32
  -4   1  -5 1007.74  100.40
   3   6  -4 6372.35  199.16
  -3  -6   4 6804.49  252.09
   3   6  -4 6727.98  126.00
  -3  -6   4 6722.41  254.22
  -3  -6   4 6606.49  284.88
  -3  -6   4 7023.91  156.96
  -3  -6   4 6566.13  194.09
  -3  -6   4 6818.66  128.18
  -7   4   721183.43  488.39
   7  -4  -719967.07  492.13
   4   2   3 4232.70  248.24
   4   2   3 3863.37   53.76
   4   2   3 3879.30  481.39
  -4  -2  -3 4546.62  257.12
  -4  -2  -3 3833.33  549.72
   4   2   3 3816.77   54.57
  -7   4   719853.36  517.24
   7  -4  -720255.97  502.38
   1   7   0  527.19  124.91
  -1  -7   0  312.21  120.03
   1   7   0  461.95  140.59
  -1  -7   0  397.30   17.51
  -1  -7   0  401.40  118.93
  -1   7   372721.63 1499.18
   7  -7  -4 6719.50  119.30
   7  -7  -4 6596.45  126.77
   1  -7  -372919.32 1195.81
   1  -7  -372404.94 1376.81
  -7   7   4 6848.75  310.69
  -7   7   4 6778.75  292.50
   1  -7  -374943.74 1539.32
  -1   7   373405.98 1151.18
   7  -7  -4 6582.99  284.77
  -1   7   372260.09 1660.06
   7  -7  -4 6766.43  288.99
  -7  -1   436705.86  663.49
  -7  -1   435667.97  781.25
  -7  -1   435374.96  562.20
  -7   1   044150.00 1057.40
  -7   1   044406.61 1015.54
  -7   1   044425.67  781.16
  -7  -1   436673.06  535.72
  -3  -4   8 4249.12  415.73
  -7  -1   437302.66  572.11
  -7  -1   438124.49  881.59
   3   4  -8 3901.65  238.87
  -7   1   044842.51  860.91
   7  -1   041817.38  905.38
   7  -1   041680.02  627.20
  -3  -4   8 3849.46  193.66
   7   1  -435403.53  626.83
   3   4  -8 3730.30  182.51
  -6   5   727907.38  341.17
  -6   5   727961.84  628.29
   6  -5  -726232.07  374.12
   6  -5  -727526.44  619.14
   6  -5  -727734.35  605.41
  -6   5   728484.35  893.05
  -4  -5   5 1723.82  105.81
  -4  -5   5 1869.91  130.49
  -4  -5   5 1770.17  138.81
  -4  -5   5 1771.61  140.88
  -4  -5   5 1991.84  189.99
  -4  -5   5 1910.99   95.33
  -1   7  -618955.76  814.97
  -1   7  -619086.81  524.64
   1  -7   618897.95  493.59
   1  -7   617914.51  564.23
   4  -7  -5   20.49   56.50
  -4   7   5  -20.18   49.85
  -4   7   5  -73.73   76.19
  -2   8   220639.48  360.17
   2  -8  -220964.03  504.16
   2  -8  -220791.79  460.06
   2  -8  -220842.85  332.11
  -4   7   5  117.33   66.62
   2  -8  -220430.44  451.53
  -2   8   220452.20  446.17
   4  -7  -5   54.42   47.36
  -2   8   220648.97  525.20
   4  -7  -5   28.47   90.16
  -3  -5   7   10.05   81.42
  -3  -5   7   39.96    8.65
   3   5  -7  -82.71   77.46
  -3  -5   7   14.18   13.65
  -3  -5   7   -9.46   64.03
  -3  -5   7   56.81  116.83
  -2   5  -715760.92  764.03
   2  -5   716039.43  509.10
  -2   5  -715689.32  544.09
   2  -5   715636.95  517.81
  -2   5  -715666.43  180.98
   6  -8  -324765.43  460.26
   6  -8  -326056.60  581.31
  -6   8   325829.04  584.06
  -1  -1  -7 1387.34  129.50
  -6   8   325536.30  607.86
   6  -8  -325716.99  387.38
  -1  -1  -7 1499.03  147.20
   6  -8  -325752.93  819.35
   1   1   7 1360.98  106.57
   1   1   7 1200.33  123.11
  -1  -1  -7 1269.01  200.77
   1   1   7 1168.99  208.24
  -7  -1   5  489.55   49.80
  -7  -1   5  382.17  144.10
  -7  -1   5  420.90   48.42
  -7  -1   5  377.04   71.45
  -7  -1   5  486.28  105.61
  -7  -1   5  453.85  192.36
   0   8  -217823.01  455.14
   0  -8   218515.03  342.56
  -3   6  -6 4574.32  310.78
  -3   6  -6 4819.21  278.28
  -3   6  -6 4375.07   78.08
   0   8  -217175.29  536.86
   0  -8   218445.04  304.53
   0  -8   217994.63  705.50
   3  -6   6 4595.21  304.33
   3  -6   6 4342.58  278.84
  -3   6  -6 4356.21   73.57
   0  -8   218335.09  706.41
  -6   7   513001.46  667.01
  -4  -1   910745.19  393.15
   4   1  -910273.23  238.67
  -4  -1   910784.13  422.85
  -4  -1   911601.41  177.17
   6  -7  -513094.78  188.67
  -4  -1   910919.04  302.43
   6  -7  -513268.06  259.61
   6  -7  -513234.22  370.14
  -6   7   513143.50  374.03
   6  -7  -513566.43  640.84
   4   1  -910285.50  184.26
  -2  -1   9 3789.88  421.79
  -2  -1   9 3939.68   97.10
  -2  -1   9 4009.69  295.35
  -2  -1   9 4067.69  230.34
   2   1  -9 3353.92  228.82
   2   1  -9 3719.19   98.50
   2   1  -9 4360.01  290.17
   8  -6  -348633.94  609.25
   8  -6  -348326.86  589.69
  -8   6   349978.57 1001.06
   6  -8   110895.87  264.36
  -5  -4   325338.93  501.99
  -6   8  -111333.72  274.04
   5   4  -3   -8.64   74.70
   6  -8   111246.74  261.99
   8  -6  -348185.44  988.20
  -6   8  -111011.87  297.33
   6  -8   110669.84  648.90
  -8   6   348743.23 1057.57
  -5  -4   326249.18  312.22
  -5  -4   324527.85  586.34
  -6   8  -111582.55  634.19
  -5  -4   325227.61  303.09
  -5  -4   326297.10  629.08
  -5  -4   324808.25  499.03
   8  -6  -348147.89  987.48
  -5  -4   532912.26  481.04
   2  -1   7 2477.66  437.59
  -5  -4   532570.43  591.05
  -5  -4   532173.76  577.02
  -5  -4   533192.01  587.96
  -2   1  -7 2327.85  401.41
  -2   1  -7 2610.12  144.45
   2  -1   7 2273.53  270.81
  -2   1  -7 2701.07  183.47
  -5  -4   533118.12  707.09
  -5  -4   534627.94  677.55
   2  -1   7 2831.94  151.51
  -1  -6   724541.53  654.93
   1   6  -724730.36  609.91
   1   6  -724850.92  588.49
  -1  -6   724769.35  835.71
   0  -7   6  694.61  145.76
   0   7  -6  596.80  149.14
   0  -7   6  645.44  146.15
   0  -7   6  758.47  292.19
   0   7  -6  719.52  144.28
   0   8  -383696.13 1646.06
   0   8  -385962.55 1560.50
   0  -8   387650.43 1432.51
   0  -8   389879.85 1762.82
   0  -8   385148.62 1660.85
   0  -8   385293.92 1668.97
  -2   7   4 8072.41  256.94
   8  -5  -5  812.48  147.37
   6  -6   3 2604.89  190.61
  -2   7   4 8181.82  269.43
  -2   7   4 8278.85  343.51
  -8   5   5 1014.51  149.64
   6  -6   3 2767.91  223.51
  -6   6  -3 3042.65  203.00
  -6   6  -3 2187.87  205.24
   2  -7  -4 7607.80  571.13
  -6   6  -3 2495.52  271.87
  -6   6  -3 2478.38  145.58
  -8   5   5  944.26  168.04
   2  -7  -4 8046.80  240.35
   2  -7  -4 7814.22  254.08
   8  -5  -5  965.15  159.22
   4  -1  -9 6257.76  190.16
  -4   1   9 7440.83  220.45
   4  -1  -9 6298.95  180.34
  -4   1   9 6929.66  340.06
  -4   1   9 7121.44  179.46
  -4   1   9 6670.22  313.25
  -8   4   115132.09  519.31
   7   0  -127436.60  622.34
   7   0  -127464.74  382.08
  -7   0   128529.92 1117.30
  -7   0   129329.49  763.96
  -7   0   128932.24  548.70
   8  -4  -114117.85  342.61
  -8   4   115185.16  485.98
   8  -4  -114572.36  460.01
  -7   0   129209.10  407.49
  -8   4   115607.98  379.29
  -8   4   115618.14  540.00
   8  -4  -114356.64  234.24
  -4  -3  -229960.96  841.44
   3   2  -9 2528.73  251.99
  -3  -2   9 2435.42   52.60
  -3  -2   9 2938.98  254.31
  -3  -2   9 2306.37  226.72
  -3  -2   9 2638.08  302.54
   4   3   228580.27  779.46
   3   2  -9 2054.11  152.54
  -4  -3  -229343.66  659.01
   3   2  -9 2352.27   58.58
   4   3   228736.45  652.26
  -8   6   238042.18  777.96
   8  -6  -237308.93  798.41
   8  -6  -235710.01  499.43
  -8   6   237717.85  854.35
  -8   6   238723.98  505.82
   8  -6  -237247.08  781.68
   8  -6  -237019.01  474.30
  -2  -2   921203.56  322.36
  -2  -2   920740.25  614.86
  -2  -2   920301.09  562.20
   2   2  -919625.69  256.29
   2   2  -921016.90  617.44
  -2  -2   920157.57  528.15
   2   2  -918631.90  484.58
  -8   5   1 2694.68  181.58
  -1   6  -7 2369.12  241.23
   1  -6   7 2835.36  225.94
   1  -6   7 2508.22  266.40
  -1   6  -7 2319.18  416.41
   8  -5  -1 2789.81  181.62
   8  -5  -1 2983.98  216.45
  -8   5   1 3042.60  100.07
  -8   5   1 2832.44  266.29
  -8   5   1 2957.11  232.36
   8  -5  -1 2592.00   89.69
  -4  -5   2 6844.18  258.38
   4   5  -2 6716.27  246.46
  -4  -5   2 7406.89  322.77
   4   5  -2 6903.61  307.88
   3  -8  -3 2186.90  197.04
  -3   8   3 2295.08  143.57
  -6  -2   124229.43  674.34
   3  -8  -3 2083.05  139.90
  -7  -1   320739.95  883.10
  -7  -1   320810.93  286.37
  -7  -1   321064.08  487.56
   3  -8  -3 2337.14  109.71
  -7  -1   319996.44  382.24
   6   2  -123224.39  636.97
  -3   8   3 2322.23  206.55
   7   1  -319205.41  317.37
  -6  -2   125943.73 1090.65
  -6  -2   124897.65  494.87
  -3   8   3 2305.52  122.71
   3  -8  -3 2101.95  145.96
  -7  -1   321242.36  614.07
  -5  -3   0  139.11   94.01
   5   3   0  209.63  248.94
  -5  -3   0  273.21  150.05
   5   3   0  190.23   91.90
  -7   0   735238.90  673.81
  -7   0   735260.08  938.72
  -7   0   736562.66  506.84
   7   0  -733129.06  693.55
  -7   0   736064.03  506.52
  -7   0   735397.43  650.82
  -8   3   6 4912.30  226.88
  -8   3   6 4780.40  245.22
   8  -3  -6 4801.76  416.71
   8  -3  -6 4492.10  219.44
  -7   0   735416.80  761.58
  -3  -6   2   80.86   86.08
  -3  -6   2  138.05   86.58
  -3  -6   2   22.01   86.47
   3   6  -2  101.27   91.65
   3   6  -2   57.32   82.35
   0  -7  -210952.29  641.72
   0  -7  -210359.78  164.77
   0   7   2 9713.59  377.68
   0   7   210146.19  196.64
   0  -7  -210353.95  339.99
   0   7   210555.69  333.04
   1  -8  -1 4175.87  222.21
   1  -8  -1 4073.16   94.99
  -1   8   1 4290.23  123.32
   1  -8  -1 4092.18  371.48
  -1   8   1 4038.78  218.37
  -1   8   1 4198.07  394.70
   1  -8  -1 4165.62  222.52
  -4  -1  -436734.91 1214.95
   4   1   434012.57  818.57
  -4  -1  -436874.74  866.25
   4   1   434681.18  814.00
  -4  -1  -435902.84  609.01
   4   1   432992.79  537.87
  -6  -2   7 3353.05  117.94
  -6  -2   7 3282.50  262.44
  -6  -2   7 3185.28  174.72
  -6  -2   7 3190.92  183.83
  -6  -2   7 3556.31  185.45
  -6  -2   7 3494.20   99.96
  -3  -6   514798.01  377.84
  -3  -6   514581.43  332.91
   3   6  -514585.26  262.43
  -3  -6   514457.86  332.54
  -3  -6   514981.80  246.57
  -3  -6   514596.07  378.42
   3  -1  -9 1190.83  102.46
  -3   1   9 1388.55   97.13
  -3   1   9 1213.75  204.59
  -3   1   9 1098.62  164.21
  -3   1   9 1419.61  144.50
   3  -1  -9 1433.94  131.13
  -7   2  -1  985.62   85.11
  -7   2  -1  913.23  216.48
   7  -2   1  946.50  136.74
  -7   2  -1  929.79  198.33
  -7   2  -1 1098.70  182.85
   7  -2   1 1172.45  199.35
   1  -3   8 2358.03   73.88
   1  -3   8 1979.88  217.35
  -1   3  -8 2973.41  237.28
  -1   3  -8 1987.92  239.54
   1  -3   8 2342.74  236.16
  -1   3  -8 2422.99   69.68
  -1   3  -8 2387.62   69.15
   1   4   5 6101.62  305.14
  -1  -4  -5 6350.75  300.40
   1   4   5 6229.15  311.87
  -4   9   011470.27  315.39
   4  -9   012495.42  286.18
   4  -9   011745.11  297.63
  -8   6   4 2404.60  232.63
   4  -9   011662.16  300.91
   4  -9   012019.81  508.91
   1   4   5 5773.91  157.80
  -4   9   012168.26  344.24
   8  -6  -4 2322.93  207.96
  -8   6   4 3198.82  212.50
  -1  -4  -5 6344.15  349.98
   8  -6  -4 2688.25  215.93
   1   4   5 5944.40  106.03
  -5   4   8 1124.25  167.43
  -5   4   8 1167.48   64.95
   8  -2  -2 8135.25  201.84
  -5   4   8 1047.37  149.05
   5  -4  -8  818.10  142.33
   5  -4  -8 1029.07   78.53
  -8   2   2 8990.06  205.09
  -8   2   2 9165.90  202.50
  -8   2   2 8928.20  438.18
  -5   4   8  951.71  138.57
   8  -2  -2 8688.72  213.94
  -8   2   2 9010.04  409.17
  -2   0   927809.51  463.50
   2   0  -926011.42  586.56
   2   0  -926842.24  443.60
  -2   0   928397.28  660.76
  -2   0   930069.02  747.46
  -2   0   929119.54  662.01
   0   8  -1 6399.64  228.34
   0  -8   1 6380.05  272.04
   0   8  -1 6065.54  247.61
   0  -8   1 6200.55  276.47
   0  -8   1 6198.79  180.50
   0  -8   1 6390.98  214.12
  -3   6   614163.31  440.11
  -3   6   613806.64  310.50
  -3   6   614089.06  291.87
   3  -6  -614221.83  294.60
   3  -6  -613695.72  322.04
  -3   6   613857.18  452.63
   3  -6  -613899.70  457.59
  -2   7  -643956.55 1011.44
  -2   7  -646139.31 1357.60
   2  -7   645156.54 1083.88
   2  -7   646106.48  971.30
   4  -9   1  126.49   82.08
   4  -9   1  164.75  103.68
   4  -9   1  206.43   96.56
  -4   9  -1  126.45  100.50
   4  -9   1   98.66  142.97
  -4   9  -1  183.32   70.89
   1   5  -824248.54  657.13
   1   5  -823988.20  586.51
   3  -9   1  607.85   75.32
  -1  -5   824517.52  847.67
  -3   9  -1  703.99  189.21
   3  -9   1  417.18  102.35
   3  -9   1  335.22  198.98
   3  -9   1  327.08  111.34
  -1  -5   822388.72  637.43
  -3   9  -1  385.89   88.71
   1  -2   831430.74  703.14
  -1   2  -832334.85  755.19
  -1   2  -831558.45  502.20
   1  -2   831529.50  781.28
   1  -2   831756.09  512.64
  -1   2  -832565.29 1103.39
  -8   4   630840.65  671.82
   8  -4  -630311.52  665.20
  -8   4   631611.14  706.84
   8  -4  -630357.27  686.00
  -6  -1   846697.53  920.48
  -6  -1   845754.44  735.62
  -6  -1   846311.20  864.22
   6   1  -846541.88  855.93
  -6  -1   845481.89  724.88
  -6  -1   846328.79  670.85
  -6  -1   846326.31  945.73
   0  -5  -524044.08  678.75
   5  -1  -913913.76  240.18
  -5   1   914911.93  716.71
   5  -1  -914062.16  296.52
   0  -5  -523110.40  563.27
  -5   1   914994.02  290.23
   0   5   522665.49  599.86
   0   5   522547.79  319.71
  -5   1   915850.55  296.81
  -5   1   915066.01  486.15
   0   5   523139.29  563.87
   0   5   522383.43  395.84
  -5   0   9 1091.98  187.64
   5   0  -9 1243.97   73.72
   5   0  -9 1141.97  151.37
  -5   0   9 1197.91  181.89
  -5   0   9  745.37  177.71
  -5   0   9 1274.25   75.11
   3   5   172543.68 2063.48
   8  -2  -6  568.73  215.89
  -3  -5  -178161.93 1746.43
  -8   2   6  365.79   97.18
   8  -2  -6  311.79  100.96
  -3  -5  -174199.48 1465.04
   3   5   171641.64 1411.07
  -8   2   6  302.94  115.98
   8  -3  -1  487.91   86.93
  -8   3   1  558.97   86.80
  -8   3   1  687.94   76.52
  -8   3   1  555.85  335.45
  -8   3   1  465.01  171.04
   8  -3  -1  484.94   57.18
  -7  -1   6 3160.07  137.06
  -7  -1   6 3157.00  251.70
  -7  -1   6 2928.76  376.81
  -7  -1   6 2966.23  218.19
  -7  -1   6 2780.92  162.14
  -7  -1   6 3067.26   81.06
   3  -5  -7  831.48  162.47
  -3   5   7  667.58   94.97
   4  -4  -819031.11  398.79
  -3   5   7  710.37   97.65
  -4   4   819239.49  485.26
  -3   5   7  684.96  107.28
  -4   4   819371.78  462.47
  -4   4   819380.91  359.81
   3  -5  -7  701.42  109.63
  -3   5   7  507.74  145.56
   4  -4  -818669.44  473.21
  -4   4   819272.50  449.57
  -8   1   4 1080.96   97.69
  -8   1   4 1006.46  189.70
  -8   1   4  958.37   69.41
  -8   1   4  813.36   84.18
   8  -1  -4  849.05   62.94
   8  -1  -4  767.13  149.66
  -8   1   4  703.74  176.03
   0   8  -417531.98  403.52
   0  -8   417274.52  465.79
   0  -8   417992.76  308.34
   0  -8   418116.03  607.87
   0   8  -418052.08  293.60
   0  -8   417880.05  469.45
  -2  -7   313406.35  203.51
  -2  -7   313101.74  284.32
  -2  -7   313064.39  385.65
   2   7  -312892.60  196.70
   2   7  -312939.36  483.91
  -2  -7   313348.10  608.32
  -1  -5  -4  219.66  129.32
   1   5   4  168.50  111.21
  -2  -6  -114678.14  435.30
   1   5   4  171.18  127.83
  -1  -5  -4   11.06   98.73
  -2  -6  -116205.29  537.48
   1   5   4  141.96   31.89
   2   6   114356.62  423.05
   2   6   115007.68  496.41
   0  -4  -617913.31  551.21
   0   4   618536.06  388.64
   0   4   618203.67  782.85
   0  -4  -618191.36  495.57
   0   4   618544.59  516.66
   0   4   617838.26  302.98
  -1   2   8 4291.65  265.34
  -1   2   8 4007.63  219.63
  -1   2   8 3972.17  299.14
  -1   2   8 3758.73  191.04
   1  -2  -8 3960.14  341.42
   1  -2  -8 4058.50  247.84
   5  -1   4  854.55  168.35
   3  -9   0  369.46   84.73
  -5   1  -4  763.45   77.40
   3  -9   0  380.49  178.79
   5  -1   4  734.58  184.60
   5  -1   4  793.08   75.34
  -5   1  -4  776.90  147.23
  -3   9   0  417.98  103.76
   3  -9   0  357.85  102.66
  -5   1  -4  588.33  167.24
  -5   1  -4  825.95  154.70
   3  -9   0  383.26   84.61
  -3   9   0  364.03   98.89
  -5   8  -314507.06  401.66
   5  -8   315158.91  265.91
  -5   8  -315053.10  479.20
   5  -8   314771.33  391.30
  -5   8  -316049.96  650.01
   5  -8   315228.03  834.21
   6  -2   3 1290.26  182.31
  -6   2  -3 1456.82  180.79
  -6   2  -3 1715.23  344.01
  -6   2  -3 1684.64  190.32
   6  -2   3 1394.19   98.24
  -6   2  -3 2008.71  183.12
  -6  -3   464418.93 1108.19
   7  -6  -6 8571.31  338.92
  -7   6   6 8821.70  333.08
  -6  -3   462945.51 1090.38
  -6  -3   466608.70 1405.12
  -6  -3   462665.16  992.37
   6   3  -460436.77 1022.41
   7  -6  -6 8229.94  316.13
  -6  -3   464688.81  930.83
  -7   6   6 8332.36  558.58
  -6  -3   462438.91 1529.71
   3  -9   212635.95  362.80
  -3   9  -211516.13  255.59
  -3   9  -212617.21  365.01
   3  -9   212892.42  363.90
   3  -9   212955.39  235.11
   3  -9   213096.45  366.68
  -4  -5   6   42.47   50.62
  -4  -5   6   22.49   62.87
  -4  -5   6   26.71   47.27
  -4  -5   6  -25.45   48.84
  -4  -5   6 -129.44   84.86
   0  -5   810107.65  434.87
   0  -5   810968.07  395.06
   0   5  -810852.68  434.20
   0   5  -810964.37  681.24
   5  -7   412081.64  458.46
  -5  -4   213260.63  529.73
   5   4  -212260.91  678.31
  -5   7  -412478.43  366.51
   5   4  -212465.35  314.62
   8  -6  -1 3460.20  221.69
  -5   7  -412282.59  430.03
  -5   7  -412807.67  347.10
  -5  -4   212699.59  674.55
  -5   7  -413243.12  438.78
   5  -7   412565.46  388.56
  -8   6   1 3504.25  217.32
   8  -6  -1 3186.98  103.83
   8  -6  -1 3326.81  383.29
  -8   6   1 3590.27   98.63
  -8   6   1 2751.45  458.27
  -5  -4   213445.93  473.38
  -8   1   5 3318.60   67.62
   4   2  -933376.20  597.97
  -8   1   5 2928.24  149.32
  -8   1   5 3137.68   52.36
  -4  -2   932683.72  661.74
   8  -1  -5 2758.71  142.83
  -4  -2   934344.45 1116.03
  -8   1   5 3135.42  230.73
   4   2  -933385.23  473.96
  -8   1   5 3192.21  139.51
  -4  -2   934446.13  809.73
  -8   1   5 3338.68  435.96
  -5  -4   6  -10.81   80.09
  -5  -4   6    0.20   50.25
  -5  -4   6   35.41   58.55
   2   4   440348.96  476.88
  -5  -4   6   56.40   62.53
  -2  -4  -443896.31  954.61
   2   4   443488.54  988.89
   2   4   442930.37  930.29
  -5  -4   6  -13.86   45.75
  -5  -4   6   -1.26   81.90
  -2  -4  -444746.22 1082.06
   1  -4   8  622.51  172.47
  -1   4  -8  655.29   39.87
  -1   4  -8  794.43  190.99
  -1   4  -8  677.96  175.10
  -2   3   8 7254.87  255.41
  -2  -7   4 8483.72  308.84
  -2  -7   4 8676.63  176.27
  -7   7  -1  916.51  269.70
  -2  -7   4 8858.23  198.24
  -2   3   8 6998.12  236.97
   2   7  -4 8468.87  179.92
  -2   3   8 7405.96  288.35
   7  -7   1  781.69  159.54
  -7   7  -1  760.33  135.05
  -2  -7   4 8421.38  307.17
   7  -7   1  455.49  190.80
  -7   7  -1  639.51  100.06
   2  -3  -8 6933.85  273.77
  -2   3   8 7092.10  263.52
   7  -7   1  624.58   97.75
   2   7  -4 8543.23  212.61
  -4   8  -477642.40 1600.14
  -4   8  -470646.06 1136.84
   4  -8   473841.17 1639.65
   4  -8   476262.79 1183.17
   4  -8   475482.64 1491.95
  -4   8  -476922.18 1537.31
   5  -8  -4  718.72  262.41
   5  -8  -4  678.59   72.24
   5  -8  -4  715.53  114.34
   5  -8  -4  788.47   71.64
  -5   8   4  733.58  120.39
  -5   8   4  790.38  157.98
   5  -9   035191.56  639.73
  -5   9   033562.71  672.28
   5  -9   035554.44  749.06
   5  -9   034094.67  624.08
  -5   9   035920.64  769.42
   5  -9   035603.49  833.08
  -4   9   122380.30  487.94
   4  -9  -121962.21  663.21
   4  -9  -121402.05  435.50
   4  -9  -121471.54  438.03
   2   3  -9  349.71  112.35
   2   3  -9  197.23  152.65
  -2  -3   9    5.37  138.06
  -4   9   121608.35  502.56
   4  -9  -121827.99  640.59
  -2  -3   9  426.53  116.16
  -6  -3   514871.98  340.75
  -6  -3   515249.72  422.12
  -6  -3   515131.72  421.14
  -6  -3   514892.28  294.96
  -6  -3   515342.94  422.07
  -6  -3   515191.19  235.60
   2  -8   5  868.80   35.27
   2  -8   5  740.33  192.07
   1   3   6 4607.71  438.28
  -2   8  -5  839.02   38.50
  -2  -3  -5 3416.19  257.13
  -1  -3  -6 3857.03  274.46
   2  -8   5  885.30  158.85
  -2   8  -5  864.80  299.92
   1   3   6 3852.31  283.54
  -2   8  -5  896.60  165.60
   2   3   5 3293.08   75.94
  -2  -3  -5 3423.56  481.53
   2   3   5 3162.66  267.28
   1   3   6 4008.57  121.18
   1   3   6 4115.00  114.08
  -1  -3  -6 3841.00  273.53
   2   3   5 3223.01  258.25
   2   3   5 3140.11   76.86
   7  -8  -212407.35  406.93
   7  -8  -212409.54  362.87
   7  -8  -212101.04  192.01
   7  -8  -212191.85  205.40
  -7   8   212066.85  396.61
  -7   8   212955.21  405.42
  -4   7  -5 3136.89  242.72
   4  -7   5 2684.98  224.55
  -4   7  -5 2530.61  132.01
   4  -7   5 2473.16  264.02
  -4   7  -5 2730.72   79.65
  -4   7  -5 2908.63  262.34
   2   5  -8  319.59  196.32
   2   5  -8  278.91  233.82
  -2  -5   8  227.59  107.41
  -2  -5   8  283.86  131.59
   6  -4  -823044.71  560.99
  -6   4   823939.39  524.69
  -6   4   823345.14  573.35
  -6   4   823639.46  296.14
   6  -4  -821905.09  352.88
  -6   4   823869.26  899.47
   6  -4  -822456.66  524.00
  -1  -2   9 1247.05  191.64
  -1   8  -512411.01  427.88
  -1  -2   9 1631.50  202.45
   1  -8   512823.56  131.98
  -1   8  -512785.78  144.02
   1  -8   512330.01  406.81
   1  -8   512538.17  406.35
   1   2  -9 1464.45  215.68
   1   2  -9 1324.98   87.51
  -1   8  -512980.49  623.89
   1  -8   512553.63  440.22
  -1  -2   9 1514.13   57.20
   1   2  -9 1260.12  189.22
   4  -2  -9 4318.16  178.20
  -4   2   9 4803.08  289.90
   7  -8  -115361.23  273.97
   7  -8  -114692.18  247.08
  -4   2   9 4934.87  181.07
   7  -8  -114828.28  464.24
   4  -2  -9 4375.59  166.81
  -4   2   9 4586.44  253.65
   7  -8  -115387.54  384.17
  -7   8   114930.66  420.38
  -7   8   114736.69  709.39
  -4   2   9 4379.98  285.22
  -7   5  -2  882.13  135.37
   7  -5   2 1133.56  155.52
   7  -5   2 1275.69  128.47
  -7   5  -2 1133.80  252.33
  -7   5  -2 1150.24  137.93
  -7   5  -2 1116.20  284.11
   1   7  -627441.55  850.92
  -1  -7   628252.32  642.36
  -1  -7   628144.32  638.22
  -1  -7   627110.31  675.90
   8  -1  -3   96.92   52.08
  -8   1   3  195.63  129.95
   3  -7  -5 5983.01  317.73
   2   7  -246690.59  926.67
   2   7  -247258.40  621.26
  -3   7   5 6214.42  206.61
  -2  -7   247475.31  964.38
  -8   1   3  111.96   48.53
  -8   1   3  122.54   47.69
  -2  -7   248040.34  623.92
   3  -7  -5 5910.95  333.07
   3  -7  -5 6044.19  168.32
  -3   7   5 6095.58  311.58
  -8   1   3    5.33  130.51
  -2  -7   248516.86  919.92
   2   7  -245864.00 1203.51
   8  -1  -3  151.62   56.36
  -2  -7   247003.71  960.35
  -3   7   5 6185.76  292.22
   5  -9  -113996.90  302.50
   5  -9  -114823.05  391.68
  -5   9   114825.19  409.59
   5  -9  -114939.54  356.72
  -5   9   114654.92  393.05
   5  -9  -114563.94  310.05
   4  -9   2 1021.64  143.06
   4  -9   2 1232.24  176.87
  -4   9  -2  922.64   91.44
   4  -9   2 1382.66   82.08
   4  -9   2 1086.75  141.89
  -4   9  -2 1198.37  167.14
   7  -2  -851236.65 1245.86
  -7   2   854609.67 1000.65
  -7   2   853852.33 1104.76
  -7   2   855059.00 1130.67
  -7   4  -2 5850.68  488.70
  -7   4  -2 5066.02  266.78
  -7   4  -2 5171.54  341.17
  -7   4  -2 5712.80  239.32
   7  -4   2 4906.31  219.01
   7  -4   2 5242.54  213.93
   7  -5  -7   14.75   81.59
   7  -5  -7   24.77   78.81
  -7   5   7  -16.98   77.97
  -7   5   7    5.22  129.51
  -7  -1   2  129.79  123.93
   5  -2  -9 3308.46  107.76
   5  -2  -9 3160.70  160.95
  -5   2   9 3302.46  269.75
  -7  -1   2   96.37   43.38
  -7  -1   2   91.80   64.39
  -5   2   9 3513.65  153.99
  -5   2   9 3797.20  242.16
  -5   2   9 3753.53  123.87
  -7  -1   2  433.74  230.47
   7   1  -2  119.08   96.40
  -7  -1   2  128.52   28.83
   2   6  -7  130.69   90.71
  -5  -1   952674.84 1139.35
   2   6  -7   55.51   89.62
  -2  -6   7  -38.85   87.49
  -2  -6   7  109.80   74.40
  -5  -1   952442.29 1468.27
  -5  -1   953629.26  804.90
  -2  -6   7   -7.23   76.57
   5   1  -951994.73  833.19
   5   1  -950713.40  833.10
  -6  -3   384915.90 1546.50
  -6  -3   386910.91 1383.28
  -3  -3   9  287.37  170.69
  -3  -3   9  221.50  135.98
  -3  -3   9   21.78  222.91
  -6  -3   387639.07 1894.35
   3   3  -9   94.57   79.04
  -6  -3   383176.45 1744.24
   6   3  -379985.39 1417.56
   3   3  -9  158.66  125.12
  -6  -3   386753.10 1283.22
  -1  -1   953314.64 1130.81
   1   1  -950575.35  799.30
   1   1  -949329.94 1061.56
  -1  -1   953162.77  965.25
  -1   5   610209.31  337.77
   1  -5  -6 9965.70  332.05
  -1  -1   952331.73 1128.11
  -1   5   610190.30  197.07
  -1  -1   954341.18 1215.51
   1  -5  -610196.91  423.83
  -1   5   6 9808.07  205.53
   1   1  -954459.52 1203.86
  -1   5   610218.82  387.73
   4   4   111811.04  371.49
  -4  -4  -111810.45  377.78
  -4  -4  -112407.39  517.93
   4   4   111884.54  494.49
  -7   7   5  179.25  122.98
   7  -7  -5  137.32  103.07
  -7   7   5  189.01  111.68
   7  -7  -5  124.78   34.22
   7  -7  -5  164.42  110.39
  -3   0  -6  400.96  277.07
   3   0   6 1290.56   97.46
  -3   0  -6 1369.32  111.34
  -3   0  -6 1433.91  213.45
   3   0   6 1263.48  223.82
   3   0   6  693.36  275.56
   1  -1   8  375.21  104.77
  -1   1  -8  -27.63   93.43
   1  -1   8  148.96  147.98
  -1   1  -8   59.16   81.92
   4  -4   628794.75  729.07
   5  -9   123445.67  603.21
   0  -6  -4   -9.01  123.98
   5  -9   124360.49  433.77
   0   6   4 1233.88  191.43
   4  -4   627806.89  645.65
  -4   4  -628897.98  644.87
   0   6   4 1126.37   42.71
   5  -9   123191.15  473.00
   5  -9   122617.44  465.75
  -4   4  -628381.21  733.32
  -4   4  -628406.72  618.07
  -5   9  -122536.93  641.16
  -4   4  -629562.66  655.48
  -5   9  -124643.97  619.78
   0   6   4 1052.99   45.90
   0   6   4 1000.17  162.16
   0  -6  -4 1103.75  171.13
  -4   8   4 5487.34  204.18
   6  -8  -4 8885.57  161.73
   6  -8  -4 9077.64  338.22
   4  -8  -4 5382.98  173.83
  -4   8   4 5375.09  297.50
   4  -8  -4 5483.13  282.76
   6  -8  -4 8601.09  159.73
   6  -8  -4 9051.85  303.11
  -4   8   4 5415.07  174.30
  -6   8   4 9007.44  315.14
  -6   8   4 8666.72  356.86
   4  -8  -4 5498.52  178.49
   4  -8  -4 5340.09  185.97
   0   1   842404.26  867.87
   0  -1  -840880.35  789.69
   0  -1  -842725.90  951.57
   0   1   842868.86  816.09
   2  -9   217183.97  451.88
   2  -9   216812.80  450.73
   2  -9   217609.44  302.18
   0   1   842014.00  814.72
   0   1   843316.09 1017.71
   2  -9   217405.48  385.98
  -2   9  -216494.97  347.57
  -2   9  -217407.11  411.53
   2  -9   145445.23  783.02
  -2   9  -143962.70  822.87
   2  -9   145328.25  962.92
   2  -9   144690.87  894.23
  -2   9  -140956.08  790.75
   2  -9   143722.64  882.25
  -3  -6   1 1807.08  182.28
  -3  -6   1 2247.97  372.16
   3   6  -1 2028.83  183.56
   3   6  -1 2140.48  216.17
  -7   1   8 5505.09  263.35
  -7   1   8 4994.09  183.50
  -7   1   8 5058.05  257.21
   7  -1  -8 4655.52  203.00
  -7   1   8 5138.49   58.00
  -7   1   8 5351.78   71.31
  -8   6   511671.77  674.85
  -8   6   511885.65  393.02
   8  -6  -511520.54  402.67
   8  -6  -511608.67  623.77
  -6   7  -341489.00  919.84
  -6   7  -341391.78  776.26
   6  -8   2   81.10  140.06
  -6   8  -2  129.48   89.83
   6  -7   339622.93  836.17
  -6   7  -342886.97  907.60
  -6   8  -2  234.76   75.80
   6  -7   339717.37  945.02
  -6   8  -2  102.07  125.84
  -6   7  -341398.50  745.69
   6  -8   2  211.29   85.15
   6  -8   2  216.24   66.42
   6  -7   340976.63  729.89
   6   1   1 7261.31  396.84
  -6  -1  -1 7434.07  380.22
   6   1   1 6540.87   72.87
   6   1   1 6460.65  255.20
  -6  -1  -1 7217.20  389.56
  -6  -1  -1 6979.65  107.18
  -6  -1  -1 6853.21  278.36
  -8   5   633814.72  770.12
   8  -5  -633697.53  766.23
   4   5  -1 9885.39  409.66
  -4  -5   111550.80  722.39
   4   5  -110233.41  512.99
  -8   5   633742.91  747.99
  -4  -5   111406.36  562.10
  -2   6  -7 1234.30  203.74
   2  -6   7 1049.45  357.44
   1   3  -931583.55  814.94
   1   3  -929091.52  324.78
  -1  -3   932228.72  772.26
   1   3  -929728.45  743.98
   2  -6   7 1566.63  232.51
  -2   6  -7 1367.35  229.17
   1   3  -930667.66  357.72
  -1  -3   931340.18 1135.78
  -5   4  -518741.15  402.01
  -5   4  -518382.30  384.30
  -5   4  -518596.68  451.34
   5  -4   518542.22  522.14
  -5   4  -518839.75  538.71
   5  -4   517847.79  685.88
   7  -3  -8  -24.46   58.93
  -7   3   8  -32.60  114.40
  -7   3   8  -41.70   84.19
  -7   3   8   63.11  155.26
   7  -3  -8   47.35   71.62
   0  -8   0 8344.45  518.28
   0  -8   0 8515.84  460.35
   0  -8   0 7854.12  309.97
   0   8   0 7635.53  311.83
   0   8   0 7847.73  506.37
   0   8   0 7957.21  210.14
   0  -8   0 8032.24  121.76
   1  -6  -5  722.19  184.16
  -1   6   5  921.57  166.68
  -1   6   5  528.06  133.18
  -1   6   5  701.44   99.86
  -1   6   5  625.12   52.56
   1  -6  -5  490.24  128.40
  -7   8   3 4981.20  278.82
   7  -8  -3 4972.35   96.57
   7  -8  -3 5610.60  260.53
  -7   8   3 5003.58  269.42
   7  -8  -3 5225.43  105.40
   7  -8  -3 4843.53  274.63
  -3  -6   6 2699.66  185.08
  -3  -6   6 2581.07  183.43
  -3  -6   6 2810.69  106.21
   3   6  -6 2910.77  138.82
  -3  -6   6 2598.45  177.51
  -3  -6   6 2654.50   62.49
   2  -1  -924798.11  571.18
  -2   1   926787.89  639.74
   2  -1  -925230.59  478.28
  -2   1   926123.90  646.93
  -2   1   925939.15  612.79
  -2   1   927059.48  683.63
  -1  -7  -1  579.77  152.59
   1   7   1  366.43  123.74
  -1  -7  -1  344.23  133.06
   1   7   1  342.69  144.00
  -4   3  -647334.06  854.78
  -6   0  -217098.30  721.03
  -4   3  -647251.36 1020.54
   6   0   215549.39  216.38
   4  -3   646738.97 1053.71
  -4   3  -648348.79 1437.63
   6   0   215632.21  424.75
   4  -3   646343.80  927.14
  -4   3  -647468.47  929.20
  -6   0  -217371.39  570.64
  -6   0  -217238.20  555.50
  -6   0  -217201.99  247.42
  -8   5   0 1138.54  177.32
  -8   1   6  417.97   93.42
  -8   1   6  316.47  250.73
  -3   9   1  595.58  128.29
  -8   5   0 1057.42  191.96
  -8   5   0 1361.65  222.91
   3  -9  -1  235.30  196.35
  -8   1   6  515.95  101.32
   3  -9  -1  655.55   86.00
  -8   1   6  516.29  122.19
   8  -5   0 1169.28  178.68
   8  -1  -6  647.58  105.28
   8  -1  -6  367.75  255.47
   3  -9  -1  741.94  114.05
  -8   5   0 1548.05  143.48
   8  -5   0 1048.63  157.52
  -3   9   1  539.42   94.78
   3  -9  -1  505.73  114.69
   8  -5   0 1412.77  253.08
   2   0   7 2420.22  477.72
  -2   0  -7 2955.70  169.69
  -2   0  -7 3143.96  184.41
   2   0   7 2484.98  141.69
   2   0   7 2720.28  180.44
  -2   0  -7 2540.20  264.93
  -2  -5  -3 3897.08  317.84
   2   5   3 2482.19  267.39
  -2  -5  -3 3123.95  240.25
   2   5   3 3030.06  236.44
   8  -7  -2  100.99   24.47
  -5  -3   855517.70  975.04
  -5  -3   854557.08 1115.25
  -5  -3   854767.88  893.41
  -5  -3   855344.18  929.25
   8  -7  -2   99.70  168.99
  -5  -3   853429.51 1303.46
  -8   7   2    4.79   87.53
  -5  -3   855477.12  875.05
  -8   7   2  129.22  166.17
   8  -7  -2  198.39  109.94
  -4  -4   816417.51  435.21
  -7   6  -2  800.59  263.85
  -4  -4   817047.99  244.52
  -7   6  -2  738.19  256.17
  -4  -4   816416.57  473.71
  -4  -4   816877.51  565.12
  -4  -4   817460.90  225.85
  -7   6  -2  754.66  133.19
  -4  -4   817332.71  363.96
   4   4  -816334.89  425.48
  -7   6  -2  995.99  130.19
   7  -6   2  874.88  163.09
   7  -6   2  798.69  118.66
   2   7  -587084.76 1425.86
   5  -5   5 3177.18  401.14
  -2  -7   585850.49 1635.23
  -6  -3   611508.00  282.72
   5  -5   5 3366.67  427.53
  -5   5  -5 3797.30  156.04
  -6  -3   612215.68  504.46
   2   7  -583824.98 1512.53
  -6  -3   612021.00  239.88
  -2  -7   585269.23 1654.76
  -6  -3   611676.56  229.86
  -5   5  -5 3596.92  142.38
  -2  -7   586848.13 1446.56
  -2  -7   583065.82 1348.69
  -5   5  -5 3940.74  280.48
  -2  -7   584538.58 2019.44
  -5   5  -5 3632.20  227.69
  -6  -3   611470.61  258.28
  -6  -3   611856.80  249.33
   8  -7  -310675.27  149.44
  -8   7   311375.73  626.45
  -8   7   310725.80  407.69
   8  -7  -311251.41  379.55
   8  -7  -311104.21  391.76
   4  -5   6 4042.58  269.28
   4  -5   6 4037.08  482.07
  -4   5  -6 4048.07  305.23
  -4   5  -6 3754.04  114.36
  -4   5  -6 4780.41  422.64
  -4   5  -6 3967.49  199.38
   7  -8   015789.73  293.75
   7  -8   015734.76  311.52
   7  -8   016563.95  386.05
  -7   8   015964.11  434.70
  -7   8   016864.21  317.45
   7  -8   015969.20  501.01
  -7   8   016967.37  498.23
  -8   4   0  733.39  190.05
  -8   4   0  730.96  157.49
  -8   4   0  566.23  172.13
  -8   4   0  768.53  107.42
   8  -4   0  838.59  110.67
   8  -4   0  703.38   83.32
   3  -9   3 3310.04  412.50
  -3   9  -3 2996.46  113.21
  -3   9  -3 3530.25  223.78
   3  -9   3 3442.43  220.37
   3  -9   3 3341.15  217.99
   3  -9   3 3280.60  147.25
  -4   0  -5 5134.54  241.58
   4   0   5 5345.04  343.48
  -4   0  -5 5262.07  281.02
   4   0   5 5070.44  276.63
   4   0   5 4797.88  134.11
  -4   0  -5 5566.80  330.29
  -3   2   949942.36  974.38
   3  -2  -945343.59  876.43
  -3   2   948412.28  884.78
  -3   2   948393.20 1067.62
  -3   2   947757.56  985.10
   3  -2  -945504.77 1079.89
  -3  -3  -457116.57 1220.49
   3   3   455550.12 1206.65
   3   3   454488.88  681.13
   0   3   7  350.05   68.21
   0   3   7  368.87  129.15
   0  -3  -7  531.77  140.86
   0   3   7  548.22  260.65
   3   3   452667.34  692.00
   0  -3  -7  325.63  146.74
   0   3   7  395.03   78.93
  -3  -3  -456898.74 1345.04
   3   3   455102.59 1248.70
  -3   4   8   53.75  152.97
   3  -4  -8   76.17   74.55
  -3   4   8    3.18   94.67
   3  -4  -8    4.08   89.34
  -3   4   8   96.10   75.82
  -3   4   8  235.18   77.30
  -3   8  -519911.55  838.17
  -3   8  -518881.66  549.84
   3  -8   518691.13  510.63
  -3   8  -517950.95  268.94
   3  -8   518354.01  608.10
  -8   2   139605.65  647.12
  -8   2   139400.09  873.68
  -8   2   138948.01 1348.61
   8  -2  -137690.74  596.27
  -8   2   138372.96  998.83
   8  -2  -136713.48  609.32
  -1   4   7  125.00   58.26
  -1   4   7  234.83  113.35
  -7   3  -238234.90  786.84
  -7   3  -238605.71  693.75
   1  -4  -7  199.51  127.10
  -1   4   7  152.65  109.40
   7  -3   235013.19  638.75
   7  -3   234893.50  736.38
   1  -4  -7  202.47  111.39
  -7   3  -238949.13  876.27
  -7   3  -239591.18  912.92
  -1   4   7  207.19  112.05
   5  -9  -2 6396.09  187.17
   5  -9  -2 6763.58  190.29
  -5   9   2 6583.00  285.57
   5  -9  -2 6655.00  254.01
   5  -9  -2 6831.85  266.16
  -5   9   2 6616.75  264.55
  -5  -2  -288412.09 1998.89
   5   2   284100.75 1692.26
  -5  -2  -287428.82 2132.13
   5   2   285365.22 1914.39
  -1  -6  -349390.04 1029.34
   1   6   348983.98 1144.41
  -1  -6  -352234.75 1235.38
   1   6   349518.41 1395.07
   3  -4   7 1616.64  348.30
  -3   4  -7 2129.87   87.82
  -3   4  -7 2225.90   92.13
  -3   4  -7 2110.85  206.46
  -3   4  -7 2111.87  247.81
   3  -4   7 2038.55  403.48
   8  -3  -7  348.36  120.69
   8  -3  -7  240.23  209.63
  -8   3   7  518.26  127.66
  -8   3   7  385.87  123.43
  -2   9  -3 4452.66  203.54
   2  -9   3 4791.64  257.92
   2  -9   3 4774.30  110.46
   2  -9   3 4739.66  232.99
  -2   9  -3 4573.65  234.56
   2  -9   3 4750.48  255.76
   0  -8   5 1082.17   30.79
   0   8  -5 1030.79  147.27
   0  -8   5 1216.13  168.26
   0   8  -5 1214.92   41.45
   0  -8   5 1115.73  169.63
   0  -8   5 1217.84  169.77
  -3   7  -635166.67  891.47
  -3   7  -635936.65  846.76
   3  -7   634259.90  909.90
   3  -7   633846.78 1138.71
  -3   7  -633858.50  408.77
   2  -9   020431.09  494.70
   2  -9   020346.11  362.52
  -5   3  -5  675.43  107.59
   5  -3   5  522.31  185.13
  -5   3  -5  489.12  115.69
  -5   3  -5  518.50  187.62
  -2   9   019400.79  471.41
  -5   3  -5  670.13  157.33
  -2   9   020190.32  560.95
   2  -9   020885.23  498.76
   5  -3   5  467.94  156.05
   2  -9   021041.65  441.47
  -7  -1   715272.69  429.08
  -7  -1   715271.49  238.73
  -3   3  -7 5588.05  159.14
   2   2   643068.20  690.92
  -7  -1   715402.38  341.95
   3  -3   7 5706.11  269.35
   2   2   641632.47 1028.44
   6  -1  -918552.29  543.83
  -7  -1   715309.69  218.22
  -3   3  -7 5522.48  162.24
   2   2   639864.78  749.48
  -2  -2  -642946.10  962.09
  -3   3  -7 5861.24  273.27
   6  -1  -918685.87  255.91
   2   2   642938.42  950.25
  -6   1   919669.62  538.82
  -6   1   919014.42  560.13
  -6   1   920006.93  396.70
  -7  -1   714818.50  472.20
  -3   3  -7 6037.62  331.94
  -2  -2  -641626.41  990.64
  -7  -1   714693.18  374.16
  -6   1   919624.05  369.69
   3  -3   7 6186.50  343.68
  -5  -1  -3  -58.05   95.90
   5   1   3   -2.36   12.81
   5   1   3  102.99  142.13
   5   1   3   23.22   70.49
  -5  -1  -3  -52.78   94.23
  -5  -1  -3   58.60   81.09
  -1   5  -8 1649.02  231.37
  -1   5  -8 1549.05  244.37
   1  -5   8 1669.72  226.40
   1  -5   8 1495.44  223.41
  -2   8   3 8677.86  459.46
   2  -8  -3 8778.75  170.20
  -2   8   3 8736.22  193.22
   2  -8  -3 9138.53  362.10
   2  -8  -3 8998.77  289.55
  -2   8   3 8657.77  369.57
   4  -9  -2 1758.17  132.89
   4  -9  -2 1989.34  223.75
   4  -9  -2 1799.55  132.53
   4  -9  -2 1480.81  295.50
  -4   9   2 2066.11  147.49
  -4   9   2 1702.46  190.29
  -7   0   0  850.34  201.69
  -7   0   0  709.19  197.86
  -7   0   0  742.65  124.16
   7   0   0  688.79   94.73
   7   0   0  411.07   66.40
  -5   6   7 8658.08  281.82
  -2  -7   137903.19  814.11
   2   7  -135935.89  825.12
  -2  -7   136811.04  802.40
   5  -6  -7 8547.31  355.22
  -5   6   7 8906.86  173.28
   2   7  -135940.45  772.26
   5  -6  -7 8725.28  200.69
  -5   6   7 8555.74  308.41
  -5   6   7 9197.66  356.58
   5  -6  -7 8614.22  289.41
  -2  -7   136344.42  803.99
   1   0  -9  499.07  125.41
  -8   1   2  341.52  151.65
   1   0  -9  -19.05  103.60
   8  -1  -2  169.80   46.74
  -8   1   2  413.18  160.66
   8  -1  -2  197.92   50.21
  -1   0   9  167.70   98.17
   1   0  -9  102.37  107.79
  -1   0   9    7.70  115.60
  -1   0   9   19.07   98.68
  -8   1   2  198.64   50.35
  -8   1   2  269.97  116.93
  -1   0   9  294.68  118.04
  -3  -4  -3 2620.76  304.64
   3   4   3 2559.92  230.42
  -3  -4  -3 2685.66  227.95
   3   4   3 2274.97  269.78
  -8   2   720314.22  485.50
  -8   2   720400.52  704.67
   8  -2  -719216.91  733.61
  -8   2   719290.96  480.07
   8  -2  -719237.94  701.00
   8  -6   033379.57  742.14
   8  -6   034787.79  755.02
  -8   6   035712.60  766.16
  -8   6   036740.36  780.33
  -8   6   037241.26  841.46
   8  -6   031706.46  551.05
  -8   6   036281.16 1237.01
  -6   9   1 7275.29  289.37
   6  -9  -1 7426.19  193.47
   6  -9  -1 8464.10  265.93
  -6   9   1 8058.09  321.89
   6  -9  -1 8133.13  199.57
   6  -9  -1 7854.93  322.75
   8  -7  -1   52.30   44.30
  -8   7   1   76.32  144.36
  -8   7   1    2.50   28.05
  -8   7   1   38.42   75.74
   8  -7  -1  135.10  103.28
   8  -7  -1   96.91   89.09
  -7   1  -112168.79  214.22
  -7   1  -112356.63  467.45
   7  -1   111077.01  470.64
  -7   1  -112380.86  365.81
   7  -1   110677.65  269.21
  -7   1  -111726.98  490.19
   1  -8  -2 1122.22  325.00
   1  -8  -2 1326.72   55.80
   1  -8  -2 1321.34  163.00
  -1   8   2 1431.06  193.19
  -1   8   2 1307.60  163.50
  -1   8   2 1389.49   73.79
  -6  -2   0 9496.97  466.23
   6   2   0 8974.01  451.51
  -5   7   665201.10 1257.38
  -6  -2   0 9446.12  307.65
   5  -7  -665046.03 1222.44
   5  -7  -665001.45 1080.76
  -6  -2   010069.98  446.83
  -5   7   666513.94 1072.69
   5  -7  -666809.87 1403.93
   6   2   0 8613.27  280.64
  -5   7   667150.43 1411.32
  -6   2   917153.00  364.34
  -6   2   916523.83  488.26
   6  -2  -916080.18  372.34
   6  -2  -916447.27  226.38
  -6   2   917021.97  533.16
  -6   2   916886.59  244.99
   6  -6  -7 7271.18  327.70
   6  -6  -7 7042.90  285.74
  -6   6   7 7154.90  509.48
  -6  -3   2 1222.94  187.79
   6   3  -2  816.48  107.78
   6  -6  -7 7032.16  150.68
  -6   6   7 7119.00  114.00
  -6   6   7 7184.46  318.96
  -6  -3   2  910.23  120.00
  -6  -3   2  841.79  366.60
  -8   7   4 7255.93  323.31
   8  -7  -4 6892.06  318.23
  -8   7   4 6482.90  346.77
   8  -7  -4 6962.54  321.19
   6  -9   024615.42  455.73
  -6   9   024975.02  550.68
   6  -9   025326.47  470.61
   6  -9   025238.46  643.40
   5  -9   2  505.61  167.69
   5  -9   2  488.55  116.19
  -5   9  -2  477.03  148.53
  -5   9  -2  392.72   82.31
   5  -9   2  599.79  195.74
  -5   9  -2  496.43  116.28
   5  -9   2  725.04  125.27
  -6   9   026182.96  954.29
   6  -9   025684.54  511.68
   5   4  -171620.71 1354.17
   5   4  -170099.72 1582.78
  -5  -4   177729.77 1497.73
  -5  -4   177908.58 1755.70
  -5  -4   176302.72 1684.54
   3   2   5 1662.84   64.33
  -3  -2  -5 2400.47  242.48
  -3  -2  -5 1587.18  243.98
   3   2   5 1789.80  219.62
   3   2   5 1517.02  234.51
   3   2   5 1706.08  109.47
  -5  -4   727412.22  463.25
  -7   0   845157.61  654.27
  -7   0   844282.61  773.18
  -5  -4   728382.62  413.67
  -5  -4   727609.95  603.84
  -7   0   846488.28  809.51
  -7   0   844419.26 1220.54
  -7   0   844689.75 1192.79
  -5  -4   728475.13  534.92
   7   0  -841543.16  821.47
  -5  -4   728799.16  520.17
  -5  -4   727977.08  517.41
   4  -9   3 2722.26   89.36
  -4   9  -3 1668.12  399.39
  -4   9  -3 2930.15  211.53
  -6   0   948320.24  697.27
  -4   9  -3 2175.11  168.65
   4  -9   3 2533.08  202.29
   6   0  -946935.69  673.99
   4  -9   3 2641.37  193.68
   6   0  -944060.07  793.67
  -6   0   947906.59 1035.49
  -6   0   947124.87  799.33
  -6   0   948001.07 1038.69
   4  -9   3 2448.89  259.08
  -6   0   947818.33  777.23
   2   4  -9  207.43  110.67
   2   4  -9  181.75  253.58
  -2  -4   9  531.38  134.00
  -2  -4   9   12.63  279.19
  -6  -2   8 1233.20   86.52
  -6  -2   8 1022.89   69.43
  -6  -2   8 1210.55  109.65
  -6  -2   8 1032.30  148.71
  -6   7   612324.06  436.66
  -6  -2   8  986.27   69.90
   6  -7  -612345.00  364.60
   6  -7  -612092.88  433.00
  -6  -2   8 1080.50  134.20
  -6   7   612112.16  379.13
   6  -7  -612453.81  189.22
  -6   7   612532.43  188.35
   6  -7  -612089.78  274.63
  -8   4   7  137.14  101.27
   8  -4  -7   99.44  102.22
   8  -4  -7  108.07  103.49
  -8   4   7  125.35  107.71
   3   5  -8 5094.03  229.64
  -3  -5   8 4970.41  227.62
  -3  -5   8 4824.11  220.15
  -3  -5   8 4660.51  279.16
   3   5  -8 4997.29  267.56
  -4  -3   9 6143.84  318.95
  -4  -3   9 6021.64  116.33
   4   3  -9 6268.39  208.49
  -4  -3   9 6368.94  231.54
  -4  -3   9 6164.12  321.72
   6  -5   432997.94  741.09
  -6   5  -434500.19  917.56
  -6   5  -433883.97  731.39
  -6   5  -433934.19  870.20
  -6   5  -434962.36  809.84
   6  -5   431663.40  719.28
   1   2   7  762.97  154.54
   8  -3   0  136.53   59.01
  -8   3   0   77.66   60.01
   1   2   7  584.16   77.17
  -8   3   0   20.30  115.09
  -4  -5   7 8938.32  274.46
  -4  -5   7 8757.68  124.97
  -1  -2  -7  695.24  179.28
  -1  -2  -7  559.42  144.88
  -4  -5   7 9267.88  309.10
   1   2   7  727.91  194.61
  -8   3   0   51.56   98.42
  -8   3   0   41.38  126.60
  -4  -5   7 8910.25  139.39
  -4  -5   7 8752.09  421.78
  -4  -5   7 8770.86  249.70
   4   5  -7 8680.07  247.72
   8  -3   0   21.43   54.07
  -1  -8   338456.45  589.97
  -1  -8   337672.47  768.20
  -1  -8   336385.26  806.19
   1   8  -336121.06  693.01
   1   8  -337370.19  612.32
  -1  -8   336297.54  809.33
  -5   6  -571606.96 1489.63
  -5   6  -570843.72 1228.42
   5  -6   568810.65 1485.57
   5  -6   570433.86 1505.12
   6  -4   420285.58  538.36
  -5   6  -569186.91 1179.93
  -6   4  -421957.95  505.20
  -6   4  -421197.32  486.69
  -5   6  -572091.04 1566.20
   6  -4   420510.14  480.78
  -6   4  -421268.19  562.43
  -6   4  -421792.41  487.81
  -3   5  -770225.21 1468.35
   3  -5   767851.57 1482.52
  -3   5  -767672.70 1039.91
  -3   5  -767945.41 1582.36
   3  -5   767902.92 1530.08
  -3   5  -768575.36 1150.46
  -4   2  -635760.29  706.39
  -5   3   9 3342.53  233.22
  -5   3   9 3746.12  264.22
   7  -4  -8   93.25   93.16
  -5   3   9 3356.79  176.96
  -4   2  -634907.55  685.47
   4  -2   634973.80  680.39
   7  -4  -8   78.08  104.92
  -4   2  -636972.13  717.44
  -5   3   9 3195.25  113.24
   5  -3  -9 2928.02  183.13
   4  -2   634366.48  712.02
   5  -3  -9 2867.09  189.22
  -4   2  -636588.02  882.23
   4  -2   635281.31  878.20
  -7   4   8   56.71  179.10
  -7   4   8  145.70  107.89
  -7   4   8   35.08   86.97
  -2   6   619776.30  363.85
  -2   6   619892.84  346.06
   2  -6  -619248.96  467.11
  -2   6   620163.30  475.50
  -2   6   619857.73  584.17
   2  -6  -621188.96  978.08
   5   2  -925542.98  405.73
   5   2  -924984.07  429.68
  -5  -2   924769.23  491.17
  -5  -2   924609.49  421.71
  -5  -2   924018.46  399.64
  -5  -2   925284.67  634.80
  -5  -2   925805.36  641.05
  -5  -2   925861.97  351.67
  -1  -4   9  640.92  142.27
   1   4  -9  797.97  173.05
  -1  -4   9  -21.92  155.62
   1   4  -9  814.19  194.18
   6  -1   3 2159.69   92.47
  -6   1  -3 2764.79  220.97
   6  -1   3 2376.11  219.25
  -6   1  -3 2343.09  235.78
  -6   1  -3 2263.31   96.03
  -6   1  -3 2405.82  243.54
   6  -9  -244931.44  940.97
   0  -7   7  731.42  161.30
   0   7  -7  612.24  143.98
   6  -9  -243724.67  719.30
   0  -7   7  770.38  197.40
   6  -9  -245360.13  888.93
   6  -9  -245075.22  900.74
  -6   9   245638.35  959.23
  -6   9   244138.36  942.18
   0   7  -7   -6.53  142.20
   3  -8  -440065.63 1265.91
   7  -8  -456872.69  903.84
   3  -8  -438394.63  721.83
   7  -8  -457744.66  838.26
  -3   8   439412.34  691.67
  -7   8   459088.24 1279.74
  -3   8   438800.23  732.62
  -3   8   438277.00  907.68
   7  -8  -459278.33 1221.90
   7  -8  -458122.11 1188.95
  -7   8   460505.74 1241.74
  -7  -2   5 2606.51  183.18
  -7  -2   5 2721.93  106.08
  -7  -2   5 2659.44  116.34
  -7  -2   5 2495.80  108.09
  -7  -2   5 2751.60   89.71
  -7  -2   5 2697.82  241.11
  -7  -2   4 3882.75  476.39
   8   0  -431801.61  450.05
  -8   0   433407.70  484.21
  -7  -2   4 2869.55  235.90
  -8   0   433741.94  515.87
  -7  -2   4 3362.28   78.47
  -8   0   5  148.46   56.86
   7   2  -4 3224.15  120.48
  -7  -2   4 3339.69  107.40
  -8   0   432219.29  542.80
  -8   0   5  256.51  194.64
  -8   0   433613.56  638.53
  -8   0   432535.52  802.50
  -8   0   434005.54 1237.27
  -7  -2   4 3384.49  127.85
  -8   0   5  784.66  235.02
  -7  -2   4 3542.97  132.60
  -8   0   5  162.23   63.50
   8   0  -431568.13  521.23
  -8   0   5  135.42   64.46
  -8   0   5  177.91   32.49
   1  -7  -4 3351.08  293.97
  -1   7   4 3164.94   92.33
  -5  -3  -1  200.85  177.49
  -1   7   4 3656.57  271.84
  -1   7   4 3083.19  365.77
   5   3   1  209.53  110.93
   5   3   1  172.36  159.97
  -1   7   4 3159.92   78.53
   1  -7  -4 3330.37  209.63
  -5  -3  -1  383.10  210.54
   4  -6   6  800.29  186.40
   4  -6   6  775.57  190.10
  -4   6  -6  759.81  202.77
  -4   6  -6  816.01  172.91
  -4   6  -6  804.28   55.76
  -2   5   713419.38  373.67
  -2   5   712962.56  304.10
  -2   5   713423.73  284.29
   2  -5  -713213.28  380.56
  -1  -8   283944.07 1298.38
  -1  -8   283975.27 1540.25
   1   8  -280692.24 1297.14
  -2   5   713425.17  682.86
   1   8  -280114.39 1574.64
  -1  -8   282422.82 1653.27
   2  -5  -713711.87  479.94
  -1  -8   282834.32 1669.01
   3  -2   7  -22.33  106.08
  -3   2  -7   17.09   63.40
   3  -2   7   46.23   71.42
   3  -2   7   38.40   58.05
  -3   2  -7    9.27   46.41
  -3   2  -7  -10.86   45.87
  -3   2  -7  -89.91   88.16
  -4   3   949007.75 1072.96
   4  -3  -945762.55  908.52
  -4   3   948796.41 1080.82
  -4   3   949394.00  941.12
   4  -3  -945997.55  844.08
  -4   3   948442.93 1004.12
  -1   7  -7 9267.74  418.23
   1   0   873132.73 1659.95
  -1   7  -7 9728.74  416.04
  -1   0  -875497.54 1610.85
   1   0   875093.75 1425.04
  -1   0  -875857.74 1523.35
   1   0   874437.14 1500.65
  -1   0  -870907.09 1341.70
   1  -7   7 9455.19  634.26
   1  -7   7 9469.54  751.46
   1   0   876024.71 1701.36
  -4   6   7 8459.09  350.53
  -4   6   7 7805.69  269.41
   4  -6  -7 8228.53  252.27
  -4   6   7 8090.57  206.46
   4  -6  -7 7642.48  228.89
  -4   6   7 8156.00  249.21
   4  -6  -7 7910.01  361.40
   1  -9   2 2060.84  107.70
   1  -9   2 1872.20  198.53
   1  -9   2 1937.43  115.89
   1  -9   2 2040.03  195.48
  -1   9  -2 1786.51  132.49
  -1   9  -2 1713.83  128.13
  -1  -8   4  411.27  146.26
  -1  -8   4  681.41   88.26
   1   8  -4  381.56   76.45
   1   8  -4    0.29  104.13
  -1  -8   4  471.92  148.55
  -5   5   835847.52  673.55
   7   1  -123992.88  435.41
  -5   5   836468.36  789.92
  -7  -1   124092.35  348.00
  -7  -1   126335.42  365.81
  -7  -1   125591.47  520.27
   5  -5  -834802.33 1103.90
   7   1  -118985.38  236.85
  -7  -1   125088.00 1098.87
  -5   5   836526.87  791.27
  -7  -1   125637.19 1130.77
   5  -5  -834327.79  607.95
  -5   5   834721.43  724.36
   0  -2   918210.63  842.47
   0  -2   918550.21  297.44
   0  -2   918408.39  536.58
   0   2  -917860.78  275.21
   0   2  -918581.92  575.73
   0   2  -917195.87  533.08
   7  -7   218827.54  584.44
   7  -7   219958.69  470.23
  -7   7  -220545.89  505.48
  -7   7  -220412.80  453.64
   7  -7   219414.03  628.42
  -7   7  -220482.85  564.27
  -7   7  -221062.43  496.02
   0  -3   938192.23  892.61
   0   3  -938032.78  928.21
   0   3  -937345.43  498.80
   0   3  -936146.93  518.77
   0   3  -935132.12 1275.32
   0  -3   937013.01  500.19
   0  -3   937681.29  923.57
   7  -8   1  296.34   90.47
  -7   8  -1  286.64  137.90
   7  -8   1  277.64  150.06
  -7   8  -1  248.74   82.50
   7  -8   1  280.91   82.77
  -7   8  -1  274.79  106.04
   0   7   322739.41  566.49
   0   7   322384.48  978.16
   0   7   322360.79  268.02
   0   7   322006.22  338.97
   0  -7  -322285.08  564.75
   0  -7  -323939.44 1077.40
  -8   1   7 2174.95  179.41
  -8   1   7 2313.06  170.03
  -8   1   7 2403.22  171.99
  -8   1   7 2823.57  212.85
   8  -1  -7 2628.21  353.04
   4  -7  -620046.12  417.77
  -4   7   620345.73  438.35
   4  -7  -620353.90  551.51
  -4   7   620488.31  392.01
   4  -7  -620187.01  585.37
  -4   7   620590.90  590.99
  -6  -3   749032.75  798.57
  -6  -3   749764.77  839.73
  -6  -3   750053.06  817.99
  -6  -3   749013.64  859.51
  -6  -3   748373.40  913.93
  -6  -3   747937.12 1171.55
   0   6  -832213.71  834.98
   5   0   435418.25  869.98
   0   6  -832121.17 1176.43
  -5   0  -439292.37  951.82
   0  -6   831174.03  852.38
   0  -6   832522.49  775.92
  -5   0  -438040.62  593.77
   5   0   435370.98  881.47
  -5   0  -438219.60  899.26
  -5   0  -437879.62  901.05
   5   0   434779.26  620.46
  -2  -7   628318.49  652.46
  -2  -7   629618.78  663.68
  -2  -7   630094.25  359.03
  -2  -7   629316.78  671.68
  -2  -7   628736.33  348.19
   2   7  -631063.19  841.50
   1  -9   327650.07  667.77
   1  -9   328751.22  571.54
   6  -9   149662.98  908.46
   6  -9   151709.84  920.78
   1  -9   328199.15  426.03
   1  -9   328059.37  968.58
   1   6  -8 1559.88  226.47
  -1  -6   8 1991.33  237.60
   6  -9   150315.34 1143.83
   1   6  -8 1819.55  207.02
  -6   9  -152251.96 1155.12
  -6   9  -148292.52  935.44
  -1  -6   8 1543.66  200.71
  -1   9  -327065.73  471.24
  -1   9  -327509.23  587.09
   6  -9   150326.44 1139.36
  -6   9  -153322.91  979.44
  -6   6  -4  431.49   95.68
  -6   6  -4  450.48  145.21
   6  -6   4  461.03  137.57
   6  -6   4  471.17  152.45
  -6   6  -4  290.27  133.97
  -6   6  -4  386.88   86.47
  -3   9   2  867.42  162.34
   3  -9  -2  930.22  124.26
   3  -9  -2  760.78   85.08
   3  -9  -2  814.31  257.80
  -3   9   2  845.26  102.60
  -6   5   8 4233.15  267.51
   6  -5  -8 4159.01  237.45
  -6   5   8 4041.74  246.08
  -8   6   611305.47  423.06
  -6   5   8 4121.48   82.24
   8  -6  -611499.09  403.96
   8  -6  -611651.57  419.61
  -8   6   611623.13  406.31
   6  -5  -8 3889.07  246.20
  -6   5   8 3935.98  246.03
   6  -5  -8 3565.23  157.73
   3   4  -953955.57 1212.20
   3   4  -951709.40 1016.99
  -3  -4   952639.64 1179.41
  -3  -4   952194.50 1050.62
  -3  -4   951682.03 1164.13
  -5   2  -5  948.53  178.66
   5  -2   5  765.59   99.55
  -5   2  -5  767.70  233.30
  -5   2  -5  870.34  103.58
  -5   2  -5  747.80  141.33
   5  -2   5  683.89  183.05
   9  -4  -4 8718.27  302.17
   2  -9   458793.96 1271.95
  -2   9  -455386.70  848.15
  -5   8  -422833.44  606.94
  -9   4   4 9176.49  432.64
   9  -4  -4 9037.99  394.42
   2  -9   459808.92  929.95
  -2   9  -459281.06 1550.88
  -9   4   4 9844.72  299.56
   2  -9   458051.65 1204.08
   5  -8   422031.19  814.26
   2  -9   457131.58 1196.47
  -5   8  -422847.55  372.33
  -5   8  -421616.17  375.80
  -5   8  -422337.80  636.31
   5  -8   422065.99  359.38
   5  -8   421355.54 1044.70
   1  -9   128616.60  582.85
   1  -9   128814.68  663.25
   1  -9   129158.04  549.21
  -1   9  -127839.76  512.87
  -1   9  -126889.33  815.20
   1  -9   128646.89  960.67
  -3  -6   0 1431.99  239.08
   3   6   0 1524.48  227.23
  -3  -6   0 1722.69  190.80
   3   6   0 1512.63  183.70
  -2   9   1 8730.88  224.69
  -6   3  -450469.12  933.44
  -6   3  -451071.48 1048.41
   6  -3   446055.68  862.25
  -6   3  -448811.39 1011.07
   2  -9  -1 8631.21  184.19
   6  -3   447119.36 1361.73
  -6   3  -450106.48 1405.41
  -2   9   1 8390.17  334.95
   2  -9  -1 8614.26  308.77
   2  -9  -1 9014.69  305.82
   2  -9  -1 8387.97  311.17
  -6   3   9 9598.56  453.39
   6  -3  -9 9081.74  298.19
  -6   3   9 9743.75  403.74
   6  -3  -9 9069.46  145.70
  -6   3   9 9662.97  378.29
  -6   3   9 9575.12  202.81
   0  -8  -123593.25  582.87
   0  -8  -123496.97  290.40
   0   8   123164.72  382.54
   0   8   122132.12  603.55
   0   8   122766.20  571.81
   0  -8  -123708.60  601.62
   2  -3   815517.55  458.15
   2  -3   816354.31  843.59
  -2   3  -816365.97  544.28
  -2   3  -816817.09  503.17
  -2   3  -816229.30  275.27
  -2   3  -816223.51  275.20
  -7   2  -2 3951.64  227.69
   7  -2   2 3787.24  133.73
  -2   7   514268.46  249.54
  -7   2  -2 3864.49  138.38
  -3   9  -4 5636.68  117.93
  -7   2  -2 4419.98  306.52
  -7   2  -2 3955.73  281.87
   3  -9   4 5823.41  102.92
   7  -2   2 3967.25  225.52
  -2   7   515021.53  391.71
  -2   7   515412.05  514.51
   2  -7  -514004.49  381.53
   2  -7  -515835.13  828.26
  -3   9  -4 6305.93  519.86
   3  -9   4 5561.52  341.15
   3  -9   4 5380.85  483.80
  -3   9  -4 5996.72  318.96
   3  -9   4 6163.84  302.80
  -2   7   514384.71  273.18
   2  -7  -514438.62  255.54
  -1   8  -6   32.30  172.60
   1  -8   6 1938.50  211.74
   1  -8   6 1732.54  244.51
  -7  -2   617079.28  380.57
  -7  -2   617229.12  423.94
  -7  -2   616809.65  289.74
   1  -8   6 1915.60  220.65
  -7  -2   616328.14  353.34
  -1   8  -6 1842.64  274.45
  -7  -2   616519.04  381.05
  -7  -2   617187.49  484.46
  -8   0   622687.95  355.22
  -8   0   622175.45  426.89
  -5   9   348897.44 1060.46
   5  -9  -347034.01  807.94
  -8   0   622561.35  628.39
  -8   0   621695.25  523.21
  -8   0   622783.65  302.53
   5  -9  -349802.27  940.23
   5  -9  -348406.45  839.54
  -5   9   349275.45  962.93
   5  -9  -348698.77 1004.64
  -8   0   621769.66  447.80
  -8   0   346423.39 1137.70
  -8   0   347289.02  781.91
  -8   0   347278.91 1556.27
  -8   0   344886.99  708.13
   8   0  -344253.20  673.84
  -8   0   347547.50  817.59
   8   0  -343898.47  680.92
  -7  -2   312703.40  471.64
  -7  -2   312866.25  431.61
   7   2  -311621.63  376.47
  -7  -2   312984.92  508.77
  -7  -2   312523.29  191.78
  -7  -2   313067.22  205.88
  -2  -6  -216155.03  767.78
   2   6   215955.77  562.90
   5  -8  -5 1501.56  157.66
   5  -8  -5 1397.92   92.65
   5  -8  -5 1363.15  135.85
  -5   8   5 1398.90  146.30
   5  -8  -5 1233.91  202.30
  -5   8   5 1383.61  207.33
  -2  -6  -217745.33  994.58
  -5   8   5 1317.58   90.68
   2   6   216142.80  485.48
  -2   2   929801.66  591.84
  -2   4  -8 9628.80  213.50
  -2   4  -8 9809.50  442.44
  -2   4  -8 9590.03  152.95
   2  -2  -928671.08  654.88
  -9   5   417496.97  900.64
  -2   4  -8 9885.45  660.04
  -2   2   929089.71  636.96
   9  -5  -416475.96  451.11
   2  -4   8 9982.14  439.32
  -9   5   417001.25  449.56
  -2   2   931356.49  741.01
  -2   2   930647.09  717.30
   9  -5  -416671.26  812.92
   2  -2  -928236.47  589.17
   2  -4   8 9434.59  393.69
   3   6  -7 1942.47  153.56
  -3  -6   7 1724.95   28.87
  -3  -6   7 1661.37   27.45
  -3  -6   7 1613.52  287.70
  -3  -6   7 1775.35  168.66
  -3  -6   7 1897.22  180.06
  -9   4   3 6294.92  382.29
  -3  -5  -279696.00 1879.03
  -8   7   0  358.53  239.23
  -8   7   0  196.47  131.40
  -8   7   0  296.80  110.12
   9  -4  -3 5438.58  230.87
   7  -6  -757346.14 1186.65
   3   5   275526.66 1548.25
  -3  -5  -276779.62 1591.99
   8  -7   0  207.04  179.41
   3   5   272302.76 2165.25
  -9   4   3 5896.79  369.54
   8  -7   0  248.02  125.22
  -9   4   3 5650.22  224.50
   7  -6  -758546.54  762.20
   7  -6  -756182.81  749.68
   9  -4  -3 5431.33  339.94
   7  -6  -758657.98 1238.48
  -7   6   759907.67 1274.52
  -9   4   3 5824.23  102.23
  -7   6   759832.37 1267.22
   8  -7   0  136.62   62.94
  -1  -7   729505.09  702.21
   4   3   3 3250.48  309.12
  -4  -5   0 8031.47  430.07
  -1   3   843360.87  858.96
   4   3   3 3228.89  260.73
   4   5   0 6878.13  645.15
  -4  -3  -3 3702.87  347.78
  -4  -3  -3 3396.37  262.74
   1   7  -729847.26  719.68
   4   5   0 7401.34  307.78
  -1   3   844724.50  921.10
  -4  -5   0 7292.03  318.88
   1  -3  -843121.92 1249.98
  -1  -7   728448.65  747.45
   1   7  -728933.89  695.06
  -1  -7   729744.74  991.01
  -1   3   845610.80 1029.50
  -1   3   843684.45  813.27
   1  -3  -844119.69 1000.35
   9  -5  -3 1373.41  292.09
  -9   5   3 1519.10  161.43
  -9   5   3 1533.27  236.77
   9  -5  -3 1535.49  208.72
   6  -8  -5 5858.08  127.70
   6   1  -919987.86  396.62
  -6   8   5 5773.89  330.30
   6  -8  -5 5393.75  311.98
   6  -8  -5 5612.21  129.20
  -6  -1   919852.91  503.83
  -6   8   5 6131.68  273.44
  -6  -1   920364.01  565.12
   6  -8  -5 5621.69  257.70
  -6  -1   920160.69  307.00
  -6  -1   920349.06  326.13
  -6  -1   920431.07  548.55
   7  -7  -6 1794.00  198.76
  -7   7   6 1825.17  213.59
  -7   7   6 1323.89  189.62
   7  -7  -6 1977.23   58.31
   7  -7  -6 1650.01  218.24
   0   1  -9 8556.53  198.21
   0  -1   9 8917.84  640.82
   0  -1   9 8861.06  207.88
   0   1  -9 8573.29  368.86
   0   1  -9 8438.92  619.44
   0  -1   9 9089.46  546.83
   4   2   425385.51  306.75
  -4   5   8 1904.84  116.35
  -4   5   8 1839.46  197.63
  -4   5   8 1800.49  175.27
   4  -5  -8 1770.67  140.30
   4  -5  -8 1842.59  207.10
  -4  -2  -428605.94  823.01
   4   2   426625.97  719.66
   4   2   425686.26 1078.67
  -4   5   8 1832.69  157.07
  -4  -2  -427981.46  740.73
  -9   4   5 3812.74  291.65
   9  -4  -5 3403.11  268.69
  -9   4   5 3794.43  217.49
   9  -4  -5 3854.59  220.09
  -4   8  -5 3257.50  123.11
  -4   8  -5 3733.90  288.36
  -4   8  -5 3736.25  279.40
  -4   8  -5 3197.97   83.39
   4  -8   5 3126.63  315.59
   4  -8   5 3503.35  249.09
   8  -7  -5   18.03   93.23
  -8   7   5  129.53  109.64
  -8   7   5    6.80  104.47
   8  -7  -5  -70.13   92.59
   2  -8   6   17.85  126.39
  -2   8  -6   27.14  220.88
  -2   8  -6  138.36  204.24
   2  -8   6   76.63  102.30
   8  -5  -7 1013.99  167.30
  -8   5   7  993.42  173.87
  -8   5   7 1049.12  181.82
   8  -5  -7  743.13  168.06
   6  -8   3  488.10  123.22
   6  -8   3  498.02  185.74
  -6   8  -3  491.15  169.23
   6  -8   3  526.87   79.26
  -6   8  -3  603.60   84.14
  -6   8  -3  411.09   91.84
  -6   8  -3  629.99  137.69
  -1  -8   1 1299.43  182.67
  -1  -8   1 1209.53  179.64
   1   8  -1 1009.43  165.14
  -1  -8   1 1200.20   37.24
   1   8  -1 1127.33   71.30
  -1  -8   1  945.30  143.35
  -9   3   431601.21  825.32
   9  -3  -429796.69  780.13
  -9   3   426843.84  788.26
  -9   3   431415.35  600.21
   9  -3  -429403.42  587.87
  -1   1   9 6446.57  218.62
   0   4  -928413.51  783.97
  -1   1   9 6689.83  561.69
   0   4  -927243.17  786.41
  -1   1   9 6412.96  307.31
   1  -1  -9 5674.90  208.70
   1  -1  -9 5676.31  287.67
   0  -4   928903.47  773.27
   0  -4   928467.48 1130.56
  -1   1   9 6059.45  263.73
   6  -9  -312466.76  242.11
   6  -9  -312012.34  232.96
  -6   9   312251.91  614.57
   6  -9  -312810.02  399.28
   6  -9  -312946.74  606.01
  -6   9   311929.38  420.59
  -2  -7   0  189.66  123.66
   2   7   0   25.86   93.61
  -2  -7   0  -40.20  197.33
   2   7   0 -134.96  106.17
  -4  -6   486493.94 1315.63
  -8   5  -1 3565.66  296.20
   4   6  -487106.78 1710.46
   8  -5   1 3018.61  160.72
  -4  -6   490775.95 1517.25
  -8   5  -1 3712.35  256.89
   8  -5   1 3043.14  345.47
  -4  -6   487915.71 1940.18
  -4  -6   484463.67 1643.69
  -8   5  -1 3492.06  350.18
  -8   5  -1 3515.15  287.43
  -4  -6   487163.39 1694.95
  -4  -6   486678.60 1696.80
  -8   1   1 1258.64  245.84
  -8   1   1 1359.37  126.65
  -8   1   1 1508.05  236.25
  -8   1   1 1278.19   74.03
   8  -1  -1 1168.93  124.83
   8  -1  -1 1421.72   96.38
   3  -6   722852.05 1042.09
   0  -2  -8 9814.43  408.48
   0   2   810503.91  449.71
   0   2   810017.00  269.26
   0  -2  -8 9855.01  341.38
  -2   2  -827736.39  950.09
   0   2   810457.12  337.69
   3  -6   721304.72  651.83
  -3   6  -722315.64  716.16
   2  -2   826107.39  477.58
  -2   2  -826970.53  477.97
   2  -2   826002.57  728.59
  -3   6  -722303.26  632.21
   0   2   810320.31  306.50
  -3   6  -721862.85  325.10
   2  -2   825645.14  598.83
  -2   2  -826886.00  745.98
  -2   7  -7 2058.11  268.67
   2  -7   7 2401.08  285.59
   2  -7   7 2319.87  246.85
  -2   7  -7 2077.52  241.67
   9  -3  -5 1953.71  429.42
   9  -3  -5 2464.98  172.80
  -9   3   5 2124.51  162.17
  -9   3   5 2244.73  257.94
  -9   3   5 2256.72  247.25
  -4   9   3 2105.90  150.01
   4  -9  -3 2136.71  133.53
  -4   9   3 2060.19  221.56
   4  -9  -3 2149.33  138.36
   4  -9  -3 2370.96  205.47
   4  -9  -3 1729.15  140.45
   1   8  -515273.20  230.05
   1   8  -514906.63  370.11
  -1  -8   514516.42  728.39
  -1  -8   515191.36  399.05
  -1  -8   514921.13  463.84
  -1  -8   514947.01  250.14
   3   1   629124.96  623.87
  -3  -1  -629607.14  730.28
   3   1   627102.83  567.89
   3   1   629086.94  850.33
   3   1   629224.60  714.85
  -3  -1  -629220.71  635.55
  -3  -1  -630149.02  833.89
  -5  -5   428841.30  665.00
  -5  -5   427897.18  344.91
  -2   4   817387.66  468.45
  -2   4   817773.25  483.47
  -2   4   816711.23  402.33
  -5  -5   428687.67  388.48
  -2   4   817194.21  377.93
  -5  -5   426592.85  573.59
  -5  -5   427647.93  804.09
  -5  -5   426132.87  809.78
   2  -4  -817615.72  496.10
   2  -4  -817026.56  511.59
  -3   3   9 1697.53  165.16
  -3   3   9 1229.30  263.16
   3  -3  -9 1746.86  264.51
   3  -3  -9 1733.96  167.77
  -3   3   9 1697.88  165.70
  -3   3   9 1622.73  194.46
   0  -8   656075.34 1552.88
   0  -8   654431.62 1170.29
   0   8  -654122.79 1139.91
   0  -8   654642.61 1240.78
  -8   8   2 1877.95  214.27
   1  -6   833799.43  910.54
   8  -8  -2 1778.84  130.63
  -1   6  -835248.15  913.72
  -1   6  -834188.90  923.43
   8  -8  -2 2064.24  395.95
   8  -8  -2 1915.12  197.03
   1  -6   834125.00  857.77
  -8   8   2 1901.78  378.23
   8  -8  -2 1930.47   62.78
   8  -2   044839.90  789.05
   8  -2   044406.15  735.87
  -8   2   047978.99  935.09
  -8   2   047332.40 1185.46
  -8   2   047278.29 1142.36
  -8   2   046856.79  897.05
  -9   5   534463.04  866.50
  -9   5   534005.71 1056.33
   9  -5  -533733.04  759.10
   9  -5  -533799.82 1185.52
   1  -9   428646.02  694.13
  -1   9  -429359.12  454.85
   1  -9   428306.51  703.31
   1  -9   428623.54  457.10
  -1   9  -428031.07  636.99
   1  -9   429502.46  656.97
   5  -9   323659.18  382.44
  -5   9  -321922.45  534.45
   5  -9   322767.89  541.73
   5  -9   323702.01  722.72
  -5   9  -323934.51  856.78
  -5   9  -323797.93  660.90
   2   1   7   20.77  262.57
  -2  -1  -7 1113.90  159.47
   2   1   7  712.27  148.25
  -2  -1  -7  900.56  106.52
   2   1   7 1143.43  220.84
   2   1   7  914.67  103.71
  -5  -5   5  115.85   69.66
  -5  -5   5  132.49   59.71
  -5  -5   5   91.39   82.33
  -5  -5   5  131.33   85.01
  -5  -5   5  145.32   83.74
   6   3  -127910.11  580.40
  -6  -3   129212.14  626.01
  -6  -3   129578.97  804.68
  -6  -3   130493.10  861.71
   6   3  -127535.81  808.33
  -5  -5   5  246.13   53.67
  -7  -1   8 2569.45  124.29
  -7  -1   8 2693.41  177.65
  -7  -1   8 2432.58  114.20
  -7  -1   8 2729.45  197.06
  -7  -1   8 2450.91  148.78
  -7  -1   8 2840.17  187.14
   4   0 -1026988.01  528.89
   3   1 -10    0.77   73.34
  -4   0  1030064.17  625.92
   3   1 -10  -40.85   54.10
  -4   0  1030937.00  863.20
  -5   7  -5 6266.96  342.63
  -4   0  1029547.94  468.34
  -3  -1  10   66.16  113.19
   5  -7   5 6014.45  328.98
  -3  -1  10  -82.18  131.00
  -3  -1  10   75.77   54.54
   4   0 -1026908.76  451.13
  -4   0  1029284.63  765.42
   5  -7   5 6502.59  372.52
  -3  -1  10   90.83   86.20
  -5   7  -5 6225.25  150.42
  -5   7  -5 6275.23  163.29
  -5   7  -5 6639.74  376.61
   2   6  -8   88.08  102.25
  -2  -6   8   51.87   86.44
   2   6  -8   59.38   96.23
  -2  -6   8   70.60   85.72
  -2  -6   8  -41.47  106.49
  -9   3   3 1786.34  464.69
   9  -3  -3 1715.81  225.76
  -9   3   3 1852.83  249.98
  -9   3   3 1649.21   97.77
  -9   3   3 1597.27  127.89
   9  -3  -3 1531.22   66.70
  -8   4  -115341.91  366.72
   8  -4   113775.84  335.17
  -8   4  -116264.11  382.40
   8  -4   113947.79  350.25
  -8   4  -115331.29  802.72
  -8   4  -115114.69  545.61
  -4  -6   511185.99  246.99
  -4  -6   511991.63  359.48
  -4  -6   512027.50  544.78
  -4  -6   511204.84  187.20
  -4  -6   511415.66  376.52
  -4  -6   511762.19  346.33
   1   7   2   -2.02  125.90
  -7   5  -317049.52  470.64
   1   7   2  487.07  148.07
   7  -5   315608.84  416.86
  -7   5  -316785.58  438.72
  -1  -7  -2  318.68  168.99
  -7   5  -317230.29  475.67
   7  -5   314940.18  423.84
  -4  -6   318101.11  485.69
  -7   5  -316445.50  437.30
  -4  -6   318933.09  726.76
  -4  -6   318017.64  471.81
  -1  -7  -2  341.18  241.35
  -4  -6   318099.54  474.40
   4   6  -317917.52  452.75
   4   6  -317509.18  489.79
   4   1 -1028749.24  441.89
  -8   8   336346.90  847.76
   8  -8  -335550.25  850.13
   8  -8  -336010.51  805.54
   8  -8  -333816.64  556.37
   8  -8  -334736.13  454.18
  -8   8   335697.41  868.23
  -4  -1  1029679.64  645.59
  -4  -1  1031896.89  867.64
   4   1 -1028507.71  562.37
  -4  -1  1031542.34  808.64
  -4  -1  1031238.71  447.85
  -9   5   248090.47 1146.81
   9  -5  -244608.10  608.32
   9  -5  -245231.42 1052.60
  -9   5   248199.26 1195.17
  -9   5   247357.90  678.89
  -9   5   246575.33 1220.99
   9  -5  -244455.31  909.38
   1  -9   063724.42 1224.63
  -4   8   5 5617.05  207.60
  -4   8   5 5091.43  330.84
  -4   8   5 5840.27  304.61
   4  -8  -5 6024.56  327.92
   1  -9   061637.51 1266.70
   4  -8  -5 5949.34  193.57
   1  -9   062284.58 1276.73
   4  -8  -5 5328.60  191.37
   1  -9   063922.02 1104.84
  -1   9   060138.57 1017.49
  -1   9   058481.63 1530.09
  -8   6  -141363.01  786.57
  -8   6  -140787.78  896.60
   8  -6   137463.02  835.11
   8  -6   136323.19  670.28
  -8   6  -140936.67  881.23
  -8   6  -140959.67  954.03
  -9   6   3 9766.02  351.93
   9  -6  -3 9393.26  360.01
   9  -6  -3 9736.83  399.61
  -9   6   3 9823.70  448.32
  -4   1  -6 7643.49  620.60
   4  -1   6 6627.82  384.17
  -3   1  -7 1285.58  215.81
  -3   1  -7 1284.62  138.44
   4  -1   6 6296.38  282.93
   7  -9  -1 3247.19  197.96
   7  -9  -1 3286.01  201.77
   3  -1   7 1308.14  225.97
  -3   1  -7 1358.83  143.66
   3  -1   7 1208.18  139.71
  -4   1  -6 6840.82  277.95
   4  -1   6 6337.05  196.67
  -7   9   1 3533.82  232.17
  -4   1  -6 6936.68  220.25
  -7   9   1 3255.85  264.51
   7  -9  -1 2783.08  192.74
   3  -1   7 1032.51  121.49
   7  -9  -1 3735.03  266.08
  -4   1  -6 6812.10  279.05
   2  -5   8  708.71  196.91
  -2   5  -8  402.67  177.38
   2  -5   8  559.99  329.13
  -2   5  -8  272.00   32.44
  -2   5  -8  379.76  154.36
  -4  -4  -2 9526.17  390.40
  -7   2   941816.98  521.17
   7  -5  -8  543.26  147.94
  -4  -4  -2 9461.13  512.46
   9  -4  -2 1662.60  155.79
  -9   4   2 2042.51  154.35
  -9   4   2 2200.47  310.66
   7  -5  -8  548.50  150.88
  -9   4   2 2048.19  463.09
  -7   2   941560.73  959.28
  -9   4   2 2360.99   83.99
   4   4   2 9432.14  387.29
   7  -5  -8  518.03   16.56
   4   4   2 9266.38  478.31
  -7   5   8  537.78  162.32
  -7   2   940357.28  514.70
  -7   5   8  596.27  143.98
  -7   2   940985.49  939.23
   7  -2  -938604.14  778.49
  -7   5   8  582.24  153.74
  -7   2   941092.88  773.19
   9  -4  -2 1974.37   93.81
  -4   9  -4 1402.74  209.28
   4  -9   4 1487.23  251.56
  -9   6   4  484.87  173.34
   4  -9   4 1758.98  185.44
  -9   6   4  440.26  140.84
   9  -6  -4  524.55  146.96
  -4   9  -4 1360.72  344.03
  -4   9  -4 1243.65  118.78
   9  -6  -4  486.76  163.99
   4  -9   4 1396.21   62.06
   7  -9  -2   20.14   32.12
  -3   0  10 2469.64  338.40
   7  -9  -2   78.28  158.76
   7  -9  -2    1.63   34.70
   3   0 -10 2596.26  109.63
  -7   9   2  111.87  104.63
   7  -9  -2   54.19   74.71
   3   0 -10 2231.39  187.69
  -3   0  10 2568.39  244.48
  -3   0  10 2794.47  288.94
  -7   9   2   19.09  102.66
  -3   0  10 2521.95  100.18
   8  -8  -123852.72  565.87
   8  -8  -123108.17  400.86
  -8   8   123990.24  374.45
  -8   8   124295.77  645.66
  -8   8   123434.82  622.35
   8  -8  -122943.31  653.57
   8  -8  -123249.69  448.74
   8  -3  -821060.83  526.06
  -8   3   822154.89  591.87
   8  -3  -820989.49  570.51
  -8   3   822216.88  529.70
  -8   3   822724.49  594.75
  -8   2   834260.11  771.38
   8  -2  -832551.30  714.77
   5   5  -3  131.02  145.51
  -5  -5   3   80.20  126.20
  -5  -5   3  278.76  117.42
  -5  -5   3  300.45  101.62
  -8   2   834125.83  775.15
  -5  -5   3  184.69  180.20
   5   5  -3   79.94  108.93
  -8   2   833857.53  942.74
   7  -4   3   -2.22   67.15
  -7   4  -3   96.58   86.85
   7  -4   3  -12.69   99.60
  -7   4  -3  -39.25   85.05
  -7   4  -3   72.78   94.00
  -7   4  -3   67.81  118.48
   7  -1  -9  402.67   99.25
  -7   1   9  280.55   82.68
  -7   1   9  373.69   38.99
  -7   1   9  341.42  147.10
  -7   1   9  429.83   32.91
  -7   1   9  379.67  144.38
  -6   7  -4  277.69  145.84
  -6   7  -4  363.53  146.31
   1   5  -9  138.93  136.64
  -1  -5   9  203.48  125.40
  -6   7  -4  334.53   77.66
   1   5  -9  100.90  120.87
   6  -7   4  177.15  159.36
  -1  -5   9   34.64  249.40
  -6   7  -4  443.18  147.75
   6  -7   4  390.50  127.91
  -3   6   735660.49  685.99
  -3   6   736799.03  716.67
  -3  -2  1042113.87  929.24
   3   2 -1046847.82 1139.47
   3   2 -1043471.82  668.12
  -3  -2  1045826.43 1142.39
   3  -6  -735660.33  724.74
   3  -6  -736654.18  916.93
  -3   6   736270.12  656.20
  -3   6   737103.25  894.56
  -3  -2  1044986.97 1075.21
  -3  -2  1045715.27  619.09
   3   2 -1041086.06  863.22
  -6   9  -222337.33  984.45
  -6   9  -222694.93  518.52
   4  -7   6  794.61  212.43
  -4   7  -6 1077.99   49.51
   6  -9   222533.06  418.79
  -6   9  -221613.20  628.80
  -4   7  -6  898.36  235.06
   6  -9   221640.22  489.11
   6  -9   221677.74  486.80
   4  -7   6  919.42  324.54
   6  -9   221908.03  692.26
  -3  -7   439793.61  643.41
  -3  -7   440236.41  860.05
   7  -8  -538363.71  537.91
   7  -8  -538960.53  901.44
   3   7  -440268.62  648.79
  -5  -4   051401.84 1053.11
  -3  -7   437683.07  725.28
  -3  -7   440330.66  700.62
  -7   8   539290.79  947.64
  -3  -7   440915.81  869.09
  -7   8   539623.54  881.55
   7  -8  -538969.79  859.81
   5   4   049317.34 1019.41
   3   7  -439289.58  944.48
  -3  -7   441322.65  704.04
   7  -8  -538426.80  598.05
  -5  -4   052192.15 1800.09
   5   4   050475.63 1246.33
  -7  -2   741303.41  883.71
  -7  -2   742517.88  834.02
  -7  -2   741654.12  748.16
  -7  -2   742154.75  665.61
  -7  -2   742781.35  649.84
  -7  -2   742688.78  751.94
  -5  -4   8  697.51  119.60
  -5  -4   8  862.77   57.39
  -5  -4   8  786.09   42.83
  -5  -4   8  750.12  170.09
  -7   6  -3 5399.96  261.89
   7  -6   3 6975.63  432.02
   7  -6   3 5453.58  307.84
  -7   6  -3 5684.56  237.31
  -7   6  -3 5481.94  287.59
  -5  -4   8  723.46  145.28
  -5  -4   8  714.11  107.55
  -7   6  -3 5853.61  285.52
   9  -4  -6  162.65  109.62
  -9   4   6   15.73   74.19
   9  -4  -6  172.71  126.39
  -9   4   6    6.25   90.07
   4   1   534039.52  855.87
   4   1   533619.28  924.81
  -8   0   738683.59  965.11
  -8   0   738528.97  903.97
  -4  -1  -536371.23  950.29
  -8   0   740699.14  582.67
  -8   0   741205.23  626.18
   4   1   535467.27  536.47
   4   1   533045.88  585.49
  -8   0   738051.16 1014.61
  -4  -1  -535003.73  546.82
  -8   0   737729.14  767.30
  -4  -1  -536049.25  900.07
  -8   0   215298.16  332.11
  -5   4   9   82.79  105.63
   5  -4  -9  305.11   62.49
   8   0  -214027.84  221.71
   5  -4  -9  -74.15  109.65
  -5   4   9    4.27  146.27
  -8   0   215393.73  233.72
  -5   4   9   49.30   75.83
  -5   4   9   96.89  160.33
  -8   0   214595.60  571.15
   8   0  -214385.13  275.35
  -8   0   215584.39  573.68
  -7  -2   2  113.89   78.76
   7   2  -2   81.93  110.20
  -7  -2   2  195.64  154.41
   4  -1 -1013421.59  334.06
  -4   1  1016167.95  389.48
  -4   1  1014962.53  303.78
  -5  -3   931831.01  728.70
  -5  -3   933261.92  578.24
  -7  -2   2  166.75  138.84
  -5  -3   932654.63  786.34
   4  -1 -1013611.55  296.25
  -4   1  1016321.40  576.05
  -4   1  1014410.81  766.88
  -5  -3   933842.87  440.39
  -5  -3   932905.16  632.81
  -5  -3   930730.82  463.08
  -2  -5   923283.37  677.28
  -6   2  -425284.30  642.78
   2   5  -924907.94  709.75
   6  -2   423400.36  647.67
   2   5  -924246.65  604.58
  -6   2  -425496.20  465.29
  -6   2  -425248.35  633.33
   6  -2   423102.36  432.11
  -2  -5   924728.52  610.99
  -6   2  -425255.35  662.63
   3   7  -3  143.37   96.95
   9  -3  -6 8326.81  302.03
  -3  -7   3  284.76  116.90
  -9   3   6 8962.52  382.77
   9  -3  -6 8923.98  618.79
  -9   3   6 8821.76  305.50
  -3  -7   3  144.31  119.11
  -3  -7   3  243.37   90.02
  -6  -1  -223182.81  716.69
  -5   0  10   -3.94   60.17
  -6  -1  -223385.87  619.13
   6   1   222495.47  745.03
   6   1   221810.70  571.05
   5   0 -10   72.44   43.64
  -6  -1  -223761.77  737.16
  -5   0  10 -105.91  120.37
  -5   0  10  169.69   69.04
   5   0 -10  -11.92   43.93
  -3   7   6  197.89  130.16
  -3   7   6  130.14   80.01
  -3   7   6  187.07  114.28
   3  -7  -6  147.46  136.09
   3  -7  -6  110.48   60.40
  -3   7   6   69.14   57.69
  -7   9   0 2208.33  232.79
   9  -6  -2 4885.96  303.86
   7  -9   0 2018.73  114.86
   9  -6  -2 4764.62   84.85
  -1  -5  -5  -20.34  257.06
   7  -9   0 2090.26  157.33
  -9   6   2 5420.38  372.12
  -9   6   2 4887.99  456.69
   1   5   5  649.14  162.38
   3  -7  -6  129.72  142.91
  -9   6   2 5386.11   90.87
  -7   9   0 1964.35  189.50
  -1  -5  -5  521.56  182.42
   1   5   5  462.75  176.11
   1   5   5  342.88   52.52
   1   5   5  449.40   31.44
   7  -9   0 1963.72  120.04
   9  -6  -2 4970.55  464.44
   7  -9   0 2189.29  249.11
  -6  -4   5  415.68   91.53
  -6  -4   5  515.20  103.20
  -6  -4   5  462.48  224.67
  -6  -4   5  507.85   63.87
  -6  -4   5  462.78   41.22
  -6  -4   5  477.20  162.23
  -6  -4   4 5699.30  342.48
  -6  -4   4 5390.54  264.75
  -6  -4   4 5724.82  211.56
  -5  -5   613208.55  305.92
  -5  -5   613433.46  238.05
  -5  -5   613856.05  514.55
  -9   2   4 9770.36  124.95
  -6  -4   4 5703.94  151.27
   9  -2  -4 9066.07  244.53
  -9   2   4 9977.26  476.50
   9  -2  -4 8520.62  101.00
  -6  -4   4 5898.84  306.07
  -5  -5   613199.70  341.40
  -6  -4   4 5538.43  110.13
  -9   2   410290.37  155.15
  -5  -5   613397.30  411.76
  -9   2   4 9299.51  451.99
  -9   2   4 9859.56  249.53
  -4  -4   931697.03  765.67
  -4  -4   932376.16  830.21
   4   4  -931722.71  767.70
  -4  -4   931550.06  790.67
  -4  -4   931087.30  647.99
   4   4  -932422.74  856.77
  -9   2   513554.66  528.18
   9  -2  -512761.01  486.95
   9  -2  -513184.45  504.21
  -9   2   513455.88  321.08
  -9   2   513030.47  482.74
   0   0  -9   30.36   57.54
   0   0   9   -7.02   49.34
   0   0  -9   56.80   95.80
   3  -8   610316.57  798.09
   0   0   9   10.50   70.43
   0   0   9   85.55   99.27
  -3   8  -6 9962.93  428.28
   3  -8   6 9710.83  409.95
   0   0   9   11.08   83.06
   0   0  -9   23.97  172.55
  -3   8  -6 9749.36  463.17
   1   4   644537.84 1042.10
   1   4   643091.99 1045.69
   1   4   642564.14  641.54
   1   4   642605.81  726.69
  -1  -4  -640196.42  972.09
  -1  -4  -644190.61 1076.94
  -5   1  1042648.09  731.68
  -7   0  -1  161.94   31.54
  -4  -5   8 4539.63  200.63
  -4  -5   8 4421.54   74.37
  -5   1  1042688.60 1070.60
   7   0   1  209.42   93.76
   7   0   1  165.13   29.61
  -4  -5   8 4399.73  215.40
  -5   1  1043450.12 1409.38
  -4  -5   8 4330.36   77.67
   0  -5  -645389.94 1379.83
  -7   0  -1  127.18  152.51
  -5   1  1043806.70  784.46
  -7   0  -1  260.13  107.39
   0   5   644606.71  676.41
  -4  -5   8 4258.29  219.81
  -7   0  -1    6.11  148.15
  -4  -5   8 4547.69  261.34
   0   5   643506.99  773.94
   5  -1 -1039066.62  795.31
   0   5   643766.95 1006.75
   0   5   645427.28 1069.03
   5  -1 -1039359.74  878.96
   0  -5  -645413.44 1605.11
   4   5  -8 4309.31  217.71
  -2  -2  10 7901.42  166.49
  -2  -2  10 7609.27  395.95
   2   2 -10 6843.83  343.25
   2   2 -10 7386.31  121.28
   2   2 -10 7921.89  430.58
  -2  -2  10 7965.17  428.50
  -2  -2  10 7068.35  336.14
  -2  -1  10  771.60  166.61
  -7   3   9   16.87  116.36
   2   1 -10   35.14   84.58
  -7   3   9  262.21  188.52
  -2  -1  10 1008.04  227.07
  -2  -1  10  961.71  193.54
   2   1 -10   -7.50  113.57
  -2  -1  10 1128.63  109.42
  -7   3   9   45.42   77.24
   7  -3  -9   39.17   76.72
   6  -4  -9 2214.64  194.78
  -6   4   9 2548.46   71.19
  -6   4   9 2048.69  400.33
  -6   4   9 2836.07  255.74
  -6   4   9 2619.07  328.33
   6  -4  -9 2197.75  129.66
  -1   8   3  620.63  176.99
  -7   8  -213936.34  498.70
   1  -8  -3  387.74   39.15
   1  -8  -3  -75.87  288.44
   7  -8   213223.89  359.88
  -1   8   3  542.26   90.62
  -7   8  -214637.58  594.02
  -7   8  -214007.18  389.05
   7  -8   213870.68  334.41
   7  -8   213158.16  524.09
  -4  -2  1012381.68  504.84
   4   2 -1011670.63  298.55
  -4  -2  1011899.31  479.36
  -4  -2  1011517.21  355.89
   4   2 -1011308.25  169.30
  -4  -2  1012571.81  210.29
  -3  -7   520056.08  330.11
  -3  -7   520491.01  388.45
  -3  -7   519747.70  504.69
   3   7  -519810.18  427.49
  -3  -7   520107.00  515.38
  -3  -7   519207.83  336.58
  -2   8   4 5096.91  244.91
  -2   8   4 4308.92  318.10
   2  -8  -4 4582.85  242.72
   2  -8  -4 5178.44  125.84
  -2   8   4 5018.81  143.41
   2  -8  -4 5524.82  337.49
   8  -8  -435775.83 1221.00
  -8   8   436870.77 1286.57
  -1  -1  -8   16.85  131.20
   1   1   8  109.97   78.20
  -8   8   436599.76  865.25
  -1  -1  -8  171.59   91.78
   1   1   8  -13.36   87.25
   1   1   8   66.52  138.66
   8  -8  -435504.61  487.67
   8  -8  -436418.51  848.42
   1   1   8  110.11   65.58
  -4  -6   6  -36.91   83.43
  -4  -6   6  -10.33   46.15
  -4  -6   6  281.64   82.06
  -4  -6   6   61.39   39.78
  -4  -6   6  168.90   66.72
  -2   9  -552869.20  766.75
  -8   4   822049.70  938.28
   8  -4  -821557.27  565.70
  -8   4   822199.33  554.52
  -8   4   821450.10  599.12
  -2   9  -554888.80 1230.10
   2   4   512077.23  154.82
   2   4   512596.17  498.31
   2  -9   551902.90 1244.09
   2   4   512703.98  491.75
  -2  -4  -513374.26  552.40
   2  -9   552282.46 1131.13
  -2  -4  -513034.29  483.66
   2  -9   552535.08  720.48
  -2   9  -552340.60 1149.80
   8  -4  -821394.94  605.31
   2  -9   551529.37 1146.58
  -6  -2  -1  162.39  190.41
  -6  -2  -1  110.61  182.59
  -6  -2  -1  509.39  126.23
   6   2   1  211.14  186.50
   6   2   1  295.44  117.04
  -2   1  -8 7380.26  301.32
  -8   3  -1  131.18   63.95
  -8   3  -1  -11.41  126.30
   4   6  -2 6447.07  334.75
   2  -1   8 6597.64  228.59
  -4  -6   2 7330.17  351.64
   8  -3   1   47.74   76.38
   4   6  -2 6531.44  287.86
  -2   1  -8 6858.72  231.34
   2  -1   8 6837.54  398.63
   5  -1   5 1718.18  201.40
   2  -1   8 6436.08  250.05
  -8   3  -1  -86.29  140.23
  -5   1  -5 1460.49  221.57
  -4  -6   2 6662.20  308.58
  -4  -6   2 6918.23  304.05
  -2   1  -8 7293.09  377.60
  -5   1  -5 1495.08  183.29
   5  -1   5 1350.46  165.61
   5  -1   5 1411.92  245.49
  -5   1  -5 1513.38  186.80
  -8   3  -1  170.66   77.97
   8  -3   1  146.13   64.23
  -5   1  -5 1383.06  101.24
  -8   1   810570.75  304.67
  -6  -3   827456.57  639.47
  -6  -3   827978.68  471.82
   9  -6  -510582.91  399.88
  -8   1   810671.47  353.84
  -9   6   510438.96  450.76
  -6  -3   827593.37  631.81
  -6  -3   827342.28  419.94
   9  -6  -510772.78  424.85
  -6  -3   828049.86  781.66
  -6  -3   828038.44  522.81
   8  -1  -8 9998.31  338.06
  -8   1   810737.87  370.06
  -9   6   510190.27  396.88
   7  -9  -3 2817.88  228.57
   7  -9  -3 2687.09  239.10
  -7   9   3 3040.00  257.34
  -7   9   3 2944.55  428.29
   7  -9  -3 2861.90   94.04
   7  -9  -3 2579.86   89.93
   4 -10   1 4646.02  408.89
  -2   9   2 2110.02  334.27
  -4  10  -1 4424.54  197.99
   2  -9  -2 1559.09  351.39
   2  -9  -2 2471.48   93.43
   2  -9  -2 2714.34  222.79
  -4  10  -1 4955.44  426.85
  -2   9   2 2402.75  115.97
  -2   9   2 2394.85  225.38
   4 -10   1 4649.19  167.24
   4 -10   1 4576.80  397.61
   4 -10   1 4595.68  234.22
   2  -9  -2 2572.56  195.85
   9  -3  -2  102.12   61.52
  -9   3   2  151.77   71.56
  -9   3   2   68.77  170.04
  -9   3   2  207.25   49.83
   9  -3  -2   45.73   30.35
  -9   3   2  123.22  156.12
  -3   5   8 2203.17  160.58
  -3   5   8 1994.46  164.83
  -3   5   8 1867.08  147.21
   3  -5  -8  783.27  255.20
   3  -5  -8 2039.07  362.72
  -3   5   8 2453.50  376.01
   0  -5   914610.25  519.60
   1   8   0 5530.43  326.28
   1   8   0 5676.98  303.03
  -1  -8   0 5844.45  298.03
   0  -5   914536.04  555.85
   0   5  -914726.82  554.03
   0   5  -913322.90  535.19
  -1  -8   0 6301.40  318.05
  -1  -8   0 5415.02  533.70
   2   7  -7  628.65  133.07
  -2  -7   7  523.96  149.58
  -2  -7   7  699.95  146.22
  -2  -7   7  506.44  152.94
   9  -5  -616550.06  832.05
  -9   5   616821.32  495.85
   9  -5  -616704.45  769.40
  -9   5   617425.47  546.71
  -5  -1  1011206.06  456.34
   0   9  -3 9606.55  252.72
  -5  -1  1011312.14  186.33
   5   1 -1010724.41  238.66
   5   1 -1011062.14  217.57
   0   9  -3 9764.96  249.72
   0  -9   3 9986.31  226.52
   0  -9   3 9523.79  387.05
   0  -9   3 9640.39  201.35
  -5  -1  1011527.88  473.66
  -5  -1  1010455.33  292.89
   0  -9   3 9592.86  382.41
   0   6   5 1895.28  101.11
   0  -6  -5    5.99  298.31
   0  -6  -5 2174.05  390.98
   0   6   5 1872.61  256.02
   0   6   5 1804.45  219.64
   0   6   5 2001.44   96.26
  -7  -1   067845.88 1601.54
  -7  -1   070279.36 2163.97
  -7   0   9 4285.15  263.81
   7   0  -9 3624.12  295.33
   7   1   065071.91 1232.33
  -7   0   9 3769.83  268.98
  -7   0   9 4026.75  115.59
  -7   0   9 3999.41  113.91
  -7   0   9 4053.73  149.48
  -7  -1   068814.31 1354.29
  -4   4   9 8519.84  354.10
  -4   4   9 8676.40  241.64
   4  -4  -9 8725.57  337.53
  -4   4   9 8330.28  316.47
   4  -4  -9 8331.39  258.58
  -4   4   9 8772.83  317.12
  -4  10   0 4998.60  394.49
   6   0   3 7842.19  192.70
  -4  10   0 5612.33  260.77
  -6   0  -3 9367.56  704.32
   4 -10   0 5104.71  229.29
  -6   0  -3 8876.88  419.78
  -6   0  -3 8707.94  155.56
   4 -10   0 5572.18  385.45
   6   0   3 8252.03  441.10
   6   0   3 8488.79  366.62
   4 -10   0 5009.70  228.64
   4 -10   0 5379.68  334.48
  -6   0  -3 8900.19  396.74
  -6  -2   9 2225.08  353.93
  -6  -2   9 1771.27  188.69
  -6  -2   9 1656.17  114.94
  -6  -2   9 1927.91  112.90
  -6  -2   9 1861.02   76.79
  -6  -2   9 2007.05  149.26
   0  -9   226243.39  671.63
   0   9  -225107.53  548.68
   0  -9   226034.41  991.82
   0  -9   226407.14  653.07
   0   9  -225887.59  580.11
   0  -9   226472.59  413.38
   3  -9  -3   40.44   71.58
   3  -9  -3  -45.01   65.62
   8  -7   1   41.45   67.08
  -8   7  -1  -69.63   86.32
   8  -7   1   23.48   84.14
  -3   9   3   31.43   64.03
  -8   7  -1   75.81   63.88
  -8   7  -1   78.55   96.30
  -3   9   3  -16.61   93.27
  -8   7  -1   24.44   97.21
   8  -7   1  -36.33   47.66
  -3   9   3   14.23   48.28
   3  -9  -3   -2.51  114.37
   3  -9  -3   91.28   87.59
  -3   1  10 5026.41  356.54
   3  -1 -10 4783.03  229.34
  -3   1  10 4888.51  266.80
   3  -1 -10 4948.45  178.08
  -3   1  10 5064.28  292.07
  -3   1  10 4989.97  255.71
   7  -3   3 2230.10  207.11
  -7   3  -3 2466.19  203.80
  -7   3  -3 2790.26  226.95
  -7   3  -3 2332.49  142.02
   7  -3   3 2172.28  139.46
  -7   3  -3 1838.57  411.34
  -8  -1   5 1033.68   89.10
  -8  -1   5  954.87  349.68
  -8  -1   5 1047.58   71.01
  -8  -1   5  892.74  294.14
  -8  -1   5  843.41   68.57
  -8  -1   5 1001.01   66.05
  -6  -4   6  384.52   83.50
  -6  -4   6  335.64   80.06
  -6  -4   6  340.68   78.37
  -6  -4   6  210.66  105.68
  -6  -4   6  352.05   53.62
  -6  -4   6  348.63   77.96
   8  -8   063777.46 1149.73
   8  -8   063511.03 1428.34
  -8   8   066907.08 1137.51
   5 -10   0   96.00  103.77
   8  -8   064977.37 1274.18
  -8   8   065429.62 1850.98
   1  -3   9 1086.80  221.88
   5 -10   0   34.68   80.08
   5 -10   0  194.14   73.73
  -1   3  -9 1030.68  368.79
  -8   8   064417.56 1782.72
  -1   3  -9 1029.24   95.45
   5 -10   0  146.63  137.78
  -5  10   0  235.42  122.20
  -5  10   0  239.82  100.72
   1  -3   9 1028.93  195.61
   1  -3   9 1212.12   63.13
  -1   3  -9 1159.89   93.62
   9  -2  -322490.83  369.12
   9  -2  -321874.81  420.01
  -9   2   323046.49  779.00
  -9   2   325371.54  407.60
  -9   2   323832.80 1160.19
  -9   2   323674.51  433.31
  -2  -5  -412831.07  938.55
   2   5   411811.98  503.47
   2   5   411803.31  472.52
  -2  -5  -412115.42  460.76
  -5   9   425742.80  802.54
  -5   9   424900.12 1036.68
   5  -9  -425098.82  459.97
   5  -9  -424723.96  525.78
   5  -9  -425265.22  664.40
   5  -9  -424437.94  453.66
  -9   2   6 5471.45  357.66
   3   7  -216965.88  511.94
   3   7  -217485.53  488.90
   9  -2  -6 5085.61  323.35
  -9   2   6 5586.12  305.22
  -3  -7   217986.29  483.52
   7  -1   243410.59  924.34
  -7   1  -247382.67 1159.51
   9  -2  -6 5147.59  376.57
  -3  -7   217511.24  509.32
   7  -1   243120.31  662.08
  -9   2   6 5404.11  220.55
  -3  -7   217395.02  509.09
  -7   1  -249192.73  768.36
  -7   1  -249304.28 1393.16
  -7   1  -248050.11 1160.94
  -6  -4   3 6176.05  239.96
  -6  -4   3 5980.66  590.76
  -6  -4   3 5770.88  316.25
   6   4  -3 5592.15  216.33
  -6  -4   3 6198.87  239.08
   0   4   7  909.47  200.25
   0  -4  -7 1181.48  211.51
   0  -4  -7  900.46  191.20
   0   4   7  908.14   86.07
   0   4   7 1000.80   78.21
   0   4   7  974.22  188.83
  -1  -8   629331.42  721.56
  -8   6   7 3699.34  275.43
   8  -6  -7 3503.93  466.39
   1   8  -629108.57  649.94
  -8   6   7 4029.86  284.04
  -1  -8   629305.04 1046.52
  -1  -8   628389.46  704.57
   8  -6  -7 3493.84  447.11
   6  -9  -4 1348.30  198.68
   9  -5  -1 5363.94  258.88
   6  -9  -4 1325.55   84.10
   9  -5  -1 5831.68  351.37
   6  -9  -4 1347.71   84.63
  -9   5   1 6024.16  424.70
  -6   9   4 1245.36  165.83
  -9   5   1 6493.71  600.29
  -9   5   1 6039.20  417.30
  -6   9   4  436.47  350.43
   9  -5  -1 5606.57  130.56
  -9   5   1 6092.96  243.95
   5   5  -2   61.21   70.76
  -5  -5   2  161.22  103.95
   8  -7  -610017.89  395.49
  -5  -5   2  179.11  129.72
   5   5  -2  -66.78   96.98
  -5  -5   2  187.94  144.01
  -8   7   610478.50  409.53
  -8   7   6 9739.16  427.59
   8  -7  -6 9866.66  419.32
   1  -9   511091.27  413.26
  -1   9  -510936.90  147.80
   1  -9   510957.48  426.33
  -1   9  -511114.10  387.18
   1  -9   510419.72  422.74
   1  -9   510799.70  159.06
  -3   9  -513646.54  492.37
  -3   9  -513386.40  497.97
   3  -9   512934.18  447.69
   3  -9   512586.46  537.73
   3  -9   512932.27  468.88
   3  -9   512765.11  160.39
   3   3 -10 3831.86  338.64
  -8  -1   4  237.75  131.02
  -8  -1   4   86.32   55.00
  -3  -3  10 4166.71  308.04
  -8  -1   4  150.72   46.64
  -8  -1   4   51.71   48.96
  -3  -3  10 3467.91  234.22
   3   3 -10 3748.40  371.18
  -8  -1   4  195.79   37.98
  -3  -3  10 3281.25  330.23
   8   1  -4   -1.27   27.57
  -8  -1   4  -11.70  251.07
   3 -10   136234.00  705.02
   3 -10   135213.93  765.25
  -3  10  -132645.62  675.23
   3 -10   136198.09  818.66
   3 -10   135356.58  775.97
  -3  10  -135420.39  974.15
  -2  -3  1016367.97  577.73
  -1  -6  -459189.58 1290.50
   1   6   458728.68 1403.69
  -1  -6  -461788.88 1516.28
   1   6   458409.22 1278.27
  -2  -3  1016856.10  618.76
  -2  -3  1016788.69  781.85
   2   3 -1015758.40  761.37
   2   3 -1016766.78  622.54
  -2   0  1013797.26  467.81
  -2   0  1015073.10  546.85
   2   0 -1013265.38  271.50
  -2   0  1014160.24  390.24
  -2   0  1014208.75  460.61
   2   0 -1013536.50  412.95
   5   2   314847.92  507.93
  -5  -2  -315822.49  986.14
   5   2   314757.33  578.32
  -5  -2  -315874.75  523.16
  -5  10  -1 4362.60  269.96
   5 -10   1 3738.69  203.15
   2   3   614824.42  239.12
   5 -10   1 3971.28  456.58
  -2  -3  -616368.35  568.65
  -2  -3  -615813.15  917.14
   5 -10   1 3778.53  260.13
   2   3   614434.31  228.02
   5 -10   1 3764.64  201.85
   2   3   615664.59  821.09
  -5  10  -1 3538.57  182.30
   2   3   614817.61  575.56
   9  -7  -313477.47  759.68
  -9   7   313856.95  464.02
  -4  10  -263273.53 1161.15
   9  -7  -313792.78  477.14
   4 -10   271139.27 1488.64
  -9   7   314516.40  859.45
   4 -10   270444.95 1391.48
   4 -10   269858.14 1400.43
  -4  10  -271370.72 1473.03
   4 -10   271293.93 1201.18
   6  -7  -7  414.63   58.51
  -6   7   7  326.57   44.58
  -6   7   7  373.67  149.92
   6  -7  -7  307.11  280.66
  -6   7   7  300.50  129.28
   6  -7  -7  153.38  219.50
  -7   7  -336192.46  758.76
   0  -8  -2  -36.22  101.61
  -3  -6  -1  821.94  227.01
  -7   7  -336855.96  873.83
   0   8   2  336.60  137.07
   7  -7   335099.78  761.22
  -7   7  -337706.58  841.39
   0   8   2   16.56  116.43
  -1   6   6 9657.49  712.76
  -3  -6  -1  748.48  175.58
   0  -8  -2   27.28  155.37
  -1   6   610068.04  376.54
   3   6   1  773.13  214.86
  -7   7  -336233.77  726.76
   7  -7   333608.17  857.26
   3   6   1  690.84  172.07
   1  -6  -610105.16  490.80
   1  -6  -6 9651.52  353.45
  -1   6   6 9306.52  280.68
  -1   6   6 9647.59  185.75
   3 -10   240893.98  666.35
   3 -10   240102.87  878.42
   3 -10   241080.87  885.22
  -3  10  -238862.71  727.73
   3 -10   241677.79  851.35
  -3  10  -240582.81  860.63
   0   9  -4 5426.76  147.90
   0  -9   4 4797.55  106.84
   0   9  -4 4870.75  212.46
   0  -9   4 4814.48  306.56
   5  -2 -10  560.48  188.03
   0  -9   4 5251.58  201.66
   0  -9   4 4914.42  300.66
   1  -2   913197.73  365.10
   5  -2 -10  751.15   82.53
  -1   2  -913511.97  504.40
  -1   2  -913689.08  490.36
  -5   2  10  823.69  199.24
  -1   2  -913652.21  254.29
   1  -2   913581.45  502.16
   1  -2   913191.95  438.94
  -5   2  10  714.56  170.86
  -5   2  10  586.22   96.74
  -1   4  -921843.33  664.59
  -2   6  -8 1818.00  248.67
   2  -6   8 1743.87  223.28
   1  -4   920615.14 1010.55
  -1   4  -919501.10  669.83
   2  -6   8   -4.66  212.89
  -1   4  -919921.09  236.95
   1  -4   920345.02  622.92
  -2   6  -8 1699.49  293.16
  -5  10   1  969.02  160.53
   5 -10  -1  912.22  118.40
   5 -10  -1 1099.37  149.75
   5 -10  -1  942.38  119.41
   5 -10  -1  987.64  234.70
  -5  10   1  951.78  154.86
  -3  -5   9 2568.12  346.88
  -3  -5   9 2085.46  252.47
   3   5  -9 2777.12  202.34
  -3  -5   9 2686.15  193.45
  -8  -1   6  240.42   72.99
  -8  -1   6  148.42  139.50
  -8  -1   6  179.58   76.71
  -8  -1   6   68.44  107.29
  -8  -1   6  268.65   61.68
   3   5  -9 2521.37  249.98
  -8  -1   6  266.69   43.37
  -9   4   143888.17 1081.74
  -9   4   144372.46  737.49
  -3   7  -727777.88  873.19
  -1   9   122753.83  588.34
   9  -4  -140221.42  622.00
  -3   7  -728379.10  781.98
   1  -9  -123342.65  607.39
   3  -7   726738.09  766.12
   9  -4  -140510.93  782.59
   3  -7   728409.82  838.54
  -1   9   123088.12  493.65
  -9   4   142499.47  814.30
   1  -9  -123672.66  339.95
  -1   9   121863.53  899.69
   1  -9  -123668.61  602.53
   1  -9  -124678.39  892.33
  -9   4   142604.17 1159.55
  -1   5   7 4469.50  288.31
  -1   5   7 4572.70  156.82
   1  -5  -7 5209.25  285.55
  -1   5   7 4880.34  143.28
   1  -5  -7 4858.42  350.00
  -1   5   7 4741.13  309.50
  -7   9  -1 1097.27  217.67
  -7   9  -1 1409.88  128.96
   7  -9   1 1000.85  116.99
   7  -9   1 1336.44  125.08
   7  -9   1 1055.31  121.06
  -7   9  -1 1077.92  152.76
   7  -9   1 1323.16  397.31
  -5   7   720247.86  602.47
  -5   7   718793.64  445.23
   5  -7  -719410.72  457.69
   9  -6  -142748.50  982.96
   5  -7  -719239.31  606.93
  -9   6   144412.88  696.58
  -5   7   719214.71  461.49
  -5   7   719440.50  476.77
  -9   6   142870.16  928.81
  -9   6   145014.62 1140.08
   9  -6  -141160.14  909.35
   5  -7  -718769.38  364.17
   9  -6  -139967.53  726.86
  -9   6   145355.11 1077.99
   4  -2 -10 1734.50  139.37
  -4   2  10 2238.30  142.12
  -4   2  10 2104.41  225.55
  -4   2  10 2190.73  263.99
   1   3   7  215.72  126.71
   4  -2 -10 1877.30  144.16
   1   3   7  284.05  153.89
  -4   2  10 2471.31  272.09
  -1  -3  -7  180.21  141.87
   1   3   7  128.12   60.03
   1   3   7  179.10   51.97
  -1  -3  -7  285.56  153.14
  -3   8   550822.60  980.63
   3  -8  -549776.37  848.99
   3  -8  -550114.75 1181.43
  -3   8   550830.86 1217.16
   3  -8  -548730.92  951.97
  -3   8   550655.85  894.53
   5  -5   6 2899.52  245.59
  -5   5  -6 3218.25  215.56
  -5   5  -6 3256.48  144.68
   5  -5   6 2828.71  267.38
  -5   5  -6 2807.68  500.00
  -5   5  -6 3244.56  404.64
   9  -7  -4 2841.63  251.51
  -5   4  -653978.51 1085.19
   5  -4   651266.90 1173.85
  -5   4  -652309.27 1163.94
   5  -4   651592.51 1072.25
  -9   7   4 2685.50  279.86
  -9   7   4 2730.08  249.95
  -5   4  -653354.62 1227.68
  -5   4  -651537.41 1132.05
   9  -7  -4 2203.75  247.65
   9  -7  -220602.22  356.47
  -9   7   222550.63  604.19
   9  -7  -221568.29  321.45
  -9   7   222961.46 1060.47
   9  -7  -221363.95  611.00
   9  -7  -222324.05  906.32
   3   6  -843309.13  923.35
  -3  -6   842912.00  881.64
  -3  -6   842110.61  881.47
  -3  -6   841948.65  976.54
   4 -10  -126773.55  573.06
  -6   6   822740.13  611.72
  -6   6   822747.98  601.88
   6  -6  -822172.70  634.78
   2  -3  -9 6097.39  280.35
   4 -10  -125621.30  554.71
  -2   3   9 6451.08  253.74
  -2   3   9 6298.64  481.84
  -4  10   125893.95  575.68
  -6   6   821911.94  558.94
  -4  10   124709.87  615.08
  -2   3   9 6479.21  272.17
   4 -10  -126413.81  542.04
   5   3   2 1029.34  261.93
   4 -10  -125658.23  557.52
  -5  -3  -2 1064.82  190.70
   6  -6  -821789.91  374.43
  -5  -3  -2 1309.06  273.27
  -2   3   9 6648.64  330.87
   6  -6  -822184.31  571.88
   2  -3  -9 6023.01  293.16
   5   3   2 1288.19  194.77
  -6   6   822273.16  322.88
   0   9  -1 4497.42  259.56
   1  -2  -9   12.32   67.86
   1  -2  -9   11.04   83.55
   0  -9   1 5076.04  159.26
   0  -9   1 4375.75  511.07
   0  -9   1 4884.85  217.23
  -1   2   9   82.15   77.76
  -1   2   9  182.33  194.75
   0  -9   1 4803.36  293.35
  -1   2   9  -43.08  130.11
  -1   2   9  -33.98  154.22
   0   9  -1 5026.01  130.54
   6  -1 -10 8236.55  237.58
  -6   1  10 9292.18  439.71
  -6   1  10 9380.15  348.01
  -6   1  10 9126.29  199.52
   6  -1 -10 8467.11  223.21
  -6   1  10 9357.27  409.92
  -4   4  -7   54.95  150.47
  -3  10   0 5168.71  221.81
  -3  10   0 4682.61  249.08
   4  -4   7   67.05  112.29
   3 -10   0 4774.34  186.17
  -4   4  -7   27.64   34.33
   3 -10   0 4703.20  250.18
   3 -10   0 4897.70  207.41
   4  -4   7   13.01   90.75
   3 -10   0 4563.39  251.94
  -4   4  -7  -27.68   66.13
  -4   4  -7  -26.51   34.71
   2   8  -3   75.63   77.77
  -2  -8   3   44.56   68.44
  -2  -8   3  132.23  116.60
   2   8  -3   53.64   47.32
  -2  -8   3    2.68  117.30
  -2  -8   3  152.73   30.91
   2   8  -4  619.68   87.90
  -2  -8   4  463.62  152.43
   2   8  -4  404.98   58.28
  -2  -8   4  487.37   61.64
  -2  -8   4  499.51  149.77
   0  -7   8 3132.86  265.98
   0  -7   8 2807.98  541.58
   0   7  -8 3289.17  301.60
   0   7  -8 3892.61  511.39
   3   7  -6 4430.33  157.66
  -3  -7   6 4281.29   94.54
  -3  -7   6 4558.70  256.36
  -3  -7   6 4580.42  142.35
  -2  -7  -117636.78  550.28
  -3  -7   6 4418.75  261.23
  -2  -7  -119865.77  666.00
  -3  -7   6 4784.08  211.89
   2   7   117186.07  596.72
   2   7   116973.57  832.45
  -4  -5  -1 4764.16  398.36
  -4  -5  -1 4331.47  491.70
   4   5   1 4765.16  295.40
   4   5   1 4402.05  383.56
  -3  -4  -4  709.76  218.09
  -9   3   753640.30 1102.18
   3   4   4  854.44  349.00
   9  -3  -750298.92 1115.80
   9  -3  -750666.41 1400.67
  -9   3   752806.31 1143.07
  -3  -4  -4  445.56  173.23
   3   4   4  641.13  380.46
  -5   6   8  553.63  161.53
  -8   1   0 6708.00  260.44
   5  -6  -8  496.13   87.61
  -7   4   925728.45  850.04
  -5   6   8  542.16   66.91
  -8   1   0 6541.62  418.65
  -8   1   0 5755.96  390.30
  -5   6   8  373.63  243.52
  -7   4   924706.13  668.52
  -8   1   0 6403.61  211.86
   8  -1   0 5429.96  203.39
  -5   6   8  539.99  216.67
  -7   4   925256.25  710.92
   8  -1   0 5697.83  128.87
   5  -6  -8  614.42  168.77
   7  -4  -923618.19  581.72
  -5  -1  -4  486.05  179.43
  -5  -1  -4  587.82  319.15
   5   1   4  432.41   36.04
   5   1   4  518.23   39.56
   5   1   4  514.37  180.40
   5   1   4  482.83  318.72
  -5  -5   719964.92  470.60
  -5  -5   720048.83  450.45
  -5  -5   719419.16  375.45
  -5  -5   720071.81  433.25
  -5  -5   719938.97  388.50
  -5  -5   720209.49  340.21
  -3  -3  -524703.72  779.93
   3   3   524390.28  753.72
  -3  -3  -525142.39  731.28
   3   3   524861.29  744.03
  -9   4   7 3030.84  404.43
   9  -4  -7 2611.32  257.10
   9  -4  -7 2968.19  233.33
  -9   4   7 2746.90  247.19
  -1  -2  10 5905.85  347.55
  -1  -2  10 5937.82  118.50
  -1  -2  10 5426.90  553.28
   1   2 -10 5749.01  387.68
   1   2 -10 5621.89  319.55
   1   2 -10 5523.39  110.43
  -1  -2  10 5490.89  386.00
  -4   5  -7 8719.51  190.51
  -4   5  -7 8690.60  253.22
  -6   0  10 1224.32  209.23
   4  -5   7 7688.87  689.77
  -4   5  -7 9066.45  373.11
  -6   0  10 1105.63  219.62
   6   0 -10  982.09   99.68
   6   0 -10 1092.55   65.00
   4  -5   7 8488.16  381.76
  -6   0  10 1134.78   81.85
  -4   5  -7 9174.90  447.57
   1  -8   741262.48 1094.57
   1  -8   740506.02  968.87
  -1   8  -741439.51 1008.25
  -1   8  -741281.71 1041.13
   6  -8  -624876.97  386.28
   6  -8  -625038.82  409.70
   6  -8  -624797.49  582.53
  -6   8   625206.14  721.83
  -6   8   625581.55  618.47
  -6   8   625444.52  393.05
   6  -8  -624046.03 1062.47
   4  -9  -439616.95  933.68
   4  -9  -439817.28  980.17
   4  -9  -439843.04  745.93
  -4   9   438901.54 1372.75
  -4   9   440042.91  774.88
   4  -9  -440519.82  734.30
  -4   9   439972.47  974.12
   5  -9   436109.62  823.36
  -5   9  -438000.68 1366.61
  -5   9  -437573.87  907.31
   5  -8   520886.70  705.52
  -5   8  -521174.83  452.13
  -5   8  -521794.99  662.60
   5  -9   435974.77 1011.97
  -5   9  -438066.84  598.14
   5  -9   437181.88  675.29
  -5   8  -521654.66  439.99
  -5   8  -522760.07 1071.25
   5  -8   521243.23  605.09
  -7  -3   5 5795.56  181.26
  -7  -3   5 5373.34  149.31
  -7  -3   5 5857.88  319.50
  -7  -3   5 5568.39  164.70
  -7  -3   5 5130.12  418.32
  -7  -3   5 5613.67  176.25
  -8  -1   313271.70  545.41
  -8  -1   313227.85  520.56
  -8  -1   313255.09  291.57
   8   1  -312236.73  245.13
  -8  -1   312253.72  278.52
  -8  -1   313350.25  193.61
   3   0   7 1553.37  279.00
   3   0   7 1863.19  182.06
  -3   0  -7 1852.31  186.28
  -3   0  -7 1857.36  131.82
   3   0   7 1544.66  113.91
  -3   0  -7 1510.29  257.74
  -5  -2  10 3958.74  189.26
  -6  -3   030653.92  939.34
   5   2 -10 3926.54  150.74
   5   2 -10 3810.79  101.35
  -5  -2  10 4345.87  318.48
   6   3   028318.53  879.44
  -5  -2  10 4176.51   83.37
   6   3   028472.22  911.16
  -6  -3   029760.81  977.61
  -5  -2  10 4014.96  515.84
  -6  -3   029937.09  877.57
   7  -7  -7  443.22  122.05
   7  -7  -7  188.27   42.86
  -7   7   7  385.30  162.07
   7  -7  -7  300.98  252.40
  -7   7   7  419.80  149.49
  -7  -2   8 8289.20  285.49
  -7  -2   8 8986.21  275.29
  -8   5   8 4387.98  305.38
  -7  -2   8 9056.99  312.73
  -7  -2   8 8772.99  209.79
   8  -5  -8 4019.56  494.97
  -7  -2   8 9198.48  172.05
   8  -5  -8 4083.81  278.62
  -7  -2   8 8872.83  188.02
  -8   5   8 4175.35  268.86
  -4  -3  1011447.49  474.62
  -4  -3  1011300.98  355.72
   4   3 -1011139.34  310.51
  -4  -3  1011865.50  493.04
  -9   6   6   70.01  106.77
   9  -6  -6  105.49  126.26
   9  -6  -6   96.79  117.93
  -9   6   6  -42.24  206.17
  -9   1   5 2362.48  283.64
   6 -10   0 3457.94  171.41
   6 -10   0 3567.88  169.15
  -8   0   8 7486.48  275.46
  -8   0   8 7221.26  298.03
  -9   1   5 2333.03  436.18
   6  -8   4   79.03  110.84
  -6  10   0 3314.03  213.64
   6 -10   0 3460.58  183.31
  -6   8  -4  143.25  117.48
  -9   1   5 2142.73  142.56
   6 -10   0 3468.70  272.28
  -6   8  -4  162.99  120.96
  -6  10   0 3657.80  276.85
   8   0  -8 7119.12  308.22
  -8   0   8 7063.59  315.50
  -8   0   8 7270.07  237.82
  -6   8  -4  -40.87  100.78
  -6   8  -4   57.48   91.67
  -9   1   5 2558.46  128.32
   6  -8   4  352.77  263.31
   9  -1  -5 2300.32  137.77
  -6   2  1022272.59  360.13
  -8   8   5 4263.10  319.91
  -8   8   5 4087.48  293.75
   7  -9  -4 1849.22  217.95
  -6   5  -5  916.56  155.23
  -7   9   4 2262.99  244.81
   6  -2 -1019943.92  448.78
   6  -5   5  913.82  227.42
   6  -2 -1020532.03  315.94
   8  -8  -5 4442.85  286.52
  -6   2  1022051.09  626.86
   7  -9  -4 1739.62  123.57
   7  -9  -4 1915.03  124.50
  -6   2  1021644.29  647.07
  -6   5  -5  784.78  123.53
   6  -5   5   -6.74  118.24
   7  -9  -4 1908.70  211.08
  -6   5  -5  882.12  189.39
  -7   9   4 1903.73  222.28
  -6   5  -5  906.12  112.93
   8  -8  -5 3611.31  295.63
  -6   2  1021177.74  687.10
   3 -10   3 6630.84  143.14
  -3  10  -3 6915.93  308.93
   8   0  -1 8347.06  226.47
   0  -7  -430648.37  754.35
   0   7   431213.52  442.70
   8   0  -1 7880.43  132.57
   0   7   429669.30  435.99
   0  -7  -434210.96  963.19
  -8   0   1 8339.45  466.76
   0   7   431887.15  873.99
  -5  10  -2 3217.98  262.40
  -3  10  -3 6157.31  173.62
  -1   7   520669.03  380.90
   0   7   431567.10  761.15
   1  -7  -521537.01  738.61
  -8   0   1 8941.12  443.79
  -8   0   1 8561.07  478.37
  -8   0   1 8882.65  149.95
   3 -10   3 6936.62  530.78
   3 -10   3 6450.87  319.01
   3 -10   3 6543.47  320.79
  -1   7   520399.91  318.57
  -5  10  -2 3606.81  279.56
   5 -10   2 3386.25  296.79
  -1   7   520624.93  559.54
  -1   7   520168.81 1028.42
   1  -7  -520887.20  553.33
   5 -10   2 3859.35  212.55
   5 -10   2 3735.37  219.96
   5 -10   2 3656.86  132.22
   4  -3   7 5964.68  365.24
  -6  10   1  364.69  148.23
  -4   3  -7 5536.45  191.95
   1   3 -10 1743.85  209.03
  -1  -3  10 1670.46  246.99
   6 -10  -1  204.27   75.77
  -1  -3  10 1701.98  227.54
  -6  10   1  451.01  130.58
  -4   3  -7 5944.67  366.02
   1   3 -10  -32.42  231.75
   6 -10  -1  297.03  135.36
   4  -3   7 5610.27  261.89
   6 -10  -1  320.10  104.48
  -4   3  -7 5646.68  309.40
  -4   3  -7 5744.97  265.54
   6 -10  -1  330.19  229.22
  -1  -7   8 1274.75  192.40
  -7  -3   415527.35  484.93
  -7  -3   416134.39  855.82
   1   7  -8  885.08  161.43
  -7  -3   415214.75  306.91
  -7  -3   415234.63  238.52
   1   7  -8  -76.80  162.65
  -7  -3   415723.76  503.86
  -7  -3   414874.73  332.74
  -1  -7   8 1008.79  194.51
  -1  -7   8  831.03  219.60
   7   3  -414209.09  307.99
  -5   8   6  706.52  122.92
  -5   8   6  475.33  185.43
   5  -8  -6  418.96   78.28
  -5   8   6  530.86   76.27
   5  -8  -6  468.16  173.96
   6  -9   3 1505.50  261.41
  -6   9  -3 1473.35  233.89
   6  -9   3 1230.88  165.52
   0   8  -734273.75  863.31
   6  -9   3 1397.18  163.27
   0  -8   734861.45  864.38
   0  -8   733510.83  911.71
  -6   9  -3 1457.23  116.95
   0   8  -735938.42  904.50
  -7  -2   1  571.62  185.45
  -7  -2   1  261.64  112.48
  -7  -2   1  592.70  199.31
   0  -8   734791.14  848.55
   7   2  -1  223.38   90.81
  -6   9  -3 1401.29  186.82
   1  -7   8 4048.80  314.53
  -1   7  -8 4378.57  348.70
   1  -7   8 4498.28  366.72
  -1   7  -8 4695.59  366.33
  -6  -4   7  420.22   63.97
  -6  -4   7  395.62  123.44
  -6  -4   7  569.11   89.35
  -6  -4   7  282.67   82.61
  -6  -4   7  320.37   86.27
  -6  -4   7  441.39  106.14
  -4  -6   729890.04  412.52
  -4  -6   729146.46  635.62
   4   0   6 4570.27  647.76
   4   0   6 4263.16  142.03
  -4   0  -6 4403.97  156.24
  -4  -6   728163.01  536.68
  -4   0  -6 4285.90  277.49
  -4  -6   728511.35  647.73
  -4   0  -6 4764.47  345.26
  -4  -6   730221.75  644.80
  -4  -6   729650.41  459.12
   4   0   6 4560.02  278.77
   4   6  -728774.99  537.43
  -5   6  -622555.65  716.73
   5  -6   621319.35  641.01
   5  -6   621918.24  661.59
  -5   6  -622255.01  396.20
  -5   6  -621651.91  378.36
  -5   6  -622618.62  619.13
  -1  -1  1020466.80  668.52
   1   1 -1020335.51  655.93
  -1  -1  1020316.09  590.12
  -1  -1  1020006.00  585.55
   1   1 -1019116.78  428.30
  -1  -1  1020381.44  349.55
   1   1 -1019621.00  858.17
  -9   1   411757.39  227.06
  -9   1   411193.44  171.24
  -9   1   411790.70  523.47
  -9   1   411159.67  239.42
  -9   1   410639.91  491.91
   9  -1  -410425.51  153.60
   9  -1  -410462.97  242.61
  -4  -6   129793.86  723.25
   5  -3   6 3945.66  209.72
  -8   5  -2 7996.81  283.78
  -5   3  -6 4151.41  344.89
   5  -3   6 3903.56  312.46
   8  -5   2 6877.97  254.69
  -5   3  -6 4050.02  305.77
  -2  -8   2 9283.54  385.17
   2   8  -2 8739.63  342.58
  -4  -6   131774.84  863.45
  -8   5  -2 7561.05  373.46
  -5   3  -6 4063.14  196.09
  -8   5  -2 7568.96  344.81
  -2  -8   2 8994.57  295.89
   4   6  -128062.34  989.46
   4   6  -127927.45  781.58
   8  -5   2 6756.73  470.09
  -5   3  -6 3945.44  198.67
  -2  -8   2 8846.25  381.13
  -9   2   2 4536.27  153.32
   9  -2  -2 4128.81  147.82
   9  -2  -2 4061.42  170.00
  -9   2   2 4549.75  147.76
  -9   2   2 4274.05  630.02
  -9   2   2 4363.50  397.77
   2   8  -514732.42  348.43
  -2  -8   514458.66  471.55
  -2  -8   514019.10  733.99
  -2  -8   514714.18  229.56
  -2  -8   514039.20  337.37
  -2  -8   513939.06  748.22
   2   8  -513927.35  294.38
  -2  10  -2  687.16  176.02
   2 -10   2  608.37  182.89
  -2  10  -2  655.48  123.95
   2 -10   2  705.12  160.60
   2 -10   2  597.13  159.95
  -6   4  -5 2520.82  182.96
   6  -4   5 2432.72  190.24
   6  -4   5 2500.57  244.28
  -6   4  -5 2832.82  247.98
  -6   4  -5 2490.10  182.22
  -6   4  -5 2383.91  172.72
  -7  -1   9   -7.21   40.04
  -7  -1   9  -19.45   57.03
   7   1  -9   54.74   71.83
  -7  -1   9  -36.27   64.44
  -9   2   7 2176.54  184.08
  -7  -1   9   17.97   73.22
   9  -2  -7 2169.72  178.44
  -9   2   7 2266.59  212.97
  -7  -1   9  -72.44   79.38
  -7  -1   9   48.49   61.50
   9  -2  -7   30.03  376.23
  -9   2   7 2448.59  198.54
  -7  -3   616964.73  398.30
  -7  -3   617544.24  370.29
  -7  -3   616942.69  461.05
  -7  -3   617159.17  491.74
  -7  -3   617349.45  462.51
  -7  -3   617334.27  289.74
  -8   2  -1  398.17  109.80
  -6  -4   2 4053.54  224.26
  -6  -4   2 3946.09  344.22
  -8   2  -1  428.60  185.57
  -8   2  -1  441.02  114.05
   8  -2   1  231.61   94.06
  -8   2  -1  -30.06  172.14
   6   4  -2 3511.90  199.72
  -6  -4   2 4007.30  306.80
   8  -2   1  297.01  102.09
  -1   1  -9 1456.22  194.86
   1  -1   9 1492.11  118.78
   1  -1   9 1703.13  172.88
   2   6   3  413.11  164.53
   1  -1   9 1682.07  249.34
  -2  -6  -3  -24.00  136.21
  -2  -6  -3  531.25  182.88
   2   6   3   22.32  146.09
  -1   1  -9 1741.68  205.40
  -6   1  -416698.01  296.66
  -7   6   814326.68  786.16
   7  -6  -813750.45  478.81
  -6   1  -416663.76  547.78
   6  -1   414875.07  272.25
  -6   1  -417079.66  547.00
  -7   6   814158.63  478.72
  -6   1  -416343.41  527.37
   6  -1   416264.07  574.25
   7  -6  -813961.41  739.71
   4 -10   310441.20  457.14
   4 -10   311122.67  198.07
  -4  10  -310429.18  411.74
   4 -10   310884.97  379.90
  -4  10  -3 9622.20  220.11
   4 -10   310122.96  623.36
   3  -4  -924837.83  645.79
  -3   4   926388.58  631.40
  -3   4   925149.53  891.36
  -3   4   925082.12  580.77
   3  -4  -924939.53  589.21
  -3   4   925029.62  570.59
  -1   5  -9 4801.19  394.57
   5 -10  -2  624.45  101.70
   1  -5   9 4820.34  351.65
   5 -10  -2  638.43  125.02
   1  -5   9 5084.74  359.18
  -5  10   2  816.98  144.02
  -5  10   2  782.63  295.30
  -1   5  -9 5377.29  367.46
   5 -10  -2  568.52  245.45
   5 -10  -2  524.00  178.81
   9  -3  -1 4743.23  135.55
  -9   3   1 5047.26  297.11
  -9   3   1 5363.70  709.52
  -9   3   1 5535.62  392.01
   9  -3  -1 4567.50  178.74
  -9   3   1 5587.01  271.69
   0   1   9 6122.58  476.69
   0  -1  -9 6208.39  251.61
   0  -1  -9 6869.15  348.03
   0   1   9 6516.30  398.57
   0   1   9 6958.17  253.13
   0   1   9 6595.90  259.39
  -8  -1   7 3912.94  164.02
  -8  -1   7 3975.65  274.66
  -8  -1   7 4021.59  324.35
  -8  -1   7 3752.72  193.41
  -8  -1   7 3811.22   99.74
  -8  -1   7 3875.79  144.27
  -8   6  -216205.94  722.05
   3   7  -148682.68 1442.99
   8  -6   215542.18  383.99
  -8   6  -217244.07  531.09
   3   7  -149130.60 1553.20
  -8   6  -218001.04  452.75
  -3  -7   154095.49 1208.60
  -3  -7   146392.99 1058.14
   8  -6   215199.24  480.06
  -3  -7   150861.27 1498.66
  -8   6  -216497.34  481.58
   9  -7  -527980.60  756.87
   9  -7  -527522.65  736.93
  -9   7   528262.08  809.02
  -9   7   528200.19  736.11
   2 -10   120573.22  561.45
   2 -10   121262.52  580.49
   2 -10   121305.84  410.25
   0  -9   5   33.39   73.83
   2 -10   120837.66  425.75
   0   9  -5   25.97   41.86
   0  -9   5  -45.09  157.18
   0  -9   5   -9.09   89.89
   0   9  -5  -19.69  124.64
  -2  10  -119197.44  479.04
  -2  10  -120382.91  448.55
  -9   7   1 8810.79  736.30
   9  -7  -1 7895.19  170.44
   2  -8   7  -11.37  147.30
  -9   7   1 8778.32  170.36
  -9   7   1 8915.47  373.00
   9  -7  -1 8191.90  380.29
  -2   8  -7    5.32  133.91
   2  -8   7  127.86  122.47
  -2   8  -7  235.61  150.56
   9  -7  -1 8456.77  362.98
   4  -9   5  959.91  238.73
  -4   9  -5  998.12  209.25
  -4   9  -5  802.41   49.33
  -9   1   614772.43  480.26
  -9   1   616363.98  575.07
   4  -9   5  846.45  181.83
  -9   1   615396.11  346.15
  -4   9  -5 1010.65  368.84
  -9   1   615671.04  378.45
  -4   9  -5 1009.03   47.29
   9  -1  -614504.12  359.91
  -2  -4  1012957.45  529.08
   2   4 -1012529.11  440.93
  -2  -4  1012464.14  457.88
   2   4 -1013020.64  548.66
  -6   6  -5 2160.50  224.14
  -1   4   810117.04  407.14
  -3   4  -8  -12.37   27.98
   1  -4  -810699.01  429.67
   6  -6   5 2267.96  231.68
   6  -6   5 1961.13  235.65
  -6   6  -5 2136.52  142.06
  -1   4   810820.96  262.56
  -1   4   810452.18  285.82
   3  -4   8  102.95  224.15
  -6   6  -5 2314.61  255.85
  -3   4  -8  107.25   77.76
   1  -4  -810497.69  710.70
  -1   4   810534.64  431.61
   3  -4   8   24.20  185.85
  -3   4  -8   -6.51   27.47
  -3   4  -8    1.29   94.30
  -6   6  -5 1921.93  215.13
  -2   1  10 1203.00  221.68
   2  -1 -10 1029.03  274.59
  -2   1  10 1247.19  112.70
   2  -1 -10  954.90  189.73
  -2   1  10 1163.00  190.56
  -2   1  10 1145.18  183.11
   7  -8  -6 1399.15   53.41
   7  -8  -6 1463.74  100.45
  -7   8   6 1489.06  202.87
   7  -8  -6 1351.41  222.29
  -8   9   2 4233.01  303.09
   8  -9  -2 4076.26  311.05
  -7   8   6 1523.64  233.40
   7  -8  -6 1409.25  187.88
   8  -9  -2 3644.94  155.54
   8  -9  -2 4125.84  423.24
  -8   9   2 3754.26  287.91
   8  -9  -2 3827.22  112.67
   4  -8   624120.26  694.61
  -1  -6   9  548.65  243.26
   1   6  -9  477.73  173.24
   1   6  -9   28.72  277.59
  -7   2  -3  417.19  164.52
  -1  -6   9   -1.10  120.97
  -7   2  -3   -2.29  156.75
  -7   2  -3  535.72  122.19
  -4   8  -624735.77  787.89
   7  -2   3  508.96  159.42
  -7   2  -3  564.44  237.76
  -4   8  -625063.11  732.92
   7  -2   3  522.49   74.98
   4  -8   624342.47  790.72
  -4   7   721340.79  654.13
  -3  -5  -314302.19  632.69
   4  -7  -721537.24  457.22
   4  -7  -720400.40  447.41
   4  -7  -721138.79  660.62
  -4   7   721123.16  688.30
  -3  -5  -313847.60  507.83
  -4   7   721332.16  453.43
  -4   7   721347.15  436.95
   3   5   312978.02  804.56
   3   5   313239.04  924.27
  -9   5   7 8472.41  381.07
  -2   0  -815120.12  407.97
   9  -5  -7 8279.07  381.49
  -2   0  -815436.62  563.59
   2   0   815486.89  413.77
   2   0   814515.76  352.47
   2   0   814647.00  608.35
   2   0   815108.01  393.90
   9  -5  -7 8144.86  364.14
  -9   5   7 9607.98  661.39
  -2   0  -815586.82  409.90
  -3   2  1012936.37  326.53
  -3   2  1013796.84  411.98
   3  -2 -1012605.35  338.27
   3  -2 -1012550.99  360.53
  -3   2  1013608.24  818.41
  -3   2  1012767.12  432.54
   0  -3  -836227.47  937.82
   0   3   836464.66  856.31
   0  -3  -835357.17  853.40
   0   3   837643.90  990.74
   0   3   835536.80  652.51
   0   3   837078.32  719.02
   2  -6  -7 5890.15  279.39
  -2   6   7 6033.50  187.19
   2  -6  -7 6233.63  391.68
  -2   6   7 6028.58  351.60
  -2   6   7 5361.66  471.56
  -2   6   7 5848.88  172.22
   6 -10   1 8815.70  278.49
  -6  10  -1 8838.79  454.75
  -6  10  -1 8632.30  676.70
   6 -10   1 8780.98  435.05
   6 -10   1 8935.99  425.67
   6 -10   1 9197.39  248.67
   8  -8   110691.03  299.64
   8  -8   111032.37  340.64
  -8   8  -111938.87  305.76
  -8   8  -111513.55  464.40
   8  -8   110531.24  473.77
  -8   8  -111602.32  421.58
  -3  10   1 8749.11  266.89
   3 -10  -1 8652.74  307.01
  -8   4  -238414.88  758.77
  -8   4  -239431.59  977.64
   8  -4   235098.30  701.46
   8  -4   234207.74  730.14
  -3  10   1 7825.67  349.63
   3 -10  -1 8584.27  313.97
   3 -10  -1 8463.15  528.85
   3 -10  -1 8502.21  225.14
  -8   4  -239944.55  944.33
  -8   4  -238964.48  806.29
   4  -6   713677.35  531.67
   4  -6   713391.33  539.91
   2 -10   3  856.20  176.68
  -4   6  -713887.82  499.16
  -4   6  -713510.50  578.56
  -2  10  -3  918.92   87.57
  -4   6  -713209.40  208.15
   2 -10   3  772.14   64.44
  -2  10  -3 1041.57  150.57
  -4   6  -713112.86  218.34
   2 -10   3  908.26  175.72
   2 -10   3  745.47  138.23
  -6  -1  10   -3.73  102.62
  -6  -1  10  200.47  205.24
  -6  -1  10  163.36   67.57
   6   1 -10  127.88   79.40
   6   1 -10  152.10   59.24
  -6  -1  10   15.47   36.98
  -6  -1  10  184.83  115.66
   2   2   751859.50 1326.67
  -2  -2  -751334.01 1180.33
  -2  -2  -753150.24 1311.87
   2   2   747472.15  797.21
   2   2   751261.64  877.28
   2   2   751349.91 1152.58
   6 -10  -2 7711.20  213.13
  -6  10   2 8259.10  349.45
  -6  10   2 7979.94  585.93
   6 -10  -2 7532.06  328.54
   6 -10  -2 8018.24  504.60
   6 -10  -2 7485.78  210.41
  -8   9   1 1593.82  207.40
   8  -9  -1 1332.07  163.55
   8  -9  -1 1228.61   90.93
   8  -9  -1 1340.04  130.18
   8  -9  -1 1279.24  232.31
  -8   9   1 1446.23  398.06
  -4   6   8 5072.12  195.65
   4  -6  -8 4997.71  213.46
  -4   6   8 4822.46  218.20
  -3   3  -832659.34  699.83
   3  -3   831718.01  738.73
  -3   3  -832631.42  559.05
  -3   3  -833309.18  893.13
   4  -6  -8 5073.14  334.79
  -3   3  -833690.72  779.72
  -4   6   8 4796.88  316.84
   3  -3   832239.72  882.74
  -4   6   8 5146.54  247.50
   3   2   6 1801.70   84.40
   3   2   6 2361.32  295.64
  -3  -2  -6 2002.12  259.03
   3   2   6 1584.89  419.48
  -3  -2  -6 2029.69  285.28
   3   2   6 1922.88  122.58
  -5  -5   1  334.49  148.36
   5   5  -1  156.15  210.40
   5   5  -1   17.83   87.35
   8  -2  -9 5916.41  269.68
  -8   2   9 6883.39  350.26
  -5  -5   1  -14.29  108.46
  -8   2   9 7081.68  410.84
  -8   2   9 6754.49  351.80
  -6   5   9  482.62  145.90
   6  -5  -9  314.75  130.00
  -6   5   9  544.72  165.86
   6  -5  -9  175.84   84.74
  -6   5   9  401.14   80.58
  -5   3  10 5749.92  383.59
   0  -6   9 9563.99  435.21
  -5   3  10 5813.90  176.90
   0   6  -9 9890.51  480.77
   5  -3 -10 5165.84  242.66
  -5   3  10 5486.81  326.05
   1   8   154353.55 1295.40
  -1  -8  -158428.57 1293.81
   1   8   155642.29 1215.36
   0   6  -9 9407.34  468.58
   5  -3 -10 5086.68  169.10
  -5   3  10 5455.07  367.88
  -1  -8  -160834.51 1393.53
   0  -6   9 8938.03  469.93
  -3  -4  1034388.74  792.25
   3   4 -1034771.57  772.08
   3   4 -1037141.51  976.60
  -3  -4  1035090.03  935.61
  -3  -4  1035244.66  942.39
   2  -7  -6  398.64  127.09
   5   4   1   51.90  149.47
   1   7   3  556.91  262.11
  -2   7   6  354.36  162.43
  -5  -4  -1  135.42  115.50
  -1  -7  -3    5.79  204.66
  -1  -7  -3    8.21   89.56
   5   4   1   95.11  186.42
  -2   7   6  296.95   63.23
  -2   7   6  149.53   95.25
  -5  -4  -1   16.56  166.24
   2  -7  -6  510.85  199.13
   1   7   3   25.52  131.03
   0  -9   0 7844.48  365.61
  -7  -3   329606.32  807.35
   7   3  -328190.55  543.78
   0   9   0 7677.40  591.22
   0   9   0 8057.47  212.04
  -7  -3   331076.10  619.42
   0  -9   0 8279.60  123.24
   0  -9   0 7824.48  321.24
   0  -9   0 7946.30  375.99
  -7  -3   331471.75  894.27
   0   9   0 7279.25  361.22
  -4  10   2 4952.42  220.28
   4 -10  -2 4574.82  221.34
   4 -10  -2 4556.57  441.97
   4 -10  -2 4532.54  215.88
  -4  10   2 4520.16  497.76
   4 -10  -2 4716.03  315.83
  -8   9   3  241.74  140.41
   8  -9  -3  160.44   37.84
  -5   5   927147.30  706.72
   8  -9  -3  163.97  136.24
   5  -5  -926167.62  682.87
   8  -9  -3  158.61   33.30
   8  -9  -3    7.26  121.26
   5  -5  -925988.87  503.52
  -5   5   927026.84  464.18
  -5   5   928009.47  990.90
  -8   9   3  135.48  140.64
  -5   5   926878.44  648.34
   3  -5   821502.73  700.40
  -3   5  -820369.23  717.72
   3  -5   820021.19  638.23
  -3   5  -822242.16  955.27
  -3   5  -821075.67  309.38
  -3   5  -821240.47  303.50
  -5  -4   9   74.31   46.59
  -5  -4   9  -45.16   67.20
  -5  -4   9  -54.30   92.32
  -5  -4   9 -130.14   76.75
  -8   3   9 8769.89  395.96
   8  -3  -9 8527.40  330.81
  -9   5   0 4452.10  166.81
  -9   5   0 4379.95  322.42
   9  -5   0 3818.46  145.85
  -8   3   9 8315.45  300.22
  -9   5   0 4306.83  630.46
   9  -5   0 4205.55  231.30
  -9   5   0 4464.19  375.95
  -8   3   9 8866.36  407.43
   9  -1  -3 6263.76  163.23
  -9   1   3 6702.63  167.01
  -9   1   3 7558.60  295.63
  -9   1   3 6697.93  440.17
   9  -1  -3 6531.19  132.45
  -9   1   3 7432.94  451.07
   1   4 -10  456.01  159.47
   1   4 -10   -9.83  172.68
  -1  -4  10  -61.43  150.83
  -1  -4  10  336.41  138.78
  -7   8  -3 9518.61  474.45
   7  -8   3 9211.92  337.65
  -7   8  -3 9915.47  434.10
  -7   8  -3 9686.54  276.47
  -7   8  -310039.27  383.01
   7  -8   3 8262.41  458.11
   2  -9   6 1713.78  248.99
  -2   9  -6 1774.43  239.24
   2  -9   6 1781.29  230.68
  -2   9  -6 1705.37  264.47
   2  -9   6 1674.77  273.00
   2   6  -9 3937.06  275.43
   2   6  -9 3925.48  309.98
  -2  -6   9 3941.99  328.59
  -2  -6   9 4459.87  274.30
   7  -9   217489.58  635.99
   7  -9   217224.80  650.86
  -7   9  -218222.55  954.12
  -7   9  -218624.89  693.04
   7  -9   217958.38  385.86
  -7   9  -218334.95  659.37
  -4  -3  -4 9471.78  531.44
  -4  -3  -410121.15  738.39
   4   3   4 9237.35  473.84
  -9   6   0 1055.57  102.80
   4   3   4 8796.14  452.11
  -9   6   0 1144.54  166.15
   9  -6   0  906.39   82.18
   9  -6   0    5.44  160.39
  -9   6   0  942.99  202.12
  -9   6   0  867.11  231.44
  -6   3  -5 2580.55  347.87
  -6   3  -5 2470.56  158.01
  -6   3  -5 2560.02  192.10
   6  -3   5 2136.84  239.80
   6  -3   5 1672.06  258.03
  -6   3  -5 2243.67  249.26
  -6   3  10 5076.02  557.18
  -6   3  10 4900.76  362.48
  -6   3  10 5025.12  122.58
   6  -3 -10 4618.92  380.44
   6  -3 -10 4645.05  118.66
  -6   3  10 5369.76  222.82
  -5   0  -544720.48 1113.80
   2  -9  -3 4519.20  426.49
  -5   0  -543998.14  716.39
  -5   0  -543843.88 1027.64
  -5   0  -544608.68 1052.29
  -2   9   3 4160.88  320.55
  -2   9   3 4399.86  222.62
   5   0   542229.27 1019.42
   2  -9  -3 4456.00  533.35
   5   0   543514.23 1158.84
   2  -9  -3 4327.53  114.90
  -2   9   3 4306.40  250.36
   5   0   541009.72  763.50
   2  -5  -8 4734.77  279.55
  -2   5   8 4923.00  454.55
  -2   5   8 4998.63  183.47
  -2   5   8 4836.38  531.38
   2  -5  -8 5057.83  334.88
  -2   5   8 4608.13  338.23
   1  -9   6 2077.53  239.36
  -1   9  -6   -0.58   74.69
   1  -9   6 1783.01  250.38
  -4   2  -713232.36  359.62
  -4   2  -713787.00  355.59
  -4   2  -713614.55  369.34
   4  -2   712807.47  346.74
  -4   2  -713914.70  846.27
   4  -2   713279.87  368.87
   4  -2   713360.56  870.21
  -4   8   6 3408.67  305.62
   4  -8  -6 3187.64  169.86
  -4   8   6 3108.51  165.57
   4  -8  -6 2924.15  157.67
   4  -8  -6 2838.93  303.12
  -4   8   6 3225.86  178.14
  -1   0  10   36.47  154.52
   2 -10   0 8990.62  204.73
   2 -10   0 8392.60  352.29
   2 -10   0 8870.97  293.42
   1   0 -10  284.75  136.14
   2 -10   0 8435.75  359.68
   1   0 -10  286.90   72.56
  -1   0  10  274.63  155.70
  -1   0  10  342.86   72.25
  -2  10   0 8848.57  250.26
  -2  10   0 8231.92  332.13
  -1   0  10  176.40  131.86
  -1  -8   7 5231.55  316.04
  -1  -8   7 5318.21  325.41
   1   8  -7 4972.99  275.05
  -1  -8   7 5253.05  315.67
  -6  -3   9  -72.36   96.43
  -6  -3   9  155.51   84.45
  -6  -3   9   55.08   58.34
  -6  -3   9  100.48   49.02
  -6  -3   9    9.10   52.15
  -6  -3   9   48.99   76.27
   9  -8  -3 8636.16  415.74
   9  -8  -3 8490.21  384.03
  -9   8   3 9048.11  402.92
  -9   8   3 8549.68  437.18
   8  -7   2 1019.18  231.15
  -8   7  -2 1188.99  183.99
  -8   7  -2 1180.11  191.91
  -8   7  -2 1146.82  267.91
   8  -7   2 1278.56  210.78
  -8   7  -2 1245.42  165.00
  -8   1   9  -29.39   89.70
  -8   1   9  -27.20   88.94
  -8   1   9   -8.60   57.89
   8  -1  -9   -2.01   58.44
  -7  -3   7 4963.43  212.16
  -7  -3   7 5490.44  162.80
  -7  -3   7 5475.01  157.19
  -7  -3   7 5195.73  245.40
  -7  -3   7 5223.25  161.64
  -7  -3   7 5317.44  183.13
  -8  -1   2 1889.07  289.49
   8   1  -2 1909.95  123.46
  -8  -1   2 2025.07  236.80
  -8  -1   2 1671.30  278.83
  -3  -7   7 8150.24  342.38
  -3  -7   7 7938.52  318.10
   3   7  -7 7783.20  253.73
  -3  -7   7 8401.11  338.06
  -6   9   5 9976.80  741.51
   6  -9  -5 9559.66  202.75
  -6   9   5 9311.82  354.44
   6  -9  -5 9571.90  422.51
  -4  -5   9   -2.99  115.39
  -4  -5   9  307.64  124.25
  -4  -5   9  177.26   89.52
  -4  -5   9  121.93   97.83
   6  -9  -5 9270.66  330.27
   4   5  -9  -13.72   83.06
   6  -9  -5 9121.76  205.18
   4  -3 -10  877.24  153.14
  -7   5  -434329.56  816.32
   7  -5   432725.78  765.56
   4  -3 -10 1212.32  122.28
   7  -5   432053.60  732.19
  -7   5  -433485.34  720.63
  -7   5  -434598.48  751.07
  -4   3  10  873.52  302.85
  -4   3  10 1005.56  206.29
  -4   3  10  913.26  128.27
  -7   5  -434619.31  760.60
  -9   8   2 1370.44  235.27
   2   8  -121184.18  621.59
  -2  -8   121666.94  616.88
  -2  -8   121064.71  567.12
  -2  -8   121321.28  623.63
  -2  -7   816894.25  510.61
   2   7  -816657.01  493.91
   9  -8  -2  974.10   63.51
  -2  -7   816484.14  556.85
   9  -8  -2 1066.93   45.80
   9  -8  -2 1047.39  190.50
   9  -8  -2 1252.42  215.25
  -2  -7   817243.88  512.59
  -9   8   2 1358.48  216.62
   2   8  -120802.97  601.88
   3 -10   4 9756.39  393.05
   3 -10   4 9356.88  678.73
  -3  10  -4 9473.44  396.66
   3 -10   4 9665.87  153.56
   3 -10   410149.11  451.25
  -3  10  -4 9168.72  175.50
  -1  -2  -818169.73  536.00
  -1  -2  -818585.79  633.64
   1   2   819126.82  529.30
   1   2   817850.16  512.17
   1   2   819227.57 1089.27
   1   2   818516.17  412.23
  -9   4   015278.67  622.41
   9  -4   014269.67  298.55
  -9   4   015736.35  375.58
   9  -4   014497.95  539.82
  -9   4   015714.30  580.23
  -9   4   015293.88  486.66
   2  -7   812513.06  523.48
  -2   7  -812817.17  603.81
   2  -7   812965.35  590.97
  -2   7  -812945.98  538.99
  -2  -8   6 4443.45  291.70
   2   8  -6 4425.86  197.64
  -2  -8   6 4365.49  289.20
  -2  -8   6 4562.94  236.49
  -5  10  -319719.80  566.68
  -5  10  -319502.18  983.19
   5 -10   318428.93  310.78
   5 -10   318812.91  664.66
  -5   7  -6  510.75   57.06
   5 -10   318084.95  496.61
   5 -10   318333.98  513.28
  -5   7  -6  415.86  316.26
  -5   7  -6  562.55  204.04
   5  -7   6  394.52  178.74
   5  -7   6  570.88  195.86
  -9   1   726045.21  588.06
  -9   1   726471.75  741.21
  -9   1   725857.52  916.00
  -9   1   726523.36  785.22
   9  -1  -724761.15  697.54
  -4  -4  -3 7178.02  497.02
   4   4   3 6190.07  642.16
   4   4   3 6248.28  447.30
  -4  -4  -3 6788.16  372.81
   5  -2   6 7156.03  675.54
  -5   2  -6 6571.89  274.12
  -5   2  -6 6498.34  380.59
   5  -2   6 6658.09  362.10
  -5   2  -6 6854.86  228.07
  -5   2  -6 6965.61  284.34
   8  -9   0 1051.27  108.85
  -8   7   725231.53  696.45
  -8   9   0 1335.69  227.45
  -8   9   0 1369.73  104.78
   8  -9   0 1157.58  154.22
  -8   9   0 1138.76  332.63
   8  -9   0 1203.74  239.85
   8  -9   0 1278.10   94.06
   8  -7  -724290.71  673.31
  -8   7   724622.67  721.15
   8  -7  -724799.97 1077.98
  -1   9   2 1444.95  126.06
   1  -9  -2 1582.68   57.92
  -1   9   2 1437.35  222.28
   1  -9  -2 1428.29  204.76
   1  -9  -2 1353.58  211.14
  -7   1  10 2497.58  278.36
  -7   5   9   41.99  111.88
   7  -1 -10 2426.49  262.33
  -3   9   4 2742.50  190.62
   7  -5  -9  149.35  184.12
  -3   9   4 2671.53  138.69
  -7   1  10 2698.69  271.32
  -7   5   9   45.31  104.21
  -3   9   4 2657.37  488.81
  -7   5   9    9.66   90.51
  -7   1  10 2569.62  139.32
   3  -9  -4 2672.14  118.49
   3  -9  -4 2955.34  286.17
   7  -5  -9   33.16  113.60
  -6   7  -523849.91  572.67
   6  -7   522641.53  644.96
  -6   7  -523233.09  664.54
  -6   7  -522985.42  446.78
  -6   7  -523859.30  710.73
   6  -7   522009.97 1075.03
   7  -6   4 1226.45  153.20
  -7   6  -4 1443.37  139.55
   7  -6   4  -22.64  172.86
  -7   6  -4 1011.16  152.80
  -7   6  -4 1109.95  184.57
   7 -10  -114711.44  411.81
  -5   9   5   -1.21  120.45
   5  -9  -5   21.59  100.52
  -7  10   115788.29  536.48
   7 -10  -114765.85  305.90
  -5   9   5   40.90   53.96
   5  -9  -5   81.96   58.02
   5  -9  -5   51.26   71.43
  -5   9   5   92.02  135.20
   5  -9  -5   11.53  119.70
   7 -10  -115064.30  847.70
   7 -10  -114888.58  304.33
  -7  10   115099.84  474.81
   4   2   511210.49  490.27
   7  -2 -10 6334.66  399.65
  -4  -2  -511745.91  543.64
  -7   2  10 6867.51  620.35
  -4  -2  -512403.14  542.24
   4   2   510814.02  531.57
  -7   2  10 6926.09  398.64
  -7   2  10 6582.35  229.26
  -3   2  -8 2039.05  337.01
   3  -2   8 2513.60  290.82
  -3   2  -8 2308.31  279.83
  -3   2  -8 2522.25  236.00
   3  -2   8 2135.28  259.92
   3  -2   8 2241.26  184.74
  -3   2  -8 2020.90  229.12
   2 -10   4 3737.70   85.23
   1   9  -3    9.68   99.95
  -7  -1  -110575.41  875.29
  -1  -9   3  665.33  168.77
  -1  -9   3  474.85   56.20
   9  -3  -811644.76  424.52
   2 -10   4 3311.87  292.26
  -5  -5   816976.78  482.54
  -2  10  -4 3655.99  252.07
  -2  10  -4 3610.97  169.47
  -7  -1  -110351.67  391.20
  -1  -9   3  626.32  171.40
  -5  -5   817579.71  403.17
  -9   3   812184.26  429.14
  -9   3   811804.68  644.04
   2 -10   4 3791.79  286.57
  -9   3   812218.05  443.54
  -5  -5   817280.71  418.93
  -5  -5   816719.13  389.35
   7   1   1 9304.88  342.06
   1   9  -3  442.87   59.66
  -7  -1  -110715.48  524.07
   2 -10   4 3796.47  262.15
   9  -3  -811455.80  415.19
   1  -8  -4  -30.29   75.57
  -1   8   4    1.65  140.83
   1  -8  -4   49.61  108.46
  -1   8   4  486.38  176.26
  -1   8   4  357.28   37.15
  -1   8   4  338.13   47.15
  -9   8   4  746.14  341.01
   9  -8  -4  -11.67  161.92
  -9   8   4  811.70  214.93
   9  -8  -4  759.31  167.22
  -7   0  -2   20.01  118.22
  -5  -3  10  444.04  146.80
   5   3 -10  480.51   91.14
  -5  -3  10  537.67  164.82
   7   0   2  135.06  195.53
  -6  10  -2 4725.84  246.56
  -7   0  -2  156.43  147.42
  -7   0  -2  330.88  256.82
   6 -10   2 3885.97  387.54
  -6  10  -2 4235.79  332.50
   6 -10   2 4795.86  366.43
   6 -10   2 4430.93  156.35
  -5  -3  10  -44.73  158.98
  -5  -3  10  485.77  104.19
   6 -10   2 4609.13  223.39
  -6  10  -2 4178.65  193.43
   8  -4  -912158.10  478.72
  -8   4   912623.33  509.58
  -8   4   912887.64  412.97
  -8   3  -221121.81  643.66
  -8   3  -221238.92 1049.17
  -8   3  -221175.94  568.73
   8  -3   219854.16  506.48
  -8   4   912584.28  493.23
  -8   3  -221269.90  519.25
   8  -4  -911746.02  413.65
   8  -3   219303.82  400.37
  -7   4  -4  543.57  246.91
   7  -4   4  -16.70  259.83
  -7   4  -4  829.26  154.34
   7  -4   4  614.31  117.27
  -7   4  -4  527.12  121.32
   0   3 -1031952.41  906.97
   0  -3  1032429.71  868.93
   0   3 -1030500.71  847.47
   0  -3  1031714.71  852.06
  -3   9  -618233.79  612.23
   3  -9   616921.99 1086.36
  -3   9  -617658.12  652.96
   3  -9   617678.44  895.31
   4  -5  -944122.07 1415.40
  -4   5   942617.96  805.55
  -4   5   942324.95  867.45
  -1  -9   4 4629.06  126.70
  -4   5   941817.26  932.79
  -8   9   4 4991.65  319.72
  -1  -9   4 4543.67  306.41
   4  -5  -941033.22  838.84
  -1  -9   4 4698.61  315.38
   1   9  -4 4805.02  272.57
   1   9  -4 4573.70  167.98
   8  -9  -4 3711.56   85.69
   8  -9  -4 3669.83  295.96
   8  -9  -4 3841.35  288.46
  -4   5   944724.72 1361.75
  -1  -9   4 4866.11  157.30
   8  -9  -4 3783.66   81.24
  -8   9   4 4441.28  344.31
  -6  -4   8  100.19   70.26
  -6  -4   8  121.46   40.31
  -6  -4   8  144.37   64.44
  -6  -4   8  145.93   97.12
  -6  -4   8  120.60  125.36
  -6  -4   8  134.14   56.05
   9  -7  -628594.92  765.00
  -9   7   629411.32 1175.62
  -9   7   629639.40  830.92
   9  -7  -628411.26  785.30
  -5  10   3 1813.41  241.84
  -5  10   3 2024.38  177.91
   5 -10  -3 2109.85  218.89
   5 -10  -3 1974.58  143.95
   5 -10  -3 2044.64  139.08
   5 -10  -3 2154.69  163.33
   6 -10  -311599.70  378.82
   7 -10  -249173.14  826.45
   6 -10  -311430.82  262.57
   6 -10  -311333.71  252.41
   7 -10  -251045.31 1056.81
   6 -10  -311763.99  416.62
  -7  10   248033.92 1088.22
  -7  10   251784.40 1163.65
  -6  10   312061.47  405.77
   7 -10  -249260.28  974.44
   7 -10  -251389.50 1154.24
  -6  10   311292.62  453.17
  -8   6   8  698.45  193.07
  -9   6   7  451.28  170.64
  -9   4   8  824.65  180.38
  -9   4   8  575.11  178.83
   9  -6  -7  506.78  313.53
  -9   6   7  486.64  175.84
  -7  10   0 4520.96  260.74
   7 -10   0 4458.13  177.54
  -1   0  -9 8001.28  337.54
   7 -10   0 5216.56  345.52
   1   0   9 7731.43  766.78
   8  -6  -8  823.60  189.66
   9  -4  -8  764.38  180.71
   9  -6  -7  508.54  172.69
   7 -10   0 4662.44  177.98
   1   0   9 8826.03  279.34
   7 -10   0 4679.06  361.92
   1   0   9 8407.95  335.45
  -7  10   0 5062.37  337.83
   8  -6  -8  775.62  190.79
  -9   4   8  640.27  168.46
  -1   0  -9 8430.98  413.92
   9  -4  -8  690.04  176.11
  -8   6   8  678.70  180.88
   1   0   9 8113.01  292.71
  -1   0  -9 8291.78  268.83
  -3   6  -8  318.43  208.10
   0  -2  1010578.06  196.64
   0  -2  1010175.69  422.73
   0   2 -1010145.04  187.08
  -3   6  -8  426.79  173.59
   3  -6   8  373.74  181.77
   0  -2  10 9899.15  452.33
   0   2 -1010314.33  471.10
   3  -6   8  285.53  327.70
   0   2 -10 9780.29  437.31
  -9   7   0 5573.41  381.04
   3  -8   713589.74  528.15
   6   2   215569.41  508.31
  -9   7   0 5735.48  278.98
   9  -7   0 4918.96  253.66
   3  -8   713641.98  618.01
  -3   8  -713870.00  550.02
   9  -7   0 5211.67  308.85
   7  -9  -5   95.83  169.44
   7  -9  -5   82.59   56.58
   7  -9  -5   -4.50   57.53
   6   2   215099.64 1040.22
  -6  -2  -217047.83 1039.19
  -3   8  -713566.76  601.99
  -7   9   5   55.42  121.52
  -7   9   5   33.84  101.54
   9  -7   0 4898.20  319.01
  -6  -2  -216331.04  668.46
  -9   7   0 5761.10  318.12
  -6  -2  -216114.52  821.50
   7  -9  -5    0.85  198.92
  -9   7   0 6086.32  562.40
  -9   2   113468.74  574.61
  -9   2   113182.66 1004.52
   1  -6   926481.33  831.38
   1  -6   926408.71  796.08
  -1   6  -927162.52 1363.46
  -1   6  -927277.67  835.72
  -9   2   112604.63  307.46
   9  -2  -112372.83  253.81
  -9   2   113053.16  378.94
   9  -2  -111925.58  250.67
  -4  10  -4  115.10   81.61
  -8  -1   8 1592.52  356.83
  -8  -1   8 2433.46  162.40
  -8  -1   8 2390.18  146.82
   6   1   3 3284.17  289.24
  -8  -1   8 2198.10   69.62
  -4  10  -4  450.72  148.10
  -4  10  -4  283.73  145.86
  -6  -1  -3 3538.34  342.31
  -8  -1   8 2639.16  190.27
  -6  -1  -3 4081.10  584.37
   4 -10   4  305.28   41.74
   4 -10   4  338.50  146.83
   4 -10   4   67.03  322.50
  -8  -1   8 2371.32  134.20
   4 -10   4  390.36  138.18
   6   1   3 3176.10  350.42
  -6  -1  -3 3452.72  304.48
   8  -8  -6 8182.54  414.30
   8  -8  -6 7978.67  375.33
  -8   8   6 7692.21  386.47
  -8   8   6 7841.07  425.32
   2  -8  -536115.11  801.76
  -2   8   537814.00 1141.51
  -2   8   535895.44  555.50
  -2   8   536522.34  608.35
  -2   8   536788.06  992.63
   2  -8  -538529.56 1041.97
   1 -10   2   30.39   52.22
  -1  10  -2  116.93   63.58
   1 -10   2   65.96  105.65
   9  -2  -8  -29.73   93.26
  -4  -4  10  -15.39  196.94
  -9   2   8  218.01  113.49
   1 -10   2   36.23   84.06
  -4  -4  10   57.76  192.87
  -9   2   8  260.52  108.77
  -9   2   8   47.15  119.88
   4   4 -10 3498.55  202.87
   1 -10   2   48.94  107.46
  -1  10  -2  -30.04   71.95
  -1  -9   2  528.47  171.88
  -9   8   1  -59.61   93.50
  -1  -9   2  529.22  108.25
   9  -8  -1   43.05   90.93
   1   9  -2  501.73  117.54
  -9   8   1    1.39   49.90
   9  -8  -1  -35.82  113.48
  -1  -9   2  751.84  178.03
   9  -8  -1   10.06   39.80
   1   9  -2  241.20   71.93
  -9   8   1  206.63  155.77
   9  -8  -1   62.16   54.37
  -6  -4   1 3829.82  372.30
   6   4  -1 3236.28  222.99
  -6  -4   1 3899.33  340.91
   6   4  -1 3593.60  347.61
  -6  -4   1 3786.59  242.98
  -8  -2   514916.79  735.65
  -8  -2   514980.64  408.13
  -8  -2   515002.13  879.69
  -8  -2   515382.33  293.61
  -8  -2   514667.29  230.68
  -8  -2   514511.66  281.62
   0   9  -6 2235.83  205.59
   0  -9   6 2350.58  259.16
   0  -9   6 2443.14  260.46
   1 -10   3 8434.25  393.88
   1 -10   3 8998.34  258.62
   1 -10   3 8221.92  399.28
  -1  10  -3 8596.23  278.42
  -1  10  -3 8582.16  232.31
   1 -10   3 8660.27  184.72
  -7   0  10 9392.32  215.31
  -7   0  10 9866.18  703.53
  -7   0  10 9536.47  430.20
   7   0 -10 8737.66  257.76
  -2   4  -9 1309.23   90.21
  -4   7  -7 3500.11  373.77
   4  -7   7 3379.87  343.13
  -4   7  -7 3308.79  310.19
   4  -7   7 3432.13  327.99
  -2   4  -9 1299.94   57.49
  -2   4  -9 1483.01  253.58
   2  -4   9 1227.75  248.77
   2  -4   9 1413.79  220.67
   0  -8  -3 4994.24  386.00
   0   8   3 4787.97  371.16
   0  -8  -3 4461.41  308.55
   0   8   3 4830.64  313.98
  -6  -2  10 4934.27  106.75
  -6  -2  10 4720.26  139.08
  -6  -2  10 4690.55  187.40
  -6  -2  10 4362.50  305.85
  -6  -2  10 4548.13  224.84
  -6  -2  10 4741.03  323.66
  -2   3  -9  386.14   59.68
   2  -3   9  249.42  173.75
  -2   3  -9  491.83  161.81
  -2   3  -9  438.08   56.21
   2  -3   9  329.35  141.40
  -2   3  -9  488.11  185.91
   4   6  -852685.06 1039.76
  -4  -6   853166.41 1059.38
 -10   5   426336.01  860.55
  10  -5  -425864.98  778.44
  10  -5  -425041.87  627.29
 -10   5   426871.54  637.60
  -4  -6   850391.48 1111.28
  -4  -6   851861.87 1028.90
  -4  -6   854803.40 1389.60
   3   6   2  677.45  326.40
   3   6   2  555.18  221.67
  -3  -6  -2  732.91  251.06
  -3  -6  -2  591.17  185.15
  -7  -3   214790.84  573.37
  -7  -3   215929.72  412.98
  -9   0   511521.76  210.99
  -9   0   510908.19  379.04
  -9   0   511386.84  516.59
  -7  -3   216149.30  648.30
   7   3  -214972.65  561.41
  -9   0   510913.95  745.30
  -9   0   511050.61  244.75
  -9   0   511084.25  336.33
  -3  10   253906.43  998.13
   3 -10  -253474.40  913.96
   3 -10  -251397.27 1059.43
   3 -10  -253562.34 1138.16
  -3  10   250994.47 1177.29
   3 -10  -252804.43 1075.27
  -4  -6   014273.43  493.89
   4   6   012481.50  904.30
   4   6   013322.01  468.84
  -4  -6   015201.25  993.30
  -9   1   2  516.38   86.98
   9  -1  -2    4.99   32.48
  -9   1   2  299.54   58.02
  -9   1   2  484.47  208.82
   9  -1  -2   -0.66   30.79
  -9   1   2  498.21  200.12
  -7  -2   9 5817.45  233.48
   3   7   012747.98  467.89
  -7  -2   9 6132.55  166.74
   3   7   013512.27  551.57
  -7  -2   9 5678.06  299.70
  -5  -6   5  399.47   88.45
  -7  -2   9 5776.09  218.63
  -5  -6   5  242.31  114.71
  -3  -7   014811.23  582.88
  -7  -2   9 5691.95  132.13
  -3  -7   013233.86  498.44
  -5  -6   5  317.33   95.96
  -7  -2   9 5671.16  264.02
  -5  -6   5  213.74  117.80
  -7   3  10  143.50   90.29
   7  -3 -10  187.78  102.37
  -7   3  10  238.60  139.91
  -7   3  10  -68.06  273.29
  -8  -2   667837.63 1253.21
  -8  -2   664000.88 1374.25
   0  -4  10 1108.02  228.74
  -8  -2   670093.84 1301.74
   0   4 -10  -27.19  423.60
  -8  -2   669444.98 1572.83
  -8  -2   668230.84 1270.03
   0  -4  10 1336.14  243.91
  -8  -2   665710.33 1337.82
   0   4 -10 1243.50  235.57
 -10   4   4 2281.01  290.32
  10  -4  -4 1708.21  174.27
 -10   4   4 1447.51  529.58
  -5  -6   4 8972.77  553.47
 -10   4   4 1774.81  169.74
  10  -4  -4 1900.69  273.54
  -5  -6   4 9319.79  323.03
  -5  -6   4 9143.53  339.88
  -5  -6   4 9160.62  350.98
   8   0  -9 3820.75  228.31
  10  -4  -5 5462.16  381.41
 -10   4   5 6070.12  420.82
  -8   0   9 4306.24  275.44
  -8   0   9 4167.39  393.30
 -10   4   5 6460.21  413.98
 -10   4   5 6133.03  454.75
  10  -4  -5 5645.96  444.51
  -8   0   9 3959.59  174.78
  -8   0   9 4143.74  431.95
 -10   5   5 6432.57  418.58
 -10   5   5 6035.66  307.52
  10  -5  -5 5777.58  378.14
  -2  -5  1011252.24  711.03
  10  -5  -5 5938.37  505.91
  -2  -5  1011418.50  516.95
  -1   3   9  -34.33   86.59
   1  -3  -9 2465.84  204.16
   1  -3  -9    0.41  184.10
  -1   3   9    3.54  108.70
   2   5 -1012450.76  549.17
   2   5 -1012172.85  457.38
   8   0   023799.70  511.78
  -8   0   025592.66  850.00
  -8   0   026088.01 1288.87
  -8   0   024397.78  830.66
  -3   7   7 4514.86  350.33
   3  -7  -7 4623.59  380.16
  -3   7   7 4657.06  184.54
  -2  -7  -213555.97  506.99
   2   7   212994.32  567.28
  -2  -7  -214909.17 1040.62
   3  -7  -7 4829.26  239.53
   2   7   213093.35  500.50
  -3   7   7 4190.53  375.02
  -3   7   7 4486.56  167.54
  -2   2  1037901.21  767.97
  -2   2  1037369.17  843.42
   2  -2 -1034906.46  738.07
  -2   2  1038980.41  928.12
  -2   2  1037724.39  921.35
   2  -2 -1036489.72  821.66
   8   2  -4 1642.12  175.88
  -8  -2   4 1696.68  273.38
  -8  -2   4 1639.09  189.89
  -8  -2   4 1795.40  120.20
  -8  -2   4 2109.14  236.65
  -7   7  -4 4136.34  329.89
  -7   7  -4 3454.31  285.00
   7  -7   4 3739.99  313.18
   7  -7   4 3910.86  433.53
  -7   7  -4 3640.72  181.86
  -7   7  -4 3950.64  285.16
   7   2   0  146.00   96.52
  -7  -2   0  117.88  168.42
  -7  -2   0  156.94  105.93
  -7  -2   0   87.71  163.94
  -9   0   614624.36  344.89
  -9   0   613728.04  465.35
  -9   0   614043.37  296.98
  -9   0   614296.74  559.12
   8  -1   1 1424.41   70.85
  -8   1  -1 1745.99   78.01
   8  -1   1 1417.02  156.78
  -8   1  -1 1372.06  296.87
  -1  -5  1016164.71  631.31
   1   5 -1016181.94  638.04
  -1  -5  1016660.31  575.49
   1   5 -1015685.72  571.34
  -3  -6   912405.25  801.06
  -3  -6   913887.55  681.93
   3   6  -913919.61  441.33
  -9   3   0 8683.87  464.10
  -9   3   0 8690.35  248.68
   9  -3   0 8358.98  222.86
   3   6  -913503.73  471.93
  -9   3   0 8794.43  236.17
   9  -3   0 7836.42  227.00
  -3  -6   913918.33  425.87
  -9   3   0 8556.03  512.57
  -4  -7   414060.39  386.00
  -4  -1  1118650.94  364.75
  -4  -1  1117359.26  672.99
   4   1 -1116508.17  416.44
  -4  -1  1118337.84  691.98
  -4  -1  1118270.71  649.56
   4   1 -1116866.09  287.11
   4   7  -414785.32  410.57
  -4  -7   413814.52  352.49
  -4  -7   414335.64  453.53
  -4  -7   414221.07  454.16
   2 -10  -1 1991.80  390.47
  -1  10  -1 4932.68  167.77
  -9   0   4  632.53   76.92
  -9   0   4  770.49  210.12
   1 -10   1 5107.69  135.19
   1 -10   1 5275.10  320.12
   1 -10   1 4756.66  210.58
   2 -10  -1 2304.37   99.62
   1 -10   1 5070.74  315.69
  -1  10  -1 4434.80  253.16
  -9   0   4  734.71   63.06
  -2  10   1 2390.90  130.43
  -2  10   1 2212.52  399.11
  -9   0   4  758.35  221.72
   2 -10  -1 2220.49  230.87
   2 -10  -1 2690.35  212.73
   9   0  -4  688.41   56.54
  -9   0   4  690.78   76.73
  10  -5  -321572.09 1117.40
 -10   5   323174.36  557.62
 -10   5   323396.48 1182.46
  -6   9  -425628.15  721.70
 -10   5   323629.93  849.76
   6  -9   425032.54  829.36
  10  -5  -321813.79  559.17
   6  -9   424065.20  928.23
  -6   9  -424538.47  609.35
  -6   9  -424468.09  755.68
  -6   9  -425377.94  573.10
  -3  -1  -730205.58 1126.56
  -3   6   812777.70  585.85
  -3   6   813282.78  502.67
   1   9  -516093.45  269.23
  -3   6   812617.49  349.19
   3   1   730887.27  977.65
   3   1   731600.48  793.94
  -1  -9   515868.63  388.10
   3  -6  -812717.05  614.02
  -1  -9   515831.14  536.30
   3   1   728920.22  634.49
  -1  -9   515758.48  542.15
   3   1   730735.38  700.54
   1   9  -515880.37  385.83
   3  -6  -813066.50  885.22
  -3   6   812902.94  316.42
  -3  -1  -731024.08  906.97
  -4   0  11 9581.83  463.89
  -4   0  1110360.42  532.73
   4   0 -11 8607.63  204.69
  -4   0  11 9595.09  199.29
  -6   2  -519175.41  380.15
   6  -2   517890.93  614.46
   6  -2   517356.80  362.66
  -4   0  11 9893.65  330.32
  -6   2  -517910.48  530.18
  -6   2  -518846.46  532.13
  -6   2  -519013.64  594.24
   4   0 -11 8266.52  285.11
  -5   9  -5 3799.77  326.72
  -5   9  -5 3441.34   99.49
  -5   9  -5 3680.28  326.58
  -5   9  -5 3316.08  109.99
   5  -9   5 3479.05  640.44
   5  -9   5 3532.17  281.32
  -2   4   9    4.13  115.39
  -2   4   9  132.13   91.97
  -2   4   9  171.10   77.66
   2  -4  -9  195.41  208.20
  -4  -7   5  347.23  126.61
  -4  -7   5  297.58  128.72
  -2   4   9  -28.29  110.65
   2  -4  -9   32.08  196.42
  -4  -7   5  290.60  128.50
  -4  -7   5  216.48  123.59
  -7   1  -349238.36 1132.78
  -7   1  -349904.14 1221.73
   7  -1   344771.44  705.96
  -7   1  -349292.10  781.23
   0  -1  1034315.78  904.68
   0  -1  1036012.15  625.41
   0   1 -1033925.71 1254.95
  -7   1  -349891.98 1678.53
 -10   6   4 4118.78  463.27
  10  -6  -4 4058.42  283.46
   7  -1   345191.17 1063.99
   0  -1  1034865.62  841.92
   0   1 -1033449.33  580.51
   0  -1  1034120.38  917.17
   0   1 -1035578.02  919.05
  10  -6  -4 4407.59  335.22
 -10   6   4 3656.84  367.78
   0  -9  -121113.87  641.22
   0   9   120139.34  977.61
   0  -9  -121168.19  626.25
   0   9   120772.10  600.92
   0  -9  -121987.87  632.11
   8  -8   2 2922.53  192.00
  -4  10   3  134.53  146.37
  -8   8  -2 3671.14  215.49
  -4  10   3  197.83   87.62
  -8   8  -2 3319.35  283.90
  -6  -5   5 9120.95  289.57
  -8   8  -2 3039.77  236.52
   9  -8  -5    1.35  100.81
   8  -8   2 2828.02  199.73
  -6  -5   5 8856.42  545.75
  -2   5  -910427.36  531.05
  -6  -5   5 8513.21  289.70
  -8   8  -2 2838.00  206.83
   4 -10  -3  376.19  130.28
   9  -8  -5  -27.29  102.48
   8  -8   2 3254.61  310.41
  -6  -5   5 8225.90  285.73
   2  -5   910430.90  492.73
   4 -10  -3  198.92   74.36
  -9   8   5   -2.40  137.23
  -2   5  -910541.22  492.38
   4 -10  -3    0.28   91.97
   2  -5   910294.40  841.03
  -9   8   5  257.61  148.92
   4 -10  -3  248.15  164.00
   4  -9  -513923.53  356.60
   4  -9  -514695.75  556.59
  -4   9   514922.13  579.45
  -4   9   514802.35  549.40
   4  -9  -514286.80  468.31
  -4   9   514871.50  365.42
   3  -3 -1011634.42  370.78
  -3   3  1012841.77  417.15
  -3   3  1012583.18  481.41
  -3   3  1012584.93  369.36
   3  -3 -1011882.96  555.24
  -3   3  1012190.33  403.15
  -4  -5  -223114.20  693.82
  -6  -3  -1 5527.03  311.31
  -6  -3  -1 5858.54  451.60
  -4  -5  -223105.29  860.80
   4   5   222053.80  782.17
   6   3   1 5222.53  296.40
  -6  -3  -1 5783.98  721.65
   6   3   1 5306.25  428.82
   4   5   221891.14 1034.97
  -3  -1  11 2348.45  135.55
   7 -10  -3 3864.83  265.60
  -7  10   3 3559.23  483.20
   7 -10  -3 3333.41  121.69
   7 -10  -3 3528.34  124.70
  -3  -1  11 2115.47  359.85
  -7  10   3 3433.84  498.50
   3   1 -11 2100.15   85.09
   3   1 -11 1889.00  204.27
   7 -10  -3 3367.87  459.02
  -3  -1  11 1767.78  550.74
  -3  -1  11 2579.76  280.45
  -7  10  -122141.59 1069.92
   7 -10   121728.90  724.12
  -1  10  -4 2608.21  107.01
   7 -10   121272.78  467.77
   1 -10   4 2516.54  267.22
  -7  10  -121348.20  746.39
  -1  10  -4 2669.48  332.22
   1 -10   4 2557.28   78.21
   7 -10   121521.97  462.49
   7 -10   121509.55  459.23
   1 -10   4 2404.63  265.02
   1 -10   4 2608.53  324.74
  -9   5   830443.30  821.77
  -1  -5  -6  501.51  190.21
  -1  -5  -6  717.53  394.55
  -9   5   831384.09  805.03
   9  -5  -830261.71  813.54
   1   5   6  733.32  214.45
   9  -5  -830530.15  804.45
   1   5   6  545.47  366.20
  -7   3  -411479.71  290.03
  -7   3  -411884.23  442.71
   7  -3   410883.42  285.85
  -7   3  -411668.08  676.18
   7  -3   410736.43  425.20
  -7   3  -411514.17  669.54
  -7  -3   8 1479.65  163.42
  -7  -3   8 1606.75  168.03
  -7  -3   8 1577.31  100.20
  -7  -3   8 2147.78  147.47
  -7  -3   8 1511.29  129.53
  -7  -3   8 1794.80  103.74
  -5  -6   617249.22  325.65
  -5  -6   617263.54  459.76
  -5  -6   617519.11  280.94
  -5  -6   617832.72  362.19
  -5  -6   618285.45  370.66
  -5  -6   618248.68  458.24
  -6   4  1026925.54  727.00
  -6   4  1026688.34  802.20
  -6   4  1026703.94  515.32
  -6   4  1027286.55  632.22
   6  -4 -1024345.37  505.25
   6  -4 -1024267.48  614.18
  -2   2  -914144.07  297.62
  -2   2  -915155.97  567.78
   5   0 -11   -1.36   44.37
  -2   2  -914822.45  485.27
  -5   0  11   91.16  132.80
   2  -2   913964.45  432.54
  -1   1  1024328.73  671.27
  -2   2  -914642.30  304.76
  -5   0  11  -13.02  147.62
   2  -2   915149.83  576.95
   5   0 -11  100.97   86.80
   1  -1 -1023886.39  947.41
  -1   1  1025823.54  752.06
   1  -1 -1023279.77  494.68
  -1   1  1024505.28  620.18
  -1   1  1025739.84  541.97
   2  -2   914313.51  311.36
  -5   0  11   85.91   42.15
  -5   0  11   -0.78   67.66
   0  -2  -9   17.47  139.80
   0   2   9  230.73  166.95
   0   2   9  247.39  161.79
  -8   9  -1    0.06   66.07
   8  -9   1  163.01  161.32
   0   2   9   -5.32  106.51
   8  -9   1  174.27   79.43
   0  -2  -9  256.20  111.83
   8  -9   1   82.81   89.96
   0   2   9  199.80   82.55
  -8   9  -1  156.02  124.44
  -8   9  -1   52.40   93.44
  -4   1  -723867.08  571.99
  10  -6  -3 1211.78  331.87
  10  -6  -3 1178.41  235.46
  -4   1  -724744.32  754.17
 -10   6   3  -25.87  143.79
  -6   7   8 4501.47  184.12
 -10   6   3 1362.21  216.72
   6  -7  -8 4082.87  335.29
  -6   7   8 4343.37  331.96
  -6   7   8 4095.05  256.95
   6  -7  -8 4412.39  260.27
   6  -7  -8 4252.49  149.26
   4  -1   723636.75  582.14
  -4   1  -724000.53  499.61
   4  -1   723484.20  770.67
  -6   7   8 4118.62  283.24
  -4   1  -723505.10  573.56
   4  -1   721863.16  453.40
   5  -4 -10  353.64   73.41
  -5   4  10  163.02  146.49
  -5   4  10  293.36  125.78
   5  -4 -10    1.51  127.20
  -5   4  10  202.59   64.77
  -5   4  10  -10.09  105.86
   6   0   4 2939.45  304.06
 -10   4   3  750.59  544.54
 -10   4   3 1664.16  282.37
  -6   0  -4 2990.80  292.68
   6   0   4 2592.08   82.01
 -10   4   3 1532.36  152.05
  10  -4  -3 1597.05  160.27
  -6   0  -4 2931.46  290.75
  -6   0  -4 1554.73  502.19
   6   0   4 2838.07  298.13
  -6  -5   4 8150.35  298.58
  -6  -5   4 8511.16  299.64
  -6  -5   4 8574.98  383.27
  -3  -2  1123512.49  822.50
  -2  -1  -8  -25.41  246.96
   2   1   8 1631.19  118.04
   2   1   8 1823.15  195.60
   3   2 -1121015.70  819.66
   2   1   8 1616.07  139.39
  -2  -1  -8 1804.24  181.46
  -3  -2  1123963.19  764.10
   2   1   8 1940.25  305.21
  -3  -2  1122499.04  873.86
  -5  -6   338946.22  925.37
  -5  -6   340610.02 1210.70
   5   5   0  515.07  222.52
   5   5   0  701.84  290.59
  -5  -5   0  636.48  299.43
  -5  -6   341620.04 1006.88
   5   6  -339041.97  954.89
  -5  -5   0  633.19  241.80
   5   6  -338207.39  841.59
  -5  -6   339878.87  884.95
  10  -4  -6   42.81  106.84
  10  -4  -6  -45.39   78.61
   4   1   6   46.02   37.14
   4   1   6   49.73   40.83
 -10   4   6   11.90   84.52
  -4  -1  -6   81.71  127.54
   4   1   6  -52.73  115.71
 -10   4   6   53.80  117.17
  -4  -1  -6   18.54  105.93
  -4  -1  -6   18.57   37.14
   4   1   6  232.95  150.89
  -4  -7   3 9256.34  345.36
  -4  -7   3 9784.02  388.46
  -4  -7   3 9320.95  350.55
  -4  -7   3 9134.31  385.98
   4   7  -3 9615.17  597.62
  10  -3  -5 4727.62  381.25
 -10   3   5 5002.34  374.91
 -10   3   5 5005.81  399.09
 -10   3   5 5144.52  648.27
  10  -3  -5 4627.01  220.46
 -10   6   510110.29  510.23
  10  -6  -5 9408.89  459.29
  10  -6  -5 9078.82  403.47
 -10   6   5 9662.33  408.82
  -9   1   8  396.22  107.08
  -9   1   8   -3.65  132.24
   9  -1  -8   64.51  184.70
  -9   1   8   10.17  116.81
  -9   1   8  253.17  104.49
  -1  -9   1  -97.63   94.72
  -1  -9   1   33.98   68.86
  -1  -9   1   58.36   93.01
   6  -8  -7 1550.49  159.69
   6  -8  -7 1400.69  251.60
  -6   8   7 1280.98  247.11
   1   9  -1   75.43  107.53
  -6   8   7 1306.89   80.53
  -6   8   7 1505.29  184.07
   6  -8  -7 1510.47   84.91
   0  -6  -6 3791.30  300.68
   0  -6  -6 4645.03  396.76
   2   8   0  170.59  280.77
  -2  -8   0  320.27  165.12
   0   6   6 4235.88  330.07
   2   8   0  405.09  173.43
  -2  -8   0  263.62  163.55
   0   6   6 4364.85  623.15
  -2  -8   0  405.45  162.43
   4   2 -11 1059.29  233.44
  -6  -5   626770.88  688.03
  -4  -2  11 1343.99  244.63
  -6  -5   626868.32  796.33
  -6  -5   627931.31  806.04
   0  -8   812978.97  532.11
   0  -8   813168.82  571.71
  -6  -5   628313.00  582.17
  -6  -5   628051.42  508.46
  -4  -2  11 1041.25  271.72
  -6  -5   627532.95  630.15
   0   8  -812871.62  849.14
   0  -8   813013.12  512.59
   0   8  -813615.08  566.91
   3   5 -10 4420.68  270.46
  -3  -5  10 4564.34  342.79
  -3  -5  10 4239.45  345.80
  -3  -5  10 4491.39  276.31
   3   5 -10 4766.12  358.71
  -3   8   6 7495.19  465.01
  -3   8   6 7117.90  190.18
  -3   8   6 7284.03  215.28
   3  -8  -6 7022.84  450.38
  -3   8   6 7203.92  433.94
   3  -8  -6 7219.68  193.93
   3  -8  -6 7072.81  289.59
  -3   1  -8 9375.58  323.50
   3  -1   8 9471.05  824.75
   3  -1   8 8822.06  284.94
  -3   1  -8 9639.11  303.22
   3  -1   8 9804.55  310.68
  -3   1  -8 9196.72  472.39
  -8  -2   7 9562.86  350.81
  -8  -2   7 9828.19  287.20
  -8  -2   7 9474.98  300.36
  -8  -2   710063.91  192.60
  -8  -2   7 9487.40  390.78
 -10   3   4 9390.00  511.96
 -10   3   4 8853.94  524.33
  -8  -2   7 8784.66  271.02
  10  -3  -4 8003.46  424.23
 -10   3   4 8796.96  273.92
  -5  -1  11  194.75   39.09
  -5  -1  11  -34.98  173.11
  -5  -1  11    5.68   86.65
   5   1 -11  259.31   74.77
   5   1 -11  247.12   52.92
  -5  -1  11  288.60  159.57
  10  -5  -6 5239.76  624.43
  10  -5  -6 5400.40  310.29
   1   6   511973.49  558.24
  -1  -6  -512274.41  497.05
 -10   5   6 5757.83  396.25
   1   6   511905.24  508.11
 -10   5   6 6067.72  534.66
  -1  -6  -512268.99  631.87
   1  -8   819027.32  643.92
   8  -5  -911619.22  485.41
  -8   5   911471.51  514.57
   8  -5  -911838.59  721.61
   1  -8   819123.63  721.27
  -1   8  -819904.79 1074.95
  -1   8  -819577.31  709.24
  -8   5   913057.99  448.90
  -8   5   912558.90  500.34
  -2  -8   7 2231.63  239.91
   0   5   721511.57  691.27
   0   5   720265.81  351.42
   0  -5  -721788.86  740.76
   2   8  -7 1764.97  174.48
  -2  -8   7 1961.71  220.97
   0  -5  -720822.83  662.51
   0   5   720590.57  336.74
   0   5   721266.03  674.88
  -2  -8   7 2671.94  243.82
   5  -1 -11 3690.21  259.07
  -5   1  11 3937.52  322.87
   5  -1 -11 3927.45  164.76
  -8  -1   1  188.92  185.44
  -5   1  11 4135.97  180.97
  -8  -1   1  296.12  182.18
  -5   1  11 3950.30  149.41
  -5   1  11 4076.11  390.49
   8   1  -1  285.81  159.57
  -8  -1   1  183.38  173.49
  -5  -3  -3 1017.47  273.99
  -3   0  1123153.73 1236.42
   3   0 -1121116.08  381.44
  -5  -3  -3  696.07  202.50
  -3   0  1124081.97  909.47
   5   3   3  574.00  200.72
   2 -10   5 1013.14  215.10
  -3   0  1123508.46  530.34
  -2  -5  -5 2357.60  291.31
  -2  -5  -5 2635.94  347.29
   2 -10   5  832.69  201.22
   2   5   5 2397.93  307.70
  -2  10  -5   -8.47   86.26
   5   3   3  685.14  227.71
   2   5   5 2993.41  328.06
  -3   0  1123462.31  714.02
   7  -7  -8 1982.43  227.79
  -7   7   8 2773.00  259.71
   7  -7  -8 2298.51  271.53
  -7   7   8 2118.90  482.51
   5   2   4  505.52  191.54
   5   2   4  307.16  199.70
  -5  -2  -4  266.05  174.67
  -5  -2  -4  355.02  200.81
  -6   8  -5 5815.96  249.58
  -3  10  -531483.16  849.91
   3 -10   528917.05  883.92
  -2  -4  -6 4496.82  361.83
  -6   8  -5 5604.00  374.48
  -6   8  -5 5503.41  175.14
   3 -10   530065.22  816.52
  -3  10  -530710.37  869.84
   6  -8   5 5394.23  335.62
   3 -10   529911.16  788.42
  -2  -4  -6 4062.32  388.72
   2   4   6 4874.54  671.07
   2   4   6 4717.85  638.98
  -6   8  -5 5771.17  390.48
   6  -8   5 5312.85  411.44
  -9   0   7  -31.73   74.26
  -9   0   7  -73.11  115.36
   7  -9   3 9081.73  341.00
   4  -1 -1115678.23  340.92
  -7   9  -3 9393.05  400.33
  -7   9  -3 9915.05  387.02
  -7   9  -3 9909.85  469.73
   7  -9   3 9697.83  392.10
  -4   1  1117737.43  680.23
   4  -1 -1114632.90  389.90
  -7   9  -3 9367.49  285.99
   7  -9   3 9309.23  857.82
  -4   1  1116446.51  438.34
  -4   1  1116723.98  337.91
  -4   1  1116856.92  581.64
   9  -6   114827.57  467.20
  -9   6  -116426.82  607.86
   1   4   713215.10  567.75
  -1  -4  -713431.41  571.70
   1   4   713437.97  527.88
   9  -5   1 1241.69  168.20
  -9   6  -116303.76  384.32
  -9   6  -115568.29  537.89
  -9   5  -1 1541.26  141.26
  -1  -4  -713772.21  568.23
   9  -6   113844.05  331.15
  -9   6  -116187.30  473.40
   1   4   712822.73  300.67
  -9   5  -1 1502.44  240.74
   1   4   712358.22  234.10
  -9   5  -1 1331.67  284.71
  -9   5  -1 1822.71  259.00
   9  -5   1    3.47  131.11
  -7  -1  10 3901.24  205.74
  -4  -7   6  -19.29   37.65
  -7  -1  10 3922.34  532.97
  -4  -7   6   46.39   36.04
   7   1 -10 4142.91  181.13
  -7  -1  10 3964.19  178.83
  -7  -1  10 4453.91  158.64
  -4  -7   6   18.71   86.55
  -4  -7   6  -21.62   36.63
  -7  -1  10 4189.91  102.82
  -7  -1  10 4155.93  296.20
  -4  -7   6  151.56   54.85
  -4  -7   6   80.94   87.50
  -8  -2   321199.86  755.28
  -5   8  -6   87.28   33.83
   7  -8  -7 9743.25  185.66
  -8  -2   321581.40  638.36
  -5   8  -6  117.86  125.99
   8   2  -319053.29  380.43
  -7   8   710833.56  695.05
  -5   8  -6   68.02  141.60
   5  -8   6   76.01  134.36
   7  -8  -710117.59  382.76
  -5   8  -6    1.83   30.38
   7  -8  -710370.71  478.02
   7  -8  -710095.74  160.06
  -7   8   710700.92  811.85
  -8  -2   319358.05  674.35
   5  -8   6   -6.83  112.52
   8  -9  -5 3942.74  325.95
  -8   9   5 4493.16  321.47
   9  -8   0 4013.69  243.79
   8  -9  -5 4086.15  304.47
  -8   9   5 4167.29  350.80
  -9   8   0 3774.51  317.27
   9  -8   0 3526.04  266.88
   9  -8   0 4192.33  333.63
  -9   8   0 4270.99  556.70
  -9   8   0 4247.97  151.82
   1   8   239191.26  963.95
  -1  -8  -243695.85 1184.88
  -1  -8  -240502.93 1009.08
   1   8   238428.02 1053.73
  -5   7   810951.37  481.89
   5  -7  -810350.37  346.75
  -5   7   810936.97  372.72
   5  -7  -811326.24  826.68
   5  -7  -810903.05  281.89
  -5   7   810728.40  246.53
  -5   7   811560.42  552.47
   5 -10   4 9407.66  408.31
  -5  10  -410016.64  472.05
  -5  10  -410291.78  442.38
   5 -10   4 9575.35  251.96
   5  -1   6  317.90  144.48
  -5   1  -6  156.36   72.42
   5  -1   6  109.68  191.64
   5  -1   6  340.56   73.78
   5 -10   4 9752.67  536.87
   0   7  -9   -2.11  217.93
  -5  10  -4 9148.98  206.59
   0   7  -9 2044.92  363.68
  -5   1  -6  352.27  170.95
  -5   1  -6  427.41  127.75
   5 -10   4 9530.20  627.71
  -5   1  -6  310.92  127.38
   0  -7   9 1785.10  240.28
   0  -7   9    6.81  209.81
   8  -5   3 1676.35  258.01
  -6  10  -3 2018.23  269.14
  -4   9  -6 9589.02  514.75
  -8   5  -3 1914.32  220.80
   4  -9   6 9674.47  445.82
  -6  10  -3 1578.31  211.95
   6 -10   3 1811.18  303.49
   6 -10   3 1655.26  185.78
  -4   9  -6 9834.07  821.90
  -6  10  -3 1631.49  125.34
   8  -5   3  -36.28  256.26
   6 -10   3 1785.24  197.67
  -8   5  -3 1575.99  296.84
  -8   5  -3 1758.71  195.26
   6 -10   3 1549.15  168.78
   4  -9   610051.74  558.14
  10  -3  -629581.25  678.49
 -10   3   631121.83  875.16
 -10   3   631801.00  689.53
 -10   3   634025.99  980.28
  10  -3  -631192.82  894.66
  -8   2  -214599.71  594.65
   8  -2   212373.87  407.81
  -8   2  -213987.49  650.75
  -8   2  -213669.03  272.08
  -8   2  -213032.60  548.82
   8  -2   212671.80  364.28
  -9   0   326354.34  653.56
  -8   6  -3 3660.83  252.39
  -8   6  -3 3762.83  240.63
   9   0  -323750.34  383.75
   9   0  -324544.36  397.48
   3   8  -4 1816.48  257.86
  -9   0   326515.20  850.94
   8  -6   3 3509.63  216.86
  -3  -8   4 2118.63  240.85
  -9   0   325690.51  419.15
  -3  -8   4 1903.33  155.64
  -3  -8   4 2176.11  233.76
  -3  -8   4 2149.35  130.54
  -9   0   326068.49  859.29
  -9   0   327187.48  411.13
   8  -6   3 3208.50  261.96
  -8   6  -3 3863.33  257.83
  -8   6  -3 4315.89  449.91
   3   7  -836889.19  808.90
  -3  -7   837154.12  849.40
  -3  -7   836613.36  843.13
  -3  -7   835044.90 1187.91
   0  -5  10  -17.77  235.88
  -1  -7   923916.79  688.55
   0   5 -10   -4.91  145.57
   1   7  -923650.01  716.97
   0   5 -10  125.74  150.11
   1   7  -923340.86 1118.75
   0  -5  10   59.58  127.93
  -1  -7   922613.14  771.60
 -10   5   2  605.70  217.92
 -10   5   2  532.37  246.54
  10  -5  -2  561.04  136.63
  -3   7  -8  320.37  278.13
  -3   7  -8   87.28  192.15
   3  -7   8  136.98  175.49
   3  -7   8  175.74  160.60
  -6   6   912696.94  795.29
  -6   6   913015.61  777.45
  -6   6   912992.69  435.19
   6  -6  -912248.79  257.49
  -6   6   912928.13  224.63
   6  -6  -912474.39  495.32
  -5   8   710350.41  247.31
  -5   8   710404.27  343.19
  -5   8   710190.61  316.26
   5  -8  -710516.56  318.74
  -5   8   710604.56  491.58
   5  -8  -711010.40  830.73
   5  -8  -710060.92  264.11
   3  -5  -9   64.99  135.60
   1 -10   0 1900.22  237.43
   1 -10   0 1827.63   77.49
   1 -10   0 1737.76  307.03
  -3   5   9  278.79  120.56
  -3   5   9   34.78   99.36
   3  -5  -9  153.85  105.79
  -1  10   0 1609.47  360.93
  -3   5   9  133.77   85.70
  -1  10   0 1843.24  171.91
   1 -10   0 1723.62  237.88
  -3   5   9   48.59  171.35
   7  -4 -1024078.01  621.74
  -7   4  1026322.41  625.78
  -7   4  1025634.92 1224.11
  -7   4  1025809.52  758.22
   6 -10  -4 8403.86  316.65
   6 -10  -4 8129.92  213.12
   6 -10  -4 8100.84  214.85
  -6  10   4 7958.11  432.64
   6 -10  -4 8835.68  401.71
  -6  10   4 8734.72  565.41
  -2  -2  1114728.56  762.31
  -2  -2  1115202.04  646.82
   2   2 -1115046.17  646.03
 -10   6   2  560.28  242.03
 -10   6   2  585.89  373.42
  -2  -2  1115237.30  597.19
   2   2 -1114585.43  513.84
  10  -6  -2   42.62  139.34
  10  -6  -2  786.65  182.12
  -6  -5   329301.84  664.61
  -6  -5   328244.09  653.55
  -6  -5   329375.07  816.74
  -6  -5   326972.26  740.82
   6   5  -326663.62  592.56
   1  -9   714118.68  596.83
   1  -9   714631.27  534.91
  -1   9  -714059.20  541.11
   1  -9   713873.87  565.22
  -1   9  -714625.66  609.78
  -3  -8   5 4517.39  120.90
  -3  -8   5 4746.67  244.10
  -3  -8   5 5079.63  219.88
   3   8  -5 4838.27  123.27
   3   8  -5 4919.46  163.33
  -3  -8   5 4807.39  525.40
  -3  -8   5 4630.53  139.07
  -3  -8   5 4675.31  302.52
  -3  -8   3  856.58  188.36
  -3  -8   3  878.40  189.46
  -3  -8   3  660.01  220.83
   3   8  -3  682.23  147.41
 -10   7   414431.05  513.02
  10  -7  -414165.27  549.13
  -9   9   213240.50  869.80
  -9   9   213712.95  541.59
  10  -7  -413666.58  519.17
   9  -9  -213184.53  457.16
   9  -9  -213049.39  554.08
 -10   7   414856.17  622.80
  -3  -3  11   11.81  215.43
   3   3 -11  608.50  154.22
   3   3 -11  891.47  238.90
  -3  -3  11   30.01  134.75
   4  -4 -10 2068.08  162.73
  -1   6   7  217.28  156.63
  -4   4  10 2412.04  217.20
   1  -6  -7  231.09  330.17
  -4   4  10 2374.36  214.42
   4  -4 -10 2479.69  220.97
  -1   6   7  158.07   54.98
   1  -6  -7  252.52  142.92
  -1   6   7  -12.40  240.47
  -4   4  10 2551.02  255.86
  -4   4  10 2214.73  168.22
  -9   9   333130.33  898.77
   9  -9  -332044.34  893.00
   9  -9  -332397.75  833.49
  -9   9   332585.84  917.93
  10  -7  -3  129.00  123.82
  10  -7  -3    4.17  119.20
 -10   7   3  236.93  185.38
 -10   7   3  192.63  139.53
  -2  -1  1110638.35  476.87
   4 -11   1 1131.37  111.38
  -4  11  -1 1002.63  138.26
   4 -11   1 1147.20  277.22
   2   1 -11 9180.59  183.10
  -4  11  -1 1084.18  293.78
   2   1 -11 9328.40  383.21
  -2  -1  1110256.58  197.72
  -2  -1  11 9606.80  531.96
  -2  -1  11 9688.95  404.96
  -7  -4   5 3148.51  171.54
  10  -3  -354548.99 1266.75
   0   7   5   16.94  176.91
   0   7   5  980.94  210.77
  -7  -4   5 3110.10  167.70
   0  -7  -5   12.80  127.75
   0  -7  -5  -16.89   95.00
  -7  -4   5 2871.89  212.86
 -10   3   358649.69 1308.41
 -10   3   356892.53 1551.45
 -10   3   358994.09 1515.22
  -7  -4   5 2933.84  261.73
  -1  -8   8  205.32  146.07
  -1  -8   8   19.71  246.23
   1   8  -8  -74.36  120.69
   1   8  -8   -7.41  106.51
  -1  -8   8   74.32  235.90
   5 -11   023801.97  607.94
  -5  11   024394.82  934.32
  -5  11   021869.30  564.53
   5 -11   023259.71  544.46
  -9   7   7 9705.10  763.24
  -9   7   7 9307.75  466.50
   9  -7  -7 9245.11  443.66
   9  -7  -7 9768.43  759.30
   5 -11   023900.51  711.99
   5 -11   022996.23  535.03
  -1  -9   618532.70  512.61
   1   9  -617929.85  461.16
  -1  -9   618073.53  588.27
  -1  -9   617820.60  600.16
   6  -1 -11  -49.17   51.45
  -6   1  11   -4.43   65.73
   6  -1 -11   86.14   57.38
  -6   1  11 -164.63  111.44
  -6   1  11  124.32   99.73
   8 -10  -217966.66  516.43
   5 -11   1  -47.38   82.62
  -8  10   218517.81  621.64
   8 -10  -218204.50  617.81
   5 -11   1   -0.41   48.16
   8 -10  -217266.48  311.63
  -5  11  -1   -1.54   73.21
  -5  11  -1 -131.96  105.21
  -8  10   217828.47  593.90
   5 -11   1   40.94   68.39
   8 -10  -217459.38  298.18
   5 -11   1   20.49   70.68
   9  -7   1 5872.83  351.57
  -2   6  -910064.55  844.15
  -9   7  -1 6403.55  238.52
   2  -9   714186.53  549.96
  -5  -6   718669.59  421.84
   7  -8   4  198.53  296.83
  -9   7  -1 5691.84  375.80
  -9   7  -1 6024.35  331.56
  -9   7  -1 6287.41  336.80
  -5  -6   718772.75  384.92
  -7   8  -4  213.46  216.46
  -7   8  -4   70.66  203.92
  -5  -6   719473.60  482.23
   2  -6   910265.15  526.77
  -2   9  -714003.61  612.71
  -7   8  -4   11.86   69.97
   9  -7   1 5647.62  197.92
  -5  -6   718518.24  342.54
   7  -8   4  176.50  123.97
  -5  -6   718687.95  475.94
  -7   8  -4   76.87   63.85
  -2   9  -713484.23  548.46
   2  -6   910713.54  531.02
   2  -9   713613.70  620.60
  -5  -6   718251.69  611.82
  -2   6  -910557.74  959.94
  -6   0  11 2072.52  299.15
  -6   0  11 2008.64   98.05
  -9   4  -1  706.08  111.72
   6   0 -11 1620.72  117.37
  -6   0  11 1862.63  278.31
  -9   4  -1  691.70  397.99
   9  -4   1  615.65  207.19
   9  -4   1  927.07  201.04
  -9   4  -1  863.40  118.44
  -9   4  -1   -5.21  206.69
  -6   0  11 2073.60  123.77
   6   0 -11 2060.81   94.79
  -5  10   4  765.20  204.63
   5 -10  -4   12.76   90.48
  -5  10   4  619.83  135.17
   5 -10  -4  -14.56   58.84
 -10   6   6  490.44  171.41
  10  -6  -6  509.69  195.17
  10  -6  -6  516.21  174.54
   8 -10  -117008.50  637.76
 -10   6   6  538.44  355.50
   8 -10  -116988.07  314.00
   8 -10  -117469.98  480.93
  -8  10   116670.00  538.40
   8 -10  -116109.22  450.80
  -8  10   117644.58  628.39
   1 -10   5 5634.56  364.31
  -1  10  -5 5319.76  291.35
  -7   6   9  715.54  188.10
   3   4   511062.87  544.53
   7  -6  -9  662.30  181.70
  -3  -4  -512129.61  604.17
   1 -10   5 5664.94  318.70
   1 -10   5 5339.04  620.80
  -7   6   9  844.07  189.30
  -7   6   9  873.83  204.77
   7  -6  -9  741.03  328.50
  -3  -4  -510767.87  537.32
   3   4   511839.52  565.71
  -8   2  10 5169.56  357.72
  -2  -6  -437492.90  973.54
  -8   2  10 5364.49  360.27
   2   6   436707.59  974.08
   2   6   436260.49 1077.75
  -8   2  10 4690.64  349.83
   8  -2 -10 4996.72  410.43
  -2  -6  -438372.77 1767.52
 -10   4   2  239.96  179.92
  -5  -4  -222858.99  898.40
   8  -4   3 3181.29  233.74
   5   4   221149.87  648.46
  -5  -4  -222643.70  685.93
   8  -4   3 3378.98  185.70
  10  -4  -2   98.90   83.40
  -8   4  -3 3563.72  235.69
  -8   4  -3 3758.14  274.24
  -8   4  -3 3291.63  314.30
  -8   4  -3 3457.89  295.43
 -10   4   2  221.80  208.26
   5   4   220962.44  794.07
 -10   4   2  191.35   90.65
  -4  -7   2  340.06  271.33
   4   7  -2  368.95  279.85
  -4  -7   2  224.88  274.81
   0   0 -10 5081.88  326.96
   2  -9  -4 2013.57  282.83
  -2   9   4 2026.97  362.49
   2  -9  -4 1694.80  213.20
  -2   9   4 2123.94  494.08
   4   7  -2  494.22  171.33
   0   0  10 4848.55  202.47
   0   0 -10 4645.95  191.24
  -4  -7   2  387.23  157.23
   2  -9  -4 1998.48   83.40
   0   0  10 4636.47  364.51
  -2   9   4 1848.55   79.26
   0   0  10 4682.47  315.91
  -2   9   4 2161.44  166.41
   0   0  10 5049.45  274.04
  -6  -5   723498.13  614.28
  -6  -5   723341.12  401.50
  -6  -5   723671.87  407.82
  -6  -5   724779.88  718.81
  -6  -5   723404.73  719.48
  -6  -5   722934.45  662.40
  -5   6   911711.88  432.03
  -5   6   911403.91  389.75
   5  -6  -911818.36  502.78
   5  -6  -911517.12  459.38
  -5   6   911450.64  388.07
  -5   6   911858.87  461.53
   5   2 -11    3.85   46.86
  -5  -5   9  731.69  288.88
  -5  -2  11  -68.62  114.05
  -5  -5   9  774.41  213.86
  -5  -2  11   -5.04  109.24
  -5  -2  11    7.74   63.60
  -5  -5   9  765.02  224.10
  -2   8  -8 5539.50  401.06
  -7  -4   614829.63  331.00
  -7  -4   613191.45  543.89
  -7  -4   613783.85  291.65
   6  -9  -6 9226.86  330.80
  -5  -4  10 4000.69  348.23
  -7  -4   613852.50  681.72
  -5  -4  10 3822.58  184.59
  -5  -4  10 4311.75  314.02
  -6   9   6 9241.24  360.23
   6  -9  -6 9614.02  467.25
  -5  -4  10 3891.87  283.41
   6  -9  -6 9168.07  217.62
  -7  -4   613702.17  300.97
  -6   9   6 9358.78  803.90
   6  -9  -6 9063.99  206.36
   2  -8   8 5666.68  389.60
   2  -8   8 5620.88  464.70
  -7  -4   613951.37  326.98
  -2   8  -8 5726.88  456.34
  -5   5  -7  298.41   68.37
   5  -5   7  371.32  149.46
  -5   5  -7  217.71  131.49
  -5   5  -7  259.54  167.53
   5  -5   7  -13.57  128.06
  -5   5  -7  178.12   63.11
  -1   7   631187.82  913.23
  -1  -1  -9 8217.88  525.90
  -8  -1   9 3105.77  218.15
  -1  -1  -9 9023.96  454.83
   8  -7   3 3320.58  214.95
   1  -7  -633092.89 1527.88
  -8  -1   9 3251.30  245.58
   1   1   9 8232.70  264.24
  -4  11   0 2459.29  205.59
  -8   7  -3 3998.42  489.71
  -8   7  -3 3201.86  408.02
  -8  -1   9 3242.61  149.48
  -1   7   629943.84  771.23
  -1   7   630879.64  469.24
   1  -7  -630282.32  780.68
   1   1   9 8674.58  331.86
   1   1   9 8718.47  477.42
   8  -7   3 3348.57  294.65
  -4  11   0 2211.74  205.82
   4 -11   0 2484.57  291.06
   4 -11   0 2797.38  214.44
  -1   7   629659.54  579.21
   4 -11   0 2333.25  180.77
  -8  -1   9 3244.29  217.68
  -8   7  -3 4059.96  254.63
   1   1   9 9136.86  511.83
  -8   7  -3 3418.66  226.00
   7   3  -1  -23.42   76.50
   2   3 -11 8474.31  700.04
  -7  -3   1  406.74  180.21
  -2  -3  11 9603.90  527.74
  -2  -3  11 9114.93  410.40
   2   3 -1110138.70  544.05
  -2  -3  11 9766.04  809.37
  -7  -3   1   56.76  105.43
  -7  -3   1   64.61  288.36
   0  -4  -8 1354.64  245.10
   4 -11   210634.90  411.40
  -9   3   9 1962.22  199.58
   4 -11   211037.41  412.24
  -4  11  -210036.71  286.81
   0   4   8 1289.30  236.38
  -6  -4   9  100.79   62.36
   4 -11   211136.46  241.99
   4 -11   211425.22  406.50
  -9   3   9 1827.92  247.30
   0   4   8 1579.41  268.62
   0   4   8 1476.77  115.06
  -6  -4   9  168.15  102.45
  -9   3   9 2053.41  254.77
   0  -4  -8 1410.43  247.44
   9  -3  -9 2092.90  221.16
  -6  -4   9    8.29  116.38
  -4  11  -211782.16  670.83
  -6  -4   9    8.74   82.89
   0   4   8 1524.83  101.39
  10  -4  -7 1518.86  235.32
   5   1   5  205.16  292.39
  -2   1  -911827.23  311.82
  -5  -1  -5  420.46  183.28
 -10   4   7 1092.39  188.04
  -5   2  11 4250.83  182.08
  -9   1   1  201.07  154.23
  -2   1  -912756.07  530.73
   5   1   5  260.16  189.24
  -5  -1  -5  367.99  193.39
   9  -1  -1  136.37   44.65
   2  -1   911574.53  361.96
  -5  -1  -5  212.76  170.95
  -9   1   1   36.07   76.29
  -5   2  11 4043.24  333.02
   9  -1  -1  182.37   66.41
   2  -1   911779.24  554.91
  10  -4  -7 1184.18  201.08
   2  -1   912171.63  330.83
  -5   2  11 4365.35  388.75
  -9   1   1  108.21  294.54
  -9   1   1   86.91   41.26
 -10   4   7 1332.07  228.15
   5  -2 -11 3511.27  156.03
  -2   1  -912513.38  418.20
   5  -2 -11 3935.30  311.52
  -5   2  11 3872.59  180.50
   5   6  -2 6983.59  322.62
   1  -9  -329016.16 1123.52
  -1   9   329246.29  864.64
   1  -9  -330585.41  896.45
  -5  -6   2 7084.57  354.24
   5   6  -2 6490.47  390.56
  -1   9   329459.83  748.88
  -5  -6   2 7298.96  387.42
  -5  -6   2 8136.41  707.76
  -5  -6   2 7366.63  350.06
  -4  10  -510023.05  792.49
  -1   7  -9 3987.25  363.50
   4 -10   5 9308.31  429.21
   4 -10   5 9480.95  536.45
   4 -10   5 9325.81  453.07
   1  -7   9 4011.77  381.94
   1  -7   9 3451.35  341.90
  -1   7  -9 3651.01  390.77
  -4  10  -510013.43  498.86
  -7  10   4  256.70  169.97
   7 -10  -4  102.14   50.34
   7 -10  -4  220.89  122.21
   7 -10  -4  187.60   50.42
   7 -10  -4  127.58  133.86
  -7  10   4  342.08  253.22
   2   3   711013.48  482.93
   2   3   7 9941.61  191.07
   2   3   710747.61  214.10
  -2  -3  -711022.08  509.18
  -2  -3  -710888.68  548.86
   2   3   710556.15  573.46
   7 -10   218381.27  724.59
  -7  10  -219232.64  750.73
   7 -10   217686.31  456.18
  -7  10  -217537.44  445.36
  -7  10  -219450.86  657.88
   7 -10   218715.60  694.61
   7 -10   218559.39  393.05
  -4   8  -728760.12  857.78
   4  -8   728871.28  937.10
  -4   8  -728243.12  957.81
   4  -8   727923.64 1297.31
  -7  -4   4    9.57  136.54
  -7  -4   4  238.58  146.89
  -7  -4   4  142.80  210.25
  -7  -4   4  100.83   83.07
  -6  -3  10 3595.05  230.10
  -6  -3  10 3561.47  171.17
   9  -2   034289.41  576.65
  -9   2   037531.43  754.63
 -10   2   5 2785.47  313.64
 -10   2   5 2827.86  336.07
 -10   2   5 2546.33  154.54
  -9   2   037845.87 1133.33
  -9   2   036960.55 1052.84
  10  -2  -5 2494.59  161.09
  -6  -3  10 4036.69  493.09
  -9   2   038371.48  641.96
   9  -2   035076.42  844.12
  -6  -3  10 3535.63  266.04
   5  -4   715869.10  476.16
   5  -4   717283.35  614.88
  -3   1  11 1446.82  235.97
   3  -1 -11 1407.53  117.70
  -3   1  11 1651.15  338.66
  -5   4  -716195.69  518.61
  -5   4  -716576.06  610.22
  -3   1  11 1648.72  118.54
  -5   4  -716017.07  502.71
   3  -1 -11 1164.54  163.93
  -5   4  -716988.41  477.34
  -3   1  11 1593.84  485.24
   4   3 -11    4.44   62.83
  -4  -3  11   17.75  106.11
  -4  -3  11  -26.07  109.66
  10  -7  -531065.78 1260.58
  -9   9   1 7198.54  412.57
   9  -9  -1 6936.84  188.76
   9  -9  -1 6729.25  222.56
 -10   7   531722.47  932.81
   9  -9  -1 6803.36  443.64
  10  -7  -530783.27  886.26
 -10   7   531999.06 1248.44
  -9   9   1 6791.00  390.42
   9  -9  -1 7174.32  330.62
   9  -6  -8  919.52  213.20
   9  -6  -8  899.39  212.72
   8  -1 -10  856.21  133.40
  -8   1  10 1020.08  214.70
  -9   6   8  993.55  216.85
  -9   6   8 1185.82  227.13
  -8   1  10 1307.97  218.09
  -8   1  10  895.24  201.19
  -9   8   6 1537.31  251.01
   0   9  -7   -0.56   76.13
  -9   8   6 1596.56  270.60
   9  -8  -6 1548.77  314.23
   0  -9   7 1103.29  220.33
   9  -8  -6  -54.43  185.53
   0  -9   7 1129.53  230.94
  -1   5   823440.93 1061.88
  -1   5   821775.26  666.35
  -8   3  10 1754.62  466.99
  -1   5   821766.19  542.59
  -8   3  10 1561.44  292.87
   1  -5  -822066.39  740.38
   1  -5  -821798.57  666.42
  -1   5   820885.65  424.07
  -8   3  10 1784.73  262.83
   8  -3 -10   18.31   82.37
  -7   9   6 1721.49  276.12
  -6   5  -617952.66  615.52
  -9   2   9 1655.27  169.42
   9  -2  -9   29.35   92.01
  -6   5  -617762.79  394.15
   7  -9  -6 1480.39  198.76
   6  -5   617763.14  534.46
  -6   5  -618612.71  518.73
   7  -9  -6 1830.13  260.52
   6  -5   618150.12  593.23
  -9   2   9 1532.30  222.15
   7  -9  -6 1513.09   81.69
  -7   9   6 1764.04  385.76
   7  -9  -6 1746.54   73.77
  -9   2   9 1492.12  223.21
  -6   5  -618284.81  415.55
   1  -3  10 1182.87  241.55
  -1   3 -10  -20.43  201.30
  -1   3 -10 1237.45  208.40
  -3  -5  -416276.70  597.85
   3   5   416213.95  689.73
  -3  -5  -416019.27  747.55
   3   5   416191.66  637.91
  -1  -7  -410536.96  472.85
   1   7   410503.02  482.91
  -1  -7  -411438.08  613.00
   1   7   410298.55  545.13
  -3  10   315042.06  444.12
   0 -10   338345.76  796.40
   0 -10   338115.20  961.40
   3 -10  -315049.30  539.89
   0  10  -337147.28  736.96
   3 -10  -314858.15  406.27
   0 -10   338377.24  990.70
   3 -10  -314152.76  436.24
   3 -10  -315204.60  449.56
  -3  10   315049.22  339.68
  -3  10   314400.10  564.32
   0 -10   339657.38  657.41
   0  10  -338530.81  705.16
   5 -11  -140064.02  827.55
  -5  11   142890.66 1268.23
  -5  11   139079.05 1275.51
   5 -11  -141846.70  857.69
   5 -11  -141132.22  839.16
   5 -11  -141049.42 1174.61
  -6  -4   0 9696.93  839.56
   6   4   0 7761.11  825.44
  -6  -4   0 8660.38  386.70
  -8   7   8 4669.76  352.61
  -6  -4   0 8863.01  556.46
   6   4   0 7811.63  356.19
   8  -7  -8 4238.43  325.42
  -8   7   8 5138.46  349.31
   8  -7  -8 4918.36  353.86
  -9   9   4 7272.22  433.14
 -10   3   730481.78  898.79
  -2  -7   924573.22  761.41
   9  -9  -4 6875.60  409.58
  10  -3  -730776.36 1262.33
 -10   3   731391.35  714.06
   2   7  -926085.08  739.49
  -2  -7   925847.66  704.04
 -10   3   732021.24  844.10
  10  -3  -730119.29  726.81
   2   7  -926565.45  741.97
  -2  -7   926091.73  707.07
   9  -9  -4 6907.91  384.44
 -10   3   731765.68  750.28
  -9   9   4 6742.80  401.11
 -10   7   214381.96  650.16
  10  -7  -212533.90  488.29
 -10   7   214074.19  490.59
  10  -7  -213172.79  525.40
   2 -10  -211709.64  211.67
   2 -10  -211741.24  436.04
  -2  10   210955.98  252.39
   2 -10  -211332.72  419.62
  -2  10   210519.00  474.24
  -2  10   211285.24  416.45
   2 -10  -211652.43  449.86
  -8  10   3  165.69  154.94
  -3  -3  -6 4345.42  403.59
  -8  10   3  198.05  151.24
   8 -10  -3   50.53   33.43
   8 -10  -3   95.28  113.23
  -3  -3  -6 4814.20  394.91
   3   3   6 3734.54  696.67
   8 -10  -3    0.35   34.86
   3   3   6 4297.14  360.76
   8 -10  -3   24.33   98.93
  -7   2  -4   72.75   94.70
  -7   2  -4    2.12   41.00
   7  -2   4  -23.08   45.43
  -7   2  -4   -4.99   90.09
  -7   2  -4 -161.47   95.76
   7  -2   4  -14.10  109.83
   6 -11   021993.76  715.94
 -10   5   710134.76  783.90
   6 -11   022859.57  660.74
   8  -8  -7 4282.35  350.57
  10  -5  -7 9993.15  461.92
   6 -11   021512.40  498.16
   6 -11   022602.06  498.85
  -6  11   023627.95  683.32
  -6  11   021148.62  559.96
 -10   5   710318.81  425.02
  10  -5  -7 9222.56  411.67
  -8   8   7 4146.91  356.28
  -8   8   7 4131.51  328.03
   8  -8  -7 3964.04  309.54
   6  -2 -11 4189.65  197.88
 -10   2   6 1727.47  286.93
 -10   2   6 1583.02  255.62
  -6   2  11 4829.71  238.51
  -8  -2   8 2324.82  147.39
   6  -2 -11 4150.43  199.39
 -10   2   6 1775.73  151.29
  -8  -2   8 2347.74  146.09
  10  -2  -6 1270.28  149.67
  -8  -2   8 2377.41  159.51
  -6   2  11 4202.57  405.81
  -8  -2   8 1889.07  205.17
  -8  -2   8 2313.16  143.61
  -8  -2   8 2676.45  185.01
  -6   2  11 4562.99  354.32
  -6   2  11 4443.11  190.42
  -1   4 -1019838.09  691.26
  -1   4 -1018524.16  706.65
   1  -4  1019541.17  691.30
   1  -4  1018708.21  661.35
  -5   6  -7   28.84  140.54
  -5   6  -7   15.66   69.78
   5  -6   7  168.50  139.10
  -5   6  -7  118.67  114.16
   5  -6   7   -4.79  131.27
  -5   6  -7   56.86   77.47
 -10   2   4    5.23  148.87
   5 -11   225148.04  624.48
  -5  11  -227123.76  750.72
  -3  -8   6 2392.90  235.50
 -10   2   4   57.87   56.25
 -10   2   4   30.43  150.52
   9  -4  -9   61.42  167.85
   3   8  -6 1909.49  185.80
   5 -11   225494.79  454.96
  -9   4   9 1364.96  204.76
   5 -11   225263.09  737.12
  -9   4   9 2257.36  253.04
  -3  -8   6 1943.15  223.48
  -3  -8   6 2021.18  235.00
  10  -2  -4  -12.99   51.03
  -9   4   9 1505.40  251.57
  -3  -8   6 1829.68  111.40
  -5  11  -223191.21  682.15
   5 -11   225111.92  638.15
   9  -4  -9 1339.61  195.85
  -3  11  -2  171.41  198.15
   3 -11   2   -1.56   53.71
   3 -11   2  115.73  200.42
   3 -11   2  166.63   88.13
  -3  11  -2  214.02  140.59
   3 -11   2  279.66  114.51
  -4  -7   7   -9.47   83.72
  -8  10   014305.09  740.96
   8 -10   013982.23  303.51
   8 -10   013579.22  987.03
  -4  -7   7  -25.04   85.51
  -8  10   014892.31  592.06
   8 -10   013851.48  317.93
   8 -10   014698.12  611.01
   4  -4   810536.31  493.87
   4  -4   8 9619.31  397.14
   3 -11   1  962.69  311.08
  -4   4  -811116.14  408.56
  -4   4  -810079.88  230.03
   3 -11   1  861.64  176.28
  -4   4  -810270.49  503.98
   3 -11   1  633.13  103.33
  -4   4  -810006.47  228.74
  -3  11  -1  632.01  228.34
  -3  11  -1  698.65  225.01
   3 -11   1  819.84  119.31
   6  -6   6 2665.10  271.90
  -1  -9   0  196.54  146.49
  -6   6  -6 3432.63  261.42
  -6   6  -6 2958.70  152.95
  -6   6  -6 2680.47  314.31
   1   9   0    4.66  107.48
   1   9   0   88.51  189.87
  -6   6  -6 3028.72  142.04
  -1  -9   0  201.84  151.64
  -1  -9   0  114.73  129.96
   6  -6   6 2783.49  279.72
  -6  -1  1119554.84 1076.22
  -6  -1  1119460.00  425.65
   6   1 -1118619.16  453.90
  -4   5  -814669.60  262.09
  -4   5  -814684.26  259.64
   4  -5   814445.69  943.10
   4  -5   814216.88  524.71
  -4   5  -815143.27  511.04
  -6  -1  1119652.64  314.64
  -4   5  -815069.84  615.55
  -6  -1  1119328.69  667.45
   6   1 -1118443.64  454.59
   4  -2 -11 7277.77  260.78
  -4   2  11 8478.42  307.64
  -4   2  11 8502.51  262.08
  -4   2  11 8879.52  500.14
  -4   2  11 8280.15  408.21
   4  -2 -11 7772.30  258.99
  -3  -8   2  132.80  281.49
   0 -10   228868.21 1232.41
  -2   0  11 3864.66  362.43
  -3  -8   2  127.48  276.26
  -3  -8   2  340.26  127.02
   0  10  -228082.10  654.78
   0 -10   229654.88  573.10
   0  10  -230508.25  523.08
   3   8  -2  109.49  208.46
  -2   0  11 4240.70  151.66
   0 -10   229410.48  823.03
   2   0 -11 3462.12  140.09
   0 -10   230866.93  471.99
  -2   0  11 3903.08  304.95
  -2   0  11 4044.64  540.78
   1   6 -10 3432.85  333.03
   4   5 -10   -5.80   74.69
   1   6 -10 3740.40  356.37
  -1  -6  10   -0.88  496.22
  -1  -6  10 3574.57  316.96
  -4  -5  10   -8.70  135.21
   4   5 -10  -41.90  105.53
  -4  -5  10  258.37  139.05
  -4  -5  10  115.68  103.25
  -5   9   616554.95  632.40
   5  -9  -615839.02 1008.15
   5  -9  -616424.69  361.74
  -5   9   615976.51  347.21
   5  -9  -616337.76  538.11
  -5   9   616551.98  668.77
   5  -9  -616174.80  394.84
  -9   0   8 3820.07  206.45
  -3   9   5 2563.37  196.17
  -3   9   5 2492.10  131.61
  -9   0   8 3628.57  215.17
   3  -9  -5 2200.62  199.93
  -3   9   5 2674.39  312.12
  -3   9   5 2217.36  107.63
   3  -9  -5 2632.30  319.20
  -9   0   8 3443.93  286.31
   3  -9  -5 2395.58  112.02
   6 -11  -1 4120.31  231.07
  -1  -3  -8 1085.00  211.41
   1   3   8 1017.29  101.24
   1   3   8 1003.89   84.63
   1   3   8  977.37  268.20
  -6  11   1 4210.12  301.99
   6 -11  -1 4222.71  198.67
  -1  -3  -8   10.83  182.70
   6 -11  -1 4112.87  195.82
   6 -11  -1 4617.50  291.46
  -6   1  -5 5170.02  366.46
   6  -1   5 5168.50  151.62
  -6   1  -5 5302.59  329.60
  -6   1  -5 5353.72  333.07
  -6   1  -5 5228.42  155.54
   6  -1   5 5355.40  405.65
  -6   4  -611377.03  488.96
   0  10  -4  -28.22   44.72
  -6   4  -610754.03  326.63
   6  -4   610670.73  364.59
   0 -10   4  178.40   44.60
   0 -10   4  215.44   79.05
   0  10  -4  219.05   99.39
   6  -4   611168.62  480.46
   0 -10   4  300.72  152.76
  -6   4  -611474.84  502.23
   0 -10   4  305.62  156.74
  -6   4  -611777.37  359.04
   3   7   1 1806.17  446.52
   4  -7  -8 9385.72  313.81
  -4   7   810448.44  465.96
  -3  -7  -1 1935.62  551.94
  -4   7   810376.42  495.96
  -4   7   810194.49  332.23
  -4   7   810340.62  299.69
   4  -7  -810637.82  506.94
  -3  -7  -1 1643.86  257.23
   3   7   1 1718.67  303.26
  -4  -6   9  -56.89   78.46
   4   6  -9   35.61   88.71
  -4  -6   9    6.84   90.84
  -4  -6   9   75.86  134.29
   8  -9   2  -95.01   73.88
  -8   9  -2  103.59   80.35
  -8   9  -2  -15.66   75.94
  -8   9  -2  -39.93   85.30
  -8   9  -2  113.63  120.41
   8  -9   2  254.46  133.35
   8  -9   2   75.10   71.23
  -8  -2   231418.05  897.55
   8   2  -228785.28  577.90
  -8  -2   228901.29 1385.57
  -8  -2   232428.46 1002.74
  -1   2 -1013215.75  513.79
   1  -2  1013333.59  471.05
   1  -2  1012706.27  557.13
  -1   2 -1012383.77  534.44
   1  -2  1013133.53  263.41
  -1   2 -1012671.41  354.86
  -4  -6  -1  761.03  360.83
  -4  -6  -1  820.61  267.81
   4   6   1  790.09  345.06
   4   6   1  531.29  242.99
  -6  11  -112495.42  563.83
   6 -11   112726.23  372.81
   6 -11   113508.50  526.60
   6 -11   113533.04  318.98
  -6  11  -113936.43  542.82
   6 -11   112996.15  383.53
  -7  -4   7 9105.68  269.55
  -7  -4   7 9537.72  394.70
  -7  -4   7 9704.52  387.18
  -7  -4   7 9685.17  319.50
  -7  -4   7 9201.87  294.06
  -7  -4   7 9271.73  242.05
  -2  -6  10 3656.06  298.43
  -2  -6  10 3699.82  346.84
   2   6 -10 3798.02  304.39
   2   6 -10 3675.60  351.28
  -9   0   222064.50  483.21
  -9   0   223077.80  800.87
   9   0  -221033.25  395.85
  -9   0   220703.39 1240.87
  -7  -3   912790.97  360.93
  -7  -3   911511.70  291.08
  -7  -3   912803.67  253.26
  -7  -3   912013.61  316.90
  -7  -3   912161.24  272.30
  -7  -3   912440.61  420.99
  -7  -1  -2 2071.26  336.98
  -2   3  10 2710.93  208.40
   2  -3 -10 2546.24  220.39
  -7  -1  -2 2816.06  331.95
  -2   3  10 2927.17  215.78
  -7  -1  -2 2444.45  263.79
  -2   3  10 2921.82  269.91
   2  -3 -10 2558.01  232.76
   7   1   2 2252.79  235.87
  -2   3  10 2606.34  245.56
   4 -11  -110565.90  361.24
   4 -11  -110886.35  306.28
  -4  11   110236.03  664.50
  -4  11   110651.48  354.23
   4 -11  -111364.27  574.64
   4 -11  -110290.34  363.64
   4  -8  -7 2854.92  184.14
  -4   8   7 3435.34  307.96
   4  -8  -7 3196.57  167.14
  -4   8   7 2944.09  275.63
   4  -8  -7 2658.29  340.66
  -4   8   7 2997.76  340.87
  -4   8   7 3221.90  309.53
  -9  -1   5 6790.78  186.60
  -9  -1   5 6334.90  385.46
  -9  -1   5 7088.70  178.14
  -9  -1   5 7385.21  431.31
  -9  -1   5 7061.52  153.78
  -9  -1   5 7101.71  160.76
  -4  11  -3 1359.73  107.33
  -3   9  -7 4404.76  366.17
  -4  11  -3 1810.62  221.95
   3  -9   7 3303.06  329.24
   4 -11   3 1622.69  231.46
  -3   9  -7 3873.50  408.29
   4 -11   3 1724.97  222.74
   4 -11   3 2051.67  253.58
   4 -11   3 1889.40   89.69
   3  -9   7 3969.50  402.29
 -10   6   1  632.08  493.01
  10  -6  -1   35.58   96.39
 -10   6   1 1207.27  175.41
 -10   6   1  927.85  247.74
  -6  -5   223337.93 1126.14
   6   5  -222425.41  564.46
  -6  -5   224168.98  823.41
   6   5  -221796.30  739.34
  -6  -5   224449.92  624.26
 -10   5   118234.83  467.63
  10  -5  -116276.06  362.45
 -10   5   118698.27  689.16
   0   9   2 6516.58  365.74
   0  -9  -2 6995.31  428.11
 -10   5   118121.40  766.62
   0   9   2 5754.05  413.20
   0  -9  -2 6750.41  389.33
  10  -5  -116254.70  450.14
  -5   3  -7  190.49   83.27
  -5   3  -7  250.87  154.24
  -5   3  -7   86.45   84.14
   5  -3   7    7.29   99.79
  -5   3  -7  110.00   96.72
  -9  -1   616738.88  521.97
  -9  -1   616431.22  513.32
  -9  -1   617750.30  631.83
  -9  -1   616824.50  305.81
   5  -3   7   -4.99   58.96
   3 -11   3  718.28  180.84
   4 -10  -4 6808.74  685.90
  -4  10   4 7064.95  429.24
  -4  10   4 6903.86  273.53
  -4  10   4 7248.75  247.26
   4 -10  -4 7112.76  277.36
   4 -10  -4 7063.46  214.44
  -2  -9   418002.06  593.45
  -3  11  -3  504.97   81.43
   3 -11   3  608.27  159.40
   4 -10  -4 6725.17  276.28
  -2  -9   417617.33  593.98
   3 -11   3  542.70  183.72
  -3  11  -3  439.24  259.57
  -2  -9   418034.16  341.79
   2   9  -417823.42  406.32
   1  -2 -10 2109.79  238.39
   1  -2 -10 1999.81  184.56
  -1   2  10 1742.95  207.48
  -1   2  10 2018.27  179.84
  -1   2  10 1745.05  181.82
  -2   7   7    5.48  146.78
  -2   7   7  550.06  133.16
   2  -7  -7  562.71  262.80
  -2   7   7  571.01  204.81
   2  -7  -7  494.72  230.35
  -2   7   7  525.89   69.86
 -10   3   214741.35 1051.23
  10  -3  -213296.03  473.69
  -7  -4   3 2146.67  181.87
  -7  -4   3 2039.63  180.16
 -10   3   214109.37  323.75
 -10   3   214355.38 1143.93
   7   4  -3 1675.88  158.09
  -7  -2  1038509.74  704.01
  -7  -2  1040040.90  626.46
  -7  -2  1036642.23  708.11
  -7  -2  1040089.83  736.37
  -7  -2  1039373.00  969.12
  -7  -2  1039149.11  907.31
  -6   5  10 9901.40  475.77
  -6   5  10 9652.97  413.58
   6  -5 -10 9438.11  404.37
  -6   5  1010347.91  393.64
  -6   5  10 9488.26  283.38
   6  -5 -10 9024.81  305.09
  -9   1   9 8442.89  295.54
  -9   1   9 8392.45  588.69
   9  -1  -9 8066.83  357.16
  -9   1   9 8863.21  381.58
   3 -11   0 2052.23  137.45
  -3  11   0 1659.70  330.58
  -3  11   0 1589.29  267.67
   3 -11   0 1815.33  221.03
   3 -11   0 1722.76  217.95
  -2  -4  1115212.45  636.33
  -9   8  -112588.23  500.81
  -2  -4  1114918.95  656.41
   4  -3   8 5980.65  720.33
   9  -8   112501.11  424.03
   4  -3   8 6015.22  287.37
  -2  -4  1115457.64  548.14
  -4   3  -8 5865.97  203.49
   9  -8   111842.58  302.85
   2   4 -1115090.81  550.47
  -4   3  -8 6411.14  294.82
  -4   3  -8 6781.38  416.47
  -9   8  -113304.77  337.51
  -9   8  -112974.14  442.88
   2   4 -1116085.38  686.64
   9  -8   111909.09  527.97
  -9   8  -112543.70  506.88
  -4   3  -8 6300.41  198.45
  -8   6   9 9017.50  726.38
   4   0   710403.45  572.74
   9  -3   1  523.76   90.88
   4   0   7 9536.74  228.21
  -8   6   9 9307.54  419.33
  -1  -2  11  795.16  217.02
  -9   3  -1  -11.69  215.88
  -8   6   9 8121.37  462.25
  -4   0  -7 9708.33  639.82
   8  -6  -9 9639.42  743.44
  -9   3  -1  811.22  241.10
   1   2 -11  570.28  286.29
  -9   3  -1  641.59  119.36
  -4   0  -710514.53  515.90
   4   0   710121.34  410.24
   8  -6  -9 9579.69  730.70
  -4   0  -7 9983.84  376.75
  -1  -2  11  837.24  418.03
   9  -3   1  773.53  114.47
  -9   3  -1  730.44   93.52
   1   2 -11    6.59  355.44
  -3  -4  11   38.02  152.54
  -3  -4  11   89.29  108.47
  -3  -4  11  -19.64  249.84
   3   4 -11  137.53  149.33
   3   4 -11    7.99  101.60
  -8   0  1011961.47  457.61
  -8   0  1012121.40  476.13
   8   0 -1011087.08  350.55
  -8   0  1011000.39  365.99
  -8   0  1011843.23  419.76
  -8   3  -3 3205.71  404.79
   2  -6  -836138.45 1028.77
   8  -3   3 3167.80  248.16
  -2   6   835872.56  863.72
  -8   3  -3 3531.88  312.32
  -8   3  -3 3120.95  154.63
   8  -3   3 2632.90  146.44
  -8   3  -3 3653.58  298.94
   2  -6  -834997.37 1205.66
  -2   6   837602.43  994.18
  -2   6   835870.70  654.12
  -2   6   834749.39  666.74
   4  -6   813047.19  552.53
   3   0   8  520.94  111.66
  -2  -9   3 3621.62  311.05
  -1  10   1   97.44  222.39
  -4   6  -813451.82  625.35
   3   0   8  722.39  248.88
   3   0   8  798.50  151.07
  -4   6  -814022.61  535.16
   4  -6   813414.67  589.34
  -2  -9   3 3873.07  316.85
   2   9  -3 3700.10  230.82
   1 -10  -1    6.93  101.00
  -3   0  -8  -29.01  217.96
   1 -10  -1   -8.15  181.33
  -2  -9   3 3552.07  176.56
   1 -10  -1  -42.93   91.49
  -3   0  -8  737.55  145.38
   3   0   8  679.98   97.96
  -3   0  -8  666.83  111.40
   0   6 -10 5334.31  434.27
   8   0   116504.92  453.87
   0   6 -10 6267.75  739.21
   0  -6  10 6048.11  435.20
  -8   0  -118019.99  714.67
   0  -6  10 6102.07  404.69
  -8   0  -117589.64  545.59
  -8   0  -118254.53  717.51
   8  -4 -10    7.71   79.70
  -8   4  10   45.35  155.62
  -8   4  10  -18.34  130.05
  -8   4  10   78.24  123.59
  -1  -3  11 8268.26  768.59
  -1  -3  11 8151.89  418.55
   1  -8  -5   -8.44  164.28
  -1   8   5   43.11  103.83
   1   3 -11 7853.80  498.49
  -1   8   5  -30.28   82.99
   1   3 -11 7448.92  419.89
   1  -8  -5   23.24  134.39
  -1  -3  11 7900.54  495.53
  -1   5 -10    1.01  112.82
  -1   5 -10  -17.33  192.13
   1  -5  10  -66.23  143.90
   1  -5  10  203.69  147.69
   2 -10   6  -57.01  181.99
   2 -10   6  264.60  171.70
  -2  10  -6    1.00   85.12
   2 -10   6  412.50  162.24
 -10   2   7 5975.77  425.67
  -7  -2  -1  -63.22  197.55
  -7  -2  -1  362.95  165.53
  -7  -2  -1 -101.60  169.54
  10  -2  -7 5419.26  267.44
  10  -2  -7 5303.91  386.27
   7   2   1   58.89  104.06
 -10   2   7 5964.28  354.76
 -10   2   7 6187.56  407.70
  -4   6   9   63.86   83.67
  -4   6   9  -39.16   97.56
  -4   6   9   94.11   76.81
  -4   6   9  215.58  126.88
   4  -6  -9  255.25  157.82
   4  -6  -9   68.09  171.40
  -2  -8  -1 4389.12  363.86
  -2  -8  -1 5185.80  404.08
   2   8   1 4458.33  579.77
   2   8   1 4327.61  380.68
  -7   5  -522198.74  667.67
  -7   5  -522615.21  824.55
  -7   5  -523569.01  560.52
   7  -5   522590.19  642.71
   7  -5   521592.41  580.95
  -7   5  -522823.75  536.05
 -10   8   3  187.88  258.84
  10  -8  -3   69.37  138.83
  10  -8  -3  147.99  146.75
 -10   8   3  137.68  175.10
   8  -8   324952.52  789.53
   8  -8   326077.85  885.71
  -8   8  -327157.59  615.72
  -8   8  -326692.42  784.75
  -8   8  -328555.42  714.55
  -8   8  -326852.32  903.05
   9  -9   011750.98  251.38
   9  -9   012290.37  567.06
   9  -9   012110.49  411.17
  10  -7  -6 3177.96  311.23
 -10   7   6 3412.14  319.13
  -9   9   012517.22  545.11
 -10   7   6 3472.93  363.70
   9  -9   012066.19  419.02
  -9   9   012909.21  282.53
  10  -7  -6 3747.05  327.37
  -9   9   012724.47  507.40
  -7   0  -3  316.09  159.16
  -7   6  -5  904.14  132.85
   7  -6   5   14.02   85.65
  -7   6  -5  852.19  121.78
   7  -6   5  -18.32   81.87
  -7   6  -5   -4.73  360.76
  -7   0  -3  114.34  177.63
  -7   0  -3  276.87  183.25
   7   0   3   31.31  112.51
   8  -9  -6  154.99  124.50
   8  -9  -6   23.28  145.11
  -8   9   6   50.19  105.65
  -8   9   6 -100.19  120.45
  10  -2  -3    4.85   43.31
 -10   2   3   81.75  190.75
 -10   2   3  198.34  182.41
 -10   2   3  151.65   63.31
  10  -6  -7 2062.97  289.29
  10  -6  -7 2487.23  275.18
  -6  11   2 1140.35  213.52
 -10   6   7 2462.40  280.07
 -10   6   7 2442.36  312.97
  -6  11   2 1254.53  196.98
   0 -10   1 8253.96  429.90
   6 -11  -2 1363.91  126.07
   0  10  -1 8110.52  354.38
   0 -10   1 8237.74  426.05
   6 -11  -2 1306.58  186.19
   6 -11  -2 1083.93  187.41
   0 -10   1 8535.32  473.55
  -4  -4  -4  460.55  254.51
   4   4   4  234.22  211.18
  -4  -4  -4  504.95  200.70
   4   4   4  412.36  197.88
  -6   7  -618386.65 1085.58
  -6   7  -618736.44  947.71
  -7   1  11  376.95  160.01
  -7   1  11   11.28  115.35
  -9  -1   4 1232.58  484.61
  -9  -1   4 1525.16  470.97
  -9  -1   4 1413.74  108.05
   2   8  -8  -11.09  142.11
  -2  -8   8  299.54  150.77
   9   1  -4   11.01   64.43
   7  -1 -11  119.97   76.72
  -2  -8   8  323.17  150.83
  -7   1  11  180.56  169.76
  -9  -1   4 1611.97  161.56
  -6   7  -618290.26  360.15
  -2  -8   8   59.31  267.33
   6  -7   617587.07  644.06
  -6   7  -618080.58  341.59
   6  -7   618065.38  614.78
  10  -8  -4  899.21  225.47
   0   8   4 1572.45  419.19
   0  -8  -4   15.80  213.85
   5 -11  -2 7724.14  283.12
  10  -8  -4 1063.22  231.42
   0   8   4   27.33  351.03
  -5  11   2 7294.38  320.15
   0  -8  -4   -4.96   89.32
 -10   8   4 1046.87  220.60
   5 -11  -2 7501.44  275.88
   5 -11  -2 7482.15  279.43
  -5  11   2 7401.48  380.67
 -10   8   4  792.86  250.24
   5 -11  -2 7599.60  556.32
  -4  -3  -536720.74 1045.24
   4   3   535772.53 1554.56
  -4  -3  -536961.02 1108.63
   4   3   534947.55 1576.35
   3  -4 -1013262.56  414.82
  -3   4  1014311.02  455.12
  -3   4  1014094.05  455.49
  -3   4  1014348.23  759.67
   3  -4 -1013132.71  715.38
  -3   4  1013420.47  407.78
   2   9  -549631.32  832.94
  -2  -9   551607.67  895.01
  -2  -9   550700.86 1676.16
   2   9  -549416.09  985.15
  -2  -9   551057.83 1206.83
  -6  -5   8   99.73   61.13
  -6  -5   8   27.17   74.94
  -6  -5   8   26.66   72.47
  -6  -5   8  121.28   84.93
  -6   9  -526385.08  821.81
  -6   9  -528017.46 1265.23
   6  -9   525150.60  876.60
  -8  10   4 9121.62  481.53
   8 -10  -4 9493.80  435.64
   6  -9   524341.60  711.48
  -6   9  -525361.45  457.18
  -6   9  -525751.49  548.83
   8 -10  -4 9129.63  426.88
  -8  10   410044.39  456.15
  -5   5  10    0.57   82.20
  -5   5  10  -28.80  161.65
   5  -5 -10    6.17  329.17
   5  -5 -10  818.92  103.22
  -7   5  10  336.00  368.77
  -7   5  10  608.71  191.41
   7  -5 -10  -29.35  100.40
  -7   5  10  664.12  162.64
  -9   5   919117.06 1051.84
  -9   5   920008.10  944.24
   0  10  -520206.01  497.80
  -5  -6   8 1516.91  155.17
   0 -10   520177.43  665.19
   9  -5  -919603.80 1039.01
  -5  -6   8 1211.80  115.38
  -5  -6   8 1185.58  166.41
   0 -10   520125.04  671.29
   0 -10   520617.50  502.64
   9  -5  -919307.50  963.59
  -9   5   919560.59 1078.31
  -5  -6   8 1447.15  166.82
  -9   9   5  138.56  145.27
  10  -7  -140026.84  998.43
   3   6   3 1479.17  265.11
  10  -7  -143031.06 1513.46
  -3  -6  -3 1912.28  604.18
   9  -9  -5  -53.57  126.60
  -3  -6  -3 1512.59  268.32
 -10   7   143950.52 1036.52
  -9   9   5   -8.89  132.48
   3   6   3 1433.78  299.84
 -10   7   144042.83 1122.83
   9  -9  -5  156.64  127.40
 -10   7   145166.17 1260.09
  -5  -3  1127133.16  821.17
  -6  -2  -322945.68 1247.64
   6   2   321378.00  682.04
   5   3 -1127014.79  554.44
   6   2   320935.00  774.71
  -5   7  -7  394.93  180.45
   5  -7   7  344.87  329.01
  -6  -2  -322179.43  705.22
  -5  -3  1125549.47  600.17
  -6  -2  -322880.16  840.99
  -5   7  -7  383.64  214.56
   5  -7   7  375.47  345.88
  -5  -3  1127113.88  819.09
   4   7  -1 8415.80  457.26
   4   7  -1 8588.96  399.42
  -4  -7   1 9796.77  811.33
  -4  -7   1 9303.64  440.87
  -8  -1   011855.91  632.00
   8   1   010823.19  530.83
  -8  -1   011980.24  605.66
  -8  -1   012065.91  615.74
  -2  -7  -3   -6.62  123.15
   2   7   3  835.04  214.86
   2   7   3    3.44  192.84
  -2  -7  -3  -76.54  162.36
  -6  10  -4  622.27  376.51
  -6  10  -4  508.90  125.90
  -3   4  -9    1.52   63.06
  -6  10  -4  574.97  145.07
   6 -10   4  444.13  278.11
  -3   4  -9  211.51  241.05
   6 -10   4  190.09  438.16
  -3   4  -9  288.14  195.94
  -6  10  -4  787.37  191.67
   3  -4   9  -19.57  130.05
   3  -4   9  -56.57  186.66
   6 -10   4  657.66  120.45
   3 -10   6 6376.85  823.45
  -3  10  -6 7445.64  774.53
   3 -10   6 6852.90  747.72
  -3  10  -6 6371.03  412.99
   3 -10   6 6933.50  406.30
  -5  -5  -1    2.12  107.26
   5   5   1 -133.02  159.22
  -5  -5  -1   55.29  149.44
   5   5   1  -10.20  122.94
 -10   4   1   32.06  152.19
 -10   4   1  172.16   88.86
  -7   2  11 8319.94  260.91
 -10   4   1  -20.11   73.14
  -7   2  11 8505.34  776.37
[truncated: 1,241,411 more chars]
