# Supplementary material for: Crystal structures of morpholinium hydrogen bromanilate at 130, 145 and 180 K
Source: Acta Crystallogr E Crystallogr Commun. 2015 Sep 26;71(Pt 10):1226–9. doi: 10.1107/S2056989015017272 (PMC4647363; doi:10.1107/S2056989015017272)
Supplement: Supplementary file 2 [file e-71-01226-1sup2.hkl]

#
# h,k,l, Fc-squared, Fo-squared, sigma(Fo-squared), status flag
#
data_1
_shelx_title ' 10061010'
_shelx_refln_list_code          4
_shelx_F_calc_maximum      145.08
_exptl_crystal_F_000       376.00
_reflns_d_resolution_high  0.7102

loop_
 _space_group_symop_operation_xyz
 'x, y, z'
 '-x, -y, -z'

_cell_length_a     8.6205
_cell_length_b     9.2129
_cell_length_c     9.4257
_cell_angle_alpha  93.521
_cell_angle_beta  112.914
_cell_angle_gamma 115.976

_shelx_F_squared_multiplier     1.000

loop_
 _refln_index_h
 _refln_index_k
 _refln_index_l
 _refln_F_squared_calc
 _refln_F_squared_meas
 _refln_F_squared_sigma
 _refln_observed_status
   2   0   0        588.98        668.13         3.65 o
   3   0   0        742.41        716.92         6.74 o
   4   0   0       4066.26       3941.76        48.70 o
   5   0   0       2850.16       2867.80        21.92 o
   6   0   0        592.76        589.22         8.25 o
   7   0   0         38.26         27.61         3.34 o
   8   0   0       1098.41       1102.86        22.65 o
   9   0   0        368.41        367.32        13.08 o
 -10   1   0         74.98         74.58         5.08 o
  -9   1   0         65.98         60.38         4.88 o
  -8   1   0        279.92        268.04         9.30 o
  -7   1   0       2020.48       1951.87        25.78 o
  -6   1   0          4.43          5.97         1.11 o
  -5   1   0       2051.06       1999.38        17.91 o
  -4   1   0        610.71        632.92         8.31 o
  -3   1   0       1458.27       1591.35        10.12 o
  -2   1   0       2422.57       2489.35        27.93 o
   1   1   0        204.45        218.00         3.81 o
   2   1   0       3575.45       3748.49        30.41 o
   3   1   0       3046.89       3039.39        38.73 o
   4   1   0        307.14        284.16         4.98 o
   5   1   0        258.30        234.00         5.17 o
   6   1   0        410.61        410.48         7.47 o
   7   1   0       3002.51       3039.59        45.07 o
   8   1   0        510.31        524.31        13.33 o
   9   1   0          9.58          5.29         4.17 o
 -10   2   0         48.96         41.19         7.47 o
  -9   2   0       1648.63       1644.31        28.03 o
  -8   2   0       2148.02       2077.13        26.83 o
  -7   2   0         36.02         39.92         1.94 o
  -6   2   0        121.49        120.95         4.25 o
  -5   2   0       5578.75       5837.85        58.17 o
  -4   2   0       6771.51       7167.00        98.21 o
  -3   2   0          2.56          5.45         0.71 o
  -2   2   0         58.99         68.15         0.77 o
  -1   2   0        212.06        214.16         1.42 o
   0   2   0       8620.10       8567.33        60.89 o
   1   2   0        184.80        181.61         2.56 o
   2   2   0        105.15        131.35         2.95 o
   3   2   0        484.14        448.23         5.65 o
   4   2   0       1324.29       1291.62        26.74 o
   5   2   0         74.02         75.27         3.33 o
   6   2   0        424.64        415.43         9.93 o
   7   2   0          6.00          5.98         2.75 o
   8   2   0        457.63        465.60        12.98 o
 -10   3   0        305.86        294.81         6.65 o
  -9   3   0        379.28        380.19         5.55 o
  -8   3   0          1.99          2.87         1.33 o
  -7   3   0         64.84         64.51         2.38 o
  -6   3   0       4538.70       4563.72        66.63 o
  -5   3   0       1415.24       1342.55        23.32 o
  -4   3   0        206.14        226.01         2.82 o
  -3   3   0       4660.23       4909.52        31.85 o
  -2   3   0       5088.44       5134.32        33.16 o
  -1   3   0       3251.18       3207.81        17.12 o
   0   3   0        146.13        153.82         1.95 o
   1   3   0          6.84         14.17         0.92 o
   2   3   0       7386.42       7658.32       109.55 o
   3   3   0       5467.67       5498.47        89.58 o
   4   3   0         65.13         66.85         3.80 o
   5   3   0          7.95          8.69         2.64 o
   6   3   0       1300.75       1325.63        18.64 o
   7   3   0        843.15        849.08        16.88 o
   8   3   0         15.30          5.56         4.28 o
 -10   4   0         91.31         79.74        14.17 o
  -9   4   0        683.79        676.12        10.88 o
  -8   4   0         39.44         33.52         2.21 o
  -7   4   0        730.23        712.33         8.27 o
  -6   4   0         62.56         73.76         2.42 o
  -5   4   0       1344.15       1294.58         8.66 o
  -4   4   0         15.72         19.56         1.98 o
  -3   4   0       3170.28       3280.93        25.41 o
  -2   4   0       2731.53       2906.77        17.41 o
  -1   4   0         22.60         18.21         0.76 o
   0   4   0        201.28        193.37         3.22 o
   1   4   0       5463.98       5656.15        74.19 o
   2   4   0        809.96        793.13        20.73 o
   3   4   0         44.82         55.43         3.53 o
   4   4   0        842.42        785.24        20.08 o
   5   4   0       2264.89       2278.97        26.85 o
   6   4   0        363.91        379.13        14.56 o
   7   4   0         44.84         19.47        17.92 o
 -11   5   0        755.43        753.75        19.03 o
 -10   5   0        954.47        974.02        27.00 o
  -9   5   0        192.43        188.27         4.28 o
  -8   5   0         60.50         57.66         3.12 o
  -7   5   0       1330.51       1315.85        25.98 o
  -6   5   0       4100.21       3937.04        28.95 o
  -5   5   0        601.50        588.15         4.90 o
  -4   5   0        152.71        149.08         1.92 o
  -3   5   0       2602.26       2658.78        16.11 o
  -2   5   0       5054.46       5166.76        37.77 o
  -1   5   0        119.62        116.79         1.77 o
   0   5   0        475.12        471.44         4.11 o
   1   5   0        849.82        847.00        14.62 o
   2   5   0       3211.55       3221.23        77.98 o
   3   5   0        166.27        155.42         6.18 o
   4   5   0        324.54        335.78         8.88 o
   5   5   0         22.46         27.70         5.80 o
   6   5   0        110.63        118.42         7.27 o
 -11   6   0        166.54        177.19         8.01 o
 -10   6   0          1.86          3.26         1.96 o
  -9   6   0         47.32         41.93         4.58 o
  -8   6   0       1592.15       1559.97        31.00 o
  -7   6   0       1016.44       1027.97        10.29 o
  -6   6   0        158.33        145.51         3.00 o
  -5   6   0          4.32          2.72         1.18 o
  -4   6   0       5253.53       5306.04        36.89 o
  -3   6   0       3237.41       3147.35        24.16 o
  -2   6   0          4.56          3.55         0.88 o
  -1   6   0         70.14         63.88         1.71 o
   0   6   0       4099.17       4061.06        49.60 o
   1   6   0       6499.26       6535.98        93.29 o
   2   6   0        892.06        878.24        17.50 o
   3   6   0         73.43         70.69         4.65 o
   4   6   0        619.70        621.78        23.87 o
   5   6   0       1576.48       1582.64        34.67 o
 -11   7   0        816.35        818.85        32.68 o
 -10   7   0         76.67         87.61         3.98 o
  -9   7   0        239.11        242.54         7.21 o
  -8   7   0          8.03          9.84         2.00 o
  -7   7   0        716.17        738.31         7.20 o
  -6   7   0        865.63        861.28         7.17 o
  -5   7   0        177.39        169.28         2.87 o
  -4   7   0        610.86        586.56         5.19 o
  -3   7   0       1315.18       1313.01         9.13 o
  -2   7   0        235.59        233.86         4.10 o
  -1   7   0       1352.10       1306.87        10.05 o
   0   7   0       1095.31       1080.83         9.95 o
   1   7   0         21.05         18.02         1.27 o
   2   7   0          0.63          0.45         2.63 o
   3   7   0        609.15        608.15        15.23 o
   4   7   0        802.04        812.52        19.22 o
   5   7   0          2.56         11.55         4.70 o
 -11   8   0          8.96          5.34         4.88 o
 -10   8   0         17.95         11.81         2.84 o
  -9   8   0        170.70        183.17         4.69 o
  -8   8   0       2912.59       2925.99        25.02 o
  -7   8   0        733.93        730.86         8.30 o
  -6   8   0         47.92         45.76         1.99 o
  -5   8   0         24.11         27.91         1.73 o
  -4   8   0       4770.41       4693.31        42.22 o
  -3   8   0       1292.56       1248.98        11.22 o
  -2   8   0         32.50         31.59         1.82 o
  -1   8   0          2.29          4.00         1.21 o
   0   8   0        358.90        360.23         4.19 o
   1   8   0        249.07        262.21         6.72 o
   2   8   0         14.78         14.65         3.59 o
   3   8   0         53.10         48.72         6.80 o
   4   8   0        588.45        596.73        18.61 o
 -10   9   0          9.67          5.62         3.31 o
  -9   9   0        538.41        553.89         6.35 o
  -8   9   0         49.79         56.02         2.32 o
  -7   9   0         92.74         91.78         2.86 o
  -6   9   0       1169.88       1135.74        10.08 o
  -5   9   0       1581.47       1571.76        16.24 o
  -4   9   0        526.72        537.66         6.06 o
  -3   9   0         18.22         17.07         1.84 o
  -2   9   0        939.08        919.34         8.44 o
  -1   9   0       2847.30       2788.78        32.48 o
   0   9   0        345.30        364.50         5.53 o
   1   9   0          9.82          5.13         2.77 o
   2   9   0        218.74        223.23         8.47 o
   3   9   0        895.16        916.53        23.02 o
 -10  10   0         18.84         21.42         4.99 o
  -9  10   0        180.17        178.01         4.43 o
  -8  10   0        653.27        635.60         8.35 o
  -7  10   0        195.19        210.45         4.44 o
  -6  10   0        151.69        156.98         3.71 o
  -5  10   0          4.18          6.91         1.77 o
  -4  10   0        219.65        236.87         5.20 o
  -3  10   0        228.47        217.28         4.11 o
  -2  10   0        384.22        393.85         5.54 o
  -1  10   0         83.35         81.94         2.83 o
   0  10   0         86.99         81.72         6.61 o
   1  10   0        253.72        255.54         9.87 o
  -9  11   0        277.44        272.00         5.28 o
  -8  11   0          5.66          1.94         2.02 o
  -7  11   0        389.40        388.54         6.42 o
  -6  11   0        995.99       1000.61        14.89 o
  -5  11   0       1073.99       1045.48        13.70 o
  -4  11   0        118.96        110.69         4.27 o
  -3  11   0         85.45         84.86         4.16 o
  -2  11   0       1027.70       1053.77        10.97 o
  -1  11   0       1137.20       1140.27        17.76 o
   0  11   0         21.51         17.95         4.25 o
  -8  12   0          9.90          8.74         2.52 o
  -7  12   0        650.81        649.48        11.80 o
  -6  12   0        363.94        373.10         6.84 o
  -5  12   0          8.98          6.19         2.54 o
  -4  12   0        122.78        133.89         8.01 o
  -3  12   0        951.50        936.82        11.57 o
  -2  12   0        133.25        128.33         6.30 o
   2 -12   1         49.63         42.46         3.69 o
   3 -12   1        954.04        961.43        10.77 o
   4 -12   1        675.24        672.62         8.59 o
   5 -12   1         24.46         25.93         3.44 o
   6 -12   1        135.82        136.04         4.74 o
   7 -12   1        650.41        657.43         8.95 o
   8 -12   1        719.01        730.26        12.85 o
   0 -11   1        338.73        334.91        11.54 o
   1 -11   1         66.65         62.24         4.74 o
   2 -11   1        623.03        631.69         7.22 o
   3 -11   1         34.00         33.80         2.88 o
   4 -11   1         48.03         49.10         3.59 o
   5 -11   1          0.82         -0.51         1.26 o
   6 -11   1        601.14        595.20         9.27 o
   7 -11   1        247.74        246.93         5.59 o
   8 -11   1         77.44         80.09         4.22 o
   9 -11   1         14.98         10.19         2.61 o
  -2 -10   1        750.28        766.74        16.54 o
  -1 -10   1       1056.93       1062.77        18.61 o
   0 -10   1        371.63        372.02         9.32 o
   1 -10   1        229.12        223.47         4.46 o
   2 -10   1        936.86        929.49        10.92 o
   3 -10   1       1637.58       1581.35        18.05 o
   4 -10   1        217.29        207.07         4.57 o
   5 -10   1        179.41        171.10         4.25 o
   6 -10   1        417.96        403.46         6.58 o
   7 -10   1        978.24        968.30        10.46 o
   8 -10   1         91.61         99.85         3.24 o
   9 -10   1         47.88         46.23         4.34 o
  10 -10   1         24.72         24.18         3.31 o
  -3  -9   1        307.24        316.64        10.80 o
  -2  -9   1        574.89        573.36        10.36 o
  -1  -9   1          1.14          0.79         1.97 o
   0  -9   1        228.07        222.57         4.77 o
   1  -9   1       1297.51       1280.11        12.35 o
   2  -9   1       2025.76       1981.47        22.91 o
   3  -9   1         14.66         22.44         2.83 o
   4  -9   1          6.83          6.98         1.71 o
   5  -9   1       1063.12       1059.11        14.21 o
   6  -9   1       2302.75       2289.79        24.99 o
   7  -9   1         53.62         53.77         2.71 o
   8  -9   1          5.14          4.20         1.67 o
   9  -9   1        351.19        368.12         6.20 o
  10  -9   1       1781.26       1829.45        38.18 o
  -4  -8   1         27.53         25.61         4.84 o
  -3  -8   1         39.15         38.14         4.25 o
  -2  -8   1        966.21        955.22        12.19 o
  -1  -8   1         52.59         52.96         2.11 o
   0  -8   1        286.20        282.66         4.21 o
   1  -8   1        284.82        281.09         3.57 o
   2  -8   1        476.45        480.20         4.75 o
   3  -8   1       1287.95       1293.37        13.04 o
   4  -8   1        637.26        611.08         6.08 o
   5  -8   1       1398.42       1385.81        12.03 o
   6  -8   1        501.13        501.43         5.90 o
   7  -8   1         12.89         12.48         1.84 o
   8  -8   1        479.27        507.20         9.40 o
   9  -8   1        557.66        565.03         6.97 o
  10  -8   1        192.54        193.08         5.77 o
  -5  -7   1         30.00         26.71         5.92 o
  -4  -7   1        385.32        399.94        13.63 o
  -3  -7   1       2253.96       2244.28        47.60 o
  -2  -7   1       1686.80       1648.50        16.18 o
  -1  -7   1        444.14        435.65         3.64 o
   0  -7   1         10.85         12.38         1.64 o
   1  -7   1       4509.77       4445.94        50.32 o
   2  -7   1       2131.01       2101.87        21.48 o
   3  -7   1         19.17         20.29         1.39 o
   4  -7   1        613.94        590.75         5.19 o
   5  -7   1       1159.79       1142.63         9.47 o
   6  -7   1        541.34        513.24         5.42 o
   7  -7   1         35.73         30.58         2.48 o
   8  -7   1          0.14          0.74         1.21 o
   9  -7   1        263.76        269.66         5.16 o
  10  -7   1        320.52        336.17         7.63 o
  -6  -6   1         20.09          8.11         3.84 o
  -5  -6   1         52.60         54.55         6.50 o
  -4  -6   1       1320.94       1329.19        36.28 o
  -3  -6   1         90.08         90.54         4.79 o
  -2  -6   1        297.19        290.63         4.38 o
  -1  -6   1       2202.87       2168.59        16.74 o
   0  -6   1       4249.19       4174.68        39.97 o
   1  -6   1        293.35        285.42         2.98 o
   2  -6   1         72.22         69.86         2.01 o
   3  -6   1       1121.81       1121.62         7.12 o
   4  -6   1       5914.47       6034.46        53.89 o
   5  -6   1       3274.48       3292.34        24.82 o
   6  -6   1          4.13          4.06         1.32 o
   7  -6   1        511.76        508.68         6.69 o
   8  -6   1       1714.96       1775.06        38.48 o
   9  -6   1        686.79        691.53        17.18 o
  10  -6   1         60.91         40.85        20.77 o
  -7  -5   1        922.76        960.80        46.30 o
  -6  -5   1          9.45         10.40         3.92 o
  -5  -5   1          0.18          4.30         3.17 o
  -4  -5   1        487.59        475.76        18.46 o
  -3  -5   1       2413.92       2445.25        61.54 o
  -2  -5   1          1.68          2.66         1.31 o
  -1  -5   1        431.56        448.65         3.87 o
   0  -5   1       1200.31       1187.81        10.91 o
   1  -5   1       1405.06       1311.46         9.29 o
   2  -5   1        695.40        711.32         4.50 o
   3  -5   1        338.45        311.77         2.85 o
   4  -5   1         73.93         89.19         1.97 o
   5  -5   1        746.34        713.50         6.38 o
   6  -5   1         87.18         98.25         3.03 o
   7  -5   1       2830.14       2764.94        58.55 o
   8  -5   1        162.63        150.01         5.25 o
   9  -5   1         69.05         59.91         7.70 o
  10  -5   1        185.03        184.79         5.22 o
  -7  -4   1          2.07          1.14         2.79 o
  -6  -4   1        161.55        163.11         5.76 o
  -5  -4   1       3440.49       3359.60        70.50 o
  -4  -4   1       2039.79       1965.81        45.99 o
  -3  -4   1          0.96          2.38         1.63 o
  -2  -4   1        454.50        468.62         9.71 o
  -1  -4   1       5665.76       5778.59        59.76 o
   0  -4   1       6742.82       6865.53        49.96 o
   1  -4   1       1934.66       2110.46        20.19 o
   2  -4   1        160.68        183.65         1.62 o
   3  -4   1       3011.80       3157.34        23.78 o
   4  -4   1       7834.14       7984.93        62.30 o
   5  -4   1         48.73         45.72         1.88 o
   6  -4   1        194.47        208.98         3.55 o
   7  -4   1       1722.74       1646.28        39.48 o
   8  -4   1        694.20        669.36        15.49 o
   9  -4   1         41.80         32.57         4.12 o
  10  -4   1         14.76          1.91         1.80 o
  -8  -3   1        489.62        495.58        11.76 o
  -7  -3   1          3.54          3.87         3.13 o
  -6  -3   1       1281.62       1298.89        22.56 o
  -5  -3   1          4.17         10.52         3.06 o
  -4  -3   1          8.84         15.76         2.33 o
  -3  -3   1        272.59        297.78         5.84 o
  -2  -3   1        998.55        929.09        23.74 o
  -1  -3   1       3288.71       3359.83        32.65 o
   0  -3   1         57.66         57.77         1.65 o
   1  -3   1        479.99        507.79         4.96 o
   2  -3   1      21045.67      20259.22       189.50 o
   3  -3   1        396.12        328.12         2.82 o
   4  -3   1        146.46        167.21         2.22 o
   5  -3   1        151.11        146.07         5.95 o
   6  -3   1       3786.59       3799.46        77.00 o
   7  -3   1       1762.35       1739.12        28.49 o
   8  -3   1          4.07          4.02         1.67 o
   9  -3   1         31.68         29.07         3.90 o
  10  -3   1        505.00        493.94         9.43 o
  -9  -2   1        269.23        260.94        15.26 o
  -8  -2   1         74.74         75.34         4.87 o
  -7  -2   1          8.71         16.16         4.42 o
  -6  -2   1       1132.89       1100.79        22.03 o
  -5  -2   1       3027.83       3118.35        72.18 o
  -4  -2   1        160.57        157.43         2.70 o
  -3  -2   1        773.48        792.48        14.51 o
  -2  -2   1        752.68        788.31        17.92 o
  -1  -2   1      10098.85      10248.71        78.03 o
   0  -2   1        394.15        374.19         3.18 o
   1  -2   1      15098.20      14693.80       122.83 o
   2  -2   1        834.65        891.02         4.82 o
   3  -2   1       1298.81       1224.72        17.38 o
   4  -2   1         94.89         86.99         1.81 o
   5  -2   1        375.58        347.26         6.92 o
   6  -2   1        724.74        715.90        11.85 o
   7  -2   1         47.36         45.10         2.63 o
   8  -2   1         20.86         14.10         2.58 o
   9  -2   1        901.02        903.70        18.89 o
  10  -2   1        439.49        446.99        18.66 o
  -9  -1   1          1.30         -2.16         3.43 o
  -8  -1   1          9.47         10.80         3.93 o
  -7  -1   1       1146.66       1035.38        44.25 o
  -6  -1   1       4120.54       3983.10        56.17 o
  -5  -1   1         89.94         77.30         2.13 o
  -4  -1   1        439.59        478.79         5.22 o
  -3  -1   1       5338.78       5613.51        59.68 o
  -2  -1   1      16305.29      15766.40       219.37 o
  -1  -1   1         57.83         49.52         0.79 o
   0  -1   1        490.10        583.30         3.06 o
   1  -1   1        916.26        914.47        12.02 o
   2  -1   1      16954.38      16341.34       163.52 o
   3  -1   1        851.41        848.07         9.24 o
   4  -1   1        151.26        170.19         2.19 o
   5  -1   1         98.50         96.11         2.27 o
   6  -1   1       2863.16       2824.80        39.57 o
   7  -1   1        534.50        530.11        11.50 o
   8  -1   1         69.81         70.54         4.32 o
   9  -1   1          2.81          0.41         2.84 o
 -10   0   1        558.65        581.09        16.07 o
  -9   0   1        153.29        145.57         8.84 o
  -8   0   1        396.18        377.53         6.10 o
  -7   0   1       1363.45       1279.40        14.45 o
  -6   0   1        135.88        143.40         2.34 o
  -5   0   1        409.66        430.89         5.73 o
  -4   0   1       3205.67       3353.04        21.03 o
  -3   0   1       6733.71       7057.71        49.55 o
  -2   0   1        438.27        435.71         3.82 o
   1   0   1       8049.62       8190.27        63.38 o
   2   0   1        949.95        991.06         9.16 o
   3   0   1        519.96        543.37         7.11 o
   4   0   1       3439.43       3393.42        38.47 o
   5   0   1       4736.35       4726.11        50.82 o
   6   0   1        665.36        650.61        10.45 o
   7   0   1          6.79          7.40         1.14 o
   8   0   1        765.04        782.12        17.16 o
   9   0   1       1339.51       1363.07        22.16 o
 -10   1   1        509.21        500.99        16.95 o
  -9   1   1          3.11          5.35         1.15 o
  -8   1   1         51.48         59.59         2.12 o
  -7   1   1       2239.49       2223.65        23.77 o
  -6   1   1       2973.48       2968.55        24.88 o
  -5   1   1        283.20        301.80         3.12 o
  -4   1   1        724.30        736.46         6.26 o
  -3   1   1       4878.15       5228.50        43.03 o
  -2   1   1       1900.94       1943.78        10.65 o
  -1   1   1          5.19          7.57         0.31 o
   0   1   1        307.46        315.02         1.46 o
   1   1   1       1413.82       1489.83         7.63 o
   2   1   1       7208.13       7789.59        76.02 o
   3   1   1       4225.13       4657.71        44.31 o
   4   1   1       1178.66       1218.76        18.26 o
   5   1   1        467.07        472.71         6.87 o
   6   1   1        315.14        302.93         6.76 o
   7   1   1        450.06        451.51        14.92 o
   8   1   1        314.56        325.62         9.89 o
 -10   2   1          1.71          0.53         1.40 o
  -9   2   1        575.49        561.73        10.32 o
  -8   2   1       1720.92       1722.81        18.27 o
  -7   2   1        366.54        366.46         3.96 o
  -6   2   1         95.05         99.71         2.32 o
  -5   2   1       1320.56       1280.95        17.74 o
  -4   2   1      11164.32      11290.77       100.75 o
  -3   2   1       6007.76       6182.70        53.50 o
  -2   2   1         66.29         71.84         0.72 o
  -1   2   1        575.33        520.46         3.57 o
   0   2   1      10083.90       9955.14        74.64 o
   1   2   1       5142.16       5151.08        40.00 o
   2   2   1         29.31         28.55         1.66 o
   3   2   1       1092.09       1118.84        12.23 o
   4   2   1       2949.56       2919.80        38.93 o
   5   2   1        743.78        733.93        13.87 o
   6   2   1          7.03         13.46         3.02 o
   7   2   1          2.85          3.11         3.95 o
   8   2   1        515.62        540.64        13.21 o
 -11   3   1        494.77        507.48        22.34 o
 -10   3   1         16.41         12.44         2.27 o
  -9   3   1        226.51        220.77         8.13 o
  -8   3   1         23.52         24.96         1.61 o
  -7   3   1        745.54        737.47        11.65 o
  -6   3   1        266.38        249.33         3.20 o
  -5   3   1       2832.23       2719.83        35.14 o
  -4   3   1        158.00        187.08         1.62 o
  -3   3   1        862.69        866.07         4.98 o
  -2   3   1       1799.01       1793.39         9.42 o
  -1   3   1       3158.56       3093.94        17.79 o
   0   3   1       1419.22       1402.71        10.60 o
   1   3   1         62.89         72.67         2.87 o
   2   3   1        149.86        108.72         4.22 o
   3   3   1       7593.01       7766.60        78.58 o
   4   3   1        788.10        784.04        11.14 o
   5   3   1          9.18         10.39         3.41 o
   6   3   1        272.63        246.06         7.73 o
   7   3   1        862.19        850.10        17.36 o
 -11   4   1         10.60          2.06         3.02 o
 -10   4   1          1.90          3.71         1.38 o
  -9   4   1       1909.84       1895.95        28.43 o
  -8   4   1        656.70        664.39         9.85 o
  -7   4   1          1.77          3.77         1.05 o
  -6   4   1         49.00         51.91         1.92 o
  -5   4   1        645.57        616.92         4.73 o
  -4   4   1       5003.05       5198.77        35.20 o
  -3   4   1         92.38         96.36         1.28 o
  -2   4   1       1327.23       1358.80         6.93 o
  -1   4   1       3778.49       3952.74        25.19 o
   0   4   1       2253.20       2259.76        29.29 o
   1   4   1        790.12        827.43        20.82 o
   2   4   1       1887.61       1852.79        35.25 o
   3   4   1          2.23          7.25         2.41 o
   4   4   1        511.03        537.44         9.59 o
   5   4   1          9.12          3.59         3.32 o
   6   4   1        746.19        775.69        13.70 o
   7   4   1         94.89         80.17        14.32 o
 -11   5   1         37.53         40.71         4.27 o
 -10   5   1        767.89        772.80        24.19 o
  -9   5   1        255.40        258.59         6.02 o
  -8   5   1        146.81        127.04         2.45 o
  -7   5   1         76.56         74.82         3.22 o
  -6   5   1       4283.69       4271.80        54.51 o
  -5   5   1       4051.51       4199.12        36.29 o
  -4   5   1          3.11          5.46         0.75 o
  -3   5   1        402.36        409.81         3.61 o
  -2   5   1      13444.58      13557.53       107.50 o
  -1   5   1       5525.04       5647.71        39.46 o
   0   5   1        264.97        256.81         2.81 o
   1   5   1         98.01         98.35         1.33 o
   2   5   1        871.78        832.45        14.40 o
   3   5   1       3299.39       3335.41        53.17 o
   4   5   1        207.81        208.33         8.41 o
   5   5   1          4.62         -0.78         2.92 o
   6   5   1        448.40        458.73        13.18 o
 -11   6   1        304.28        338.99        13.58 o
 -10   6   1         42.67         32.65         9.54 o
  -9   6   1       1998.81       1931.67        28.67 o
  -8   6   1        155.07        153.66         4.33 o
  -7   6   1       1318.59       1294.31        11.65 o
  -6   6   1       1029.60       1043.94         7.94 o
  -5   6   1        154.75        152.08         2.14 o
  -4   6   1        310.37        299.59         3.25 o
  -3   6   1       2716.39       2644.42        17.94 o
  -2   6   1       2123.69       2111.99        13.15 o
  -1   6   1         22.41         24.79         1.43 o
   0   6   1        382.66        381.99         3.19 o
   1   6   1       1326.09       1275.04        18.74 o
   2   6   1        662.05        674.39        14.16 o
   3   6   1         29.20         33.86         4.35 o
   4   6   1         28.10         32.19         6.57 o
   5   6   1       1265.61       1308.58        22.06 o
 -11   7   1        177.09        186.41        12.78 o
 -10   7   1       1899.42       1942.25        31.49 o
  -9   7   1        368.76        378.95         6.89 o
  -8   7   1          0.16          2.13         0.96 o
  -7   7   1        839.38        815.83         6.68 o
  -6   7   1       4483.20       4405.03        32.90 o
  -5   7   1         29.75         31.73         2.30 o
  -4   7   1         58.04         54.87         2.42 o
  -3   7   1        110.10         96.06         2.32 o
  -2   7   1       2453.05       2396.33        15.88 o
  -1   7   1        515.53        514.62         4.62 o
   0   7   1          6.90         15.62         4.44 o
   1   7   1         18.37         18.61         3.09 o
   2   7   1        809.76        810.42        26.31 o
   3   7   1         74.45         77.67         7.69 o
   4   7   1        379.95        372.64        12.77 o
 -11   8   1        929.40        988.12        21.89 o
 -10   8   1         43.55         46.35         5.97 o
  -9   8   1          0.90          1.02         1.10 o
  -8   8   1       1077.32       1061.22         8.40 o
  -7   8   1        671.71        676.70         6.45 o
  -6   8   1         76.98         72.48         2.51 o
  -5   8   1        241.48        227.15         6.28 o
  -4   8   1        857.85        814.74         7.10 o
  -3   8   1       2923.30       2806.06        21.41 o
  -2   8   1        548.11        539.88         5.15 o
  -1   8   1        186.03        186.90         2.84 o
   0   8   1       1059.01       1047.95         9.19 o
   1   8   1       2613.18       2578.92        60.26 o
   2   8   1        192.82        207.91         9.28 o
   3   8   1         18.06         14.86         6.19 o
 -11   9   1        117.77        121.41         7.12 o
 -10   9   1         89.85         90.52         9.53 o
  -9   9   1        306.59        311.42         5.20 o
  -8   9   1         59.85         59.33         2.77 o
  -7   9   1        141.85        147.78         4.26 o
  -6   9   1        361.76        354.48         7.05 o
  -5   9   1        653.55        657.04         6.49 o
  -4   9   1        972.34        979.13         9.32 o
  -3   9   1         25.72         27.04         2.42 o
  -2   9   1        400.39        389.64         4.76 o
  -1   9   1       1082.17       1053.88        11.47 o
   0   9   1        971.34        953.27        13.40 o
   1   9   1         25.60         17.95         5.09 o
   2   9   1          0.66          3.63         3.41 o
 -10  10   1         16.27         16.59         4.78 o
  -9  10   1         37.05         34.16         2.64 o
  -8  10   1        794.85        763.31         8.54 o
  -7  10   1        677.70        673.43         7.44 o
  -6  10   1         11.69         14.24         2.14 o
  -5  10   1         40.47         43.75         2.67 o
  -4  10   1       1172.39       1166.48        10.45 o
  -3  10   1        395.64        383.59         5.53 o
  -2  10   1        105.25        106.18         3.58 o
  -1  10   1          3.00         -0.01         2.75 o
   0  10   1        661.22        657.87        11.71 o
   1  10   1        208.03        219.34         8.60 o
 -10  11   1        112.73        109.84         8.16 o
  -9  11   1       1051.81       1083.34        11.63 o
  -8  11   1        243.06        250.85         6.84 o
  -7  11   1         42.85         42.48         3.42 o
  -6  11   1        186.96        190.38         4.67 o
  -5  11   1       1868.77       1848.36        19.21 o
  -4  11   1        486.49        480.64         7.20 o
  -3  11   1        118.69        119.62         4.44 o
  -2  11   1        227.76        236.44         8.25 o
  -1  11   1       1364.29       1374.34        33.01 o
  -9  12   1        126.04        134.54         9.61 o
  -8  12   1        618.56        598.60         9.10 o
  -7  12   1          6.20         14.15         2.76 o
  -6  12   1        408.22        410.64         6.63 o
  -5  12   1          7.83          3.47         2.10 o
  -4  12   1         66.61         29.84        17.16 o
  -3  12   1         17.92         10.62         2.37 o
   1 -12   2         20.67         33.32         4.96 o
   2 -12   2         16.13         20.02         2.38 o
   3 -12   2        100.46        102.91         4.41 o
   4 -12   2        761.86        763.84         9.23 o
   5 -12   2         96.09        109.50         4.00 o
   6 -12   2          3.50          1.63         2.39 o
   7 -12   2          7.12         12.17         2.40 o
   8 -12   2        581.94        587.46        10.03 o
  -1 -11   2         96.63         91.28         5.53 o
   0 -11   2        325.55        337.94         7.96 o
   1 -11   2         78.25         85.71         4.06 o
   2 -11   2        118.82        122.01         3.45 o
   3 -11   2          7.09          5.86         1.76 o
   4 -11   2        501.92        490.34         9.88 o
   5 -11   2       1151.83       1137.94        14.88 o
   6 -11   2         36.31         37.33         2.66 o
   7 -11   2        314.09        327.62         6.25 o
   8 -11   2        298.45        312.20         5.72 o
   9 -11   2        193.55        206.59         4.78 o
  -2 -10   2         84.11         84.96         5.61 o
  -1 -10   2        880.81        890.14        13.87 o
   0 -10   2       1318.24       1348.96        17.61 o
   1 -10   2          4.40          1.99         1.34 o
   2 -10   2         31.89         29.48         3.15 o
   3 -10   2       1878.55       1824.40        14.66 o
   4 -10   2       3201.44       3122.96        45.53 o
   5 -10   2        162.11        163.87         3.83 o
   6 -10   2        198.22        199.84         4.82 o
   7 -10   2        833.76        825.88        10.83 o
   8 -10   2       1035.04       1038.03        10.49 o
   9 -10   2         99.54         98.06         4.32 o
  -3  -9   2         94.68         91.60         7.00 o
  -2  -9   2        343.55        345.91        10.11 o
  -1  -9   2         27.72         21.41         2.90 o
   0  -9   2       1186.28       1174.32        10.70 o
   1  -9   2         79.73         86.25         2.48 o
   2  -9   2        772.85        774.56         6.98 o
   3  -9   2        547.92        566.19         8.10 o
   4  -9   2         60.97         53.44         2.63 o
   5  -9   2         23.96         23.46         2.09 o
   6  -9   2       1004.84        995.28         9.30 o
   7  -9   2        820.41        808.61        10.92 o
   8  -9   2          0.54          1.81         1.73 o
   9  -9   2          0.33         -0.75         1.62 o
  10  -9   2        164.77        171.26         5.33 o
  -4  -8   2        281.86        258.37         8.02 o
  -3  -8   2          2.97          9.39         4.28 o
  -2  -8   2        412.05        403.74         7.78 o
  -1  -8   2       3745.49       3710.40        27.23 o
   0  -8   2        821.21        820.14         8.01 o
   1  -8   2         23.51         22.32         1.72 o
   2  -8   2        623.76        637.46         6.90 o
   3  -8   2       1076.98       1097.02        16.91 o
   4  -8   2        517.75        505.31         5.93 o
   5  -8   2          8.72         12.35         1.60 o
   6  -8   2         10.09          7.99         1.62 o
   7  -8   2        599.57        619.85         8.57 o
   8  -8   2        133.23        140.23         4.54 o
   9  -8   2        342.89        372.31         6.52 o
  10  -8   2          1.33          1.80         1.79 o
  -5  -7   2          0.62          1.32         2.67 o
  -4  -7   2         16.37         17.04         4.22 o
  -3  -7   2        790.57        787.83        10.08 o
  -2  -7   2       2127.21       2137.50        14.00 o
  -1  -7   2         92.88        100.33         2.35 o
   0  -7   2          0.26          0.31         1.02 o
   1  -7   2       2532.35       2493.63        22.24 o
   2  -7   2       3418.12       3284.51        40.85 o
   3  -7   2        994.63        957.71         9.96 o
   4  -7   2          6.40          7.72         1.31 o
   5  -7   2        310.81        326.51         4.06 o
   6  -7   2       3303.72       3258.47        27.99 o
   7  -7   2        929.70        910.47        10.76 o
   8  -7   2         54.80         53.81         3.70 o
   9  -7   2        329.87        346.93         6.96 o
  10  -7   2        398.02        409.79        12.93 o
  -6  -6   2        456.48        451.95        10.29 o
  -5  -6   2        324.72        321.10         7.53 o
  -4  -6   2        304.48        304.92         6.35 o
  -3  -6   2          3.11          3.58         1.74 o
  -2  -6   2        319.70        320.28         2.68 o
  -1  -6   2        584.93        569.59         6.27 o
   0  -6   2        632.77        599.88         6.46 o
   1  -6   2       2110.38       2055.91        18.78 o
   2  -6   2          1.21          4.50         0.81 o
   3  -6   2        463.52        437.48         3.71 o
   4  -6   2       1681.74       1655.51        11.87 o
   5  -6   2       2842.09       2750.91        23.37 o
   6  -6   2         25.56         36.16         2.11 o
   7  -6   2         37.16         38.41         2.83 o
   8  -6   2        726.20        741.36        16.10 o
   9  -6   2        726.39        727.00        15.74 o
  10  -6   2        125.38        127.25         4.40 o
  -7  -5   2       1472.26       1515.20        45.86 o
  -6  -5   2       1029.83       1046.20        20.33 o
  -5  -5   2          4.59          4.08         2.00 o
  -4  -5   2        315.68        312.16         6.27 o
  -3  -5   2       2297.26       2270.94        38.52 o
  -2  -5   2       4585.20       4609.17        73.01 o
  -1  -5   2        678.73        666.54         5.21 o
   0  -5   2        223.40        224.00         2.51 o
   1  -5   2       4635.07       4647.19        32.71 o
   2  -5   2        773.98        702.82         5.19 o
   3  -5   2        623.95        666.68         6.50 o
   4  -5   2        541.97        521.47         4.48 o
   5  -5   2       2267.47       2327.91        20.05 o
   6  -5   2       1290.66       1283.99        16.93 o
   7  -5   2         44.56         51.01         2.93 o
   8  -5   2        333.56        333.86         9.38 o
   9  -5   2        409.21        410.93        12.65 o
  10  -5   2        389.79        410.34        10.20 o
  -8  -4   2        302.85        296.67        11.42 o
  -7  -4   2          1.12         -1.54         3.30 o
  -6  -4   2        168.84        172.81         5.63 o
  -5  -4   2        623.48        576.86         9.50 o
  -4  -4   2       5214.46       5016.99       113.90 o
  -3  -4   2        240.50        231.91         4.92 o
  -2  -4   2         81.22         96.34         1.84 o
  -1  -4   2        494.81        487.67         4.14 o
   0  -4   2       9531.99       9824.70       108.63 o
   1  -4   2       4259.74       4363.14        30.36 o
   2  -4   2         29.23         37.33         1.01 o
   3  -4   2         59.71         51.60         1.59 o
   4  -4   2       7500.86       7822.74        58.62 o
   5  -4   2       2198.13       2161.16        28.81 o
   6  -4   2        467.66        443.71         9.22 o
   7  -4   2        250.99        237.34         5.75 o
   8  -4   2       1714.10       1683.69        42.66 o
   9  -4   2        962.75        928.25        20.43 o
  10  -4   2         13.09          5.30         4.19 o
  -8  -3   2        733.41        751.07        26.75 o
  -7  -3   2        699.54        699.94        15.06 o
  -6  -3   2         33.89         41.95         3.36 o
  -5  -3   2         41.68         43.11         1.47 o
  -4  -3   2        809.81        825.03        13.86 o
  -3  -3   2       1475.68       1454.27        21.01 o
  -2  -3   2         91.23        101.08         1.27 o
  -1  -3   2       4503.39       4620.39        30.23 o
   0  -3   2       1548.08       1719.53        15.23 o
   1  -3   2      12089.79      12494.42       101.56 o
   2  -3   2         36.28         29.01         1.96 o
   3  -3   2       4111.08       4249.57        30.28 o
   4  -3   2        599.21        591.00         7.96 o
   5  -3   2         12.78          7.35         1.65 o
   6  -3   2         46.64         36.82         2.30 o
   7  -3   2       1729.96       1680.89        36.45 o
   8  -3   2        952.07        918.86        16.31 o
   9  -3   2         59.99         62.93         7.81 o
  -9  -2   2        975.56        987.35        38.13 o
  -8  -2   2       1399.70       1354.80        40.06 o
  -7  -2   2          3.72          5.92         2.45 o
  -6  -2   2        166.38        147.55         2.80 o
  -5  -2   2       2567.28       2636.49        35.04 o
  -4  -2   2       8389.87       8565.19        87.36 o
  -3  -2   2         85.38        122.04         3.34 o
  -2  -2   2        153.66        155.17         1.99 o
  -1  -2   2        584.17        554.11         6.01 o
   0  -2   2      10695.31      10665.51       137.47 o
   1  -2   2       4177.42       4603.65        34.55 o
   2  -2   2        214.90        237.39         4.73 o
   3  -2   2        528.67        457.59         6.27 o
   4  -2   2       3617.11       3497.79        40.47 o
   5  -2   2        373.46        372.54         7.89 o
   6  -2   2         53.63         56.16         2.52 o
   7  -2   2        171.49        176.07         3.45 o
   8  -2   2        603.96        599.58        14.03 o
   9  -2   2         21.12         15.58         8.46 o
  -9  -1   2        228.10        245.26        12.01 o
  -8  -1   2         88.86         85.73         4.33 o
  -7  -1   2          6.54          5.76         1.29 o
  -6  -1   2        674.90        681.62         9.00 o
  -5  -1   2       1805.80       1786.74        15.86 o
  -4  -1   2        161.38        170.74         2.13 o
  -3  -1   2        236.32        231.14         2.42 o
  -2  -1   2      10612.36      10735.52        81.01 o
  -1  -1   2       8273.24       8217.61        58.13 o
   0  -1   2        184.35        201.03         2.51 o
   1  -1   2        423.38        418.65         3.96 o
   2  -1   2       8680.66       8844.66       115.69 o
   3  -1   2       8233.34       8558.53       170.38 o
   4  -1   2        264.07        248.75         6.00 o
   5  -1   2          0.83          1.47         1.17 o
   6  -1   2        826.68        836.03        14.70 o
   7  -1   2       2126.67       2080.20        50.55 o
   8  -1   2        281.77        290.80         8.79 o
   9  -1   2          2.37          1.06         3.09 o
 -10   0   2         72.69         78.29         4.65 o
  -9   0   2        969.54        974.57        22.15 o
  -8   0   2        688.11        665.19        10.97 o
  -7   0   2        278.50        276.45         3.85 o
  -6   0   2          2.78          3.53         0.85 o
  -5   0   2       4348.98       4536.40        37.45 o
  -4   0   2        672.39        680.57         6.30 o
  -3   0   2       1876.35       1998.98        18.88 o
  -2   0   2       1896.69       2002.28        19.64 o
  -1   0   2        532.15        552.02         3.28 o
   0   0   2         31.89         50.53         1.14 o
   1   0   2       1970.09       1981.04        22.25 o
   2   0   2       1286.04       1282.17        16.30 o
   3   0   2        707.71        725.87        12.32 o
   4   0   2        126.78        124.57         3.33 o
   5   0   2       5148.12       5182.42        76.47 o
   6   0   2        749.17        738.75        16.57 o
   7   0   2          3.32          5.96         3.57 o
   8   0   2         35.65         34.46         4.82 o
 -10   1   2       1379.26       1385.35        17.52 o
  -9   1   2         14.44          9.18         4.66 o
  -8   1   2         11.42          9.91         1.54 o
  -7   1   2       3516.28       3474.89        39.20 o
  -6   1   2       4152.72       4116.13        32.53 o
  -5   1   2       1347.16       1303.32        13.65 o
  -4   1   2         39.86         44.11         1.16 o
  -3   1   2       1487.88       1397.37        16.09 o
  -2   1   2      21048.90      20447.86       199.42 o
  -1   1   2      13576.38      13382.93       108.27 o
   0   1   2         68.08         76.48         0.82 o
   1   1   2        460.68        430.38         4.09 o
   2   1   2       4052.72       4091.76        35.81 o
   3   1   2       1672.83       1723.96        11.65 o
   4   1   2         54.70         59.92         2.93 o
   5   1   2        362.39        342.35         4.21 o
   6   1   2       1034.85       1030.09        14.24 o
   7   1   2         86.84        108.21         6.36 o
   8   1   2         76.70         68.95         6.35 o
 -11   2   2        115.68        140.77        14.48 o
 -10   2   2        131.16        119.21         2.63 o
  -9   2   2        195.62        195.67         3.38 o
  -8   2   2        397.38        395.77         5.71 o
  -7   2   2        398.17        386.98         8.29 o
  -6   2   2         84.53         86.59         1.65 o
  -5   2   2        174.89        171.83         2.65 o
  -4   2   2       1514.78       1436.13        16.84 o
  -3   2   2       8438.86       8397.00        92.68 o
  -2   2   2         41.45         29.65         0.57 o
  -1   2   2        161.40        190.27         1.30 o
   0   2   2       7767.68       8240.53        60.51 o
   1   2   2       9937.90      10202.39       137.22 o
   2   2   2        183.62        159.18         3.40 o
   3   2   2        321.07        317.17         3.99 o
   4   2   2        329.27        303.65         7.35 o
   5   2   2       3783.03       3879.42        43.11 o
   6   2   2        706.85        718.70        14.66 o
   7   2   2         21.18         22.71         6.38 o
 -11   3   2        526.61        513.79        27.75 o
 -10   3   2        616.32        628.00        13.21 o
  -9   3   2          3.41          5.34         1.00 o
  -8   3   2        241.23        246.22         6.75 o
  -7   3   2       2030.11       2016.36        21.51 o
  -6   3   2       1538.07       1544.45        11.83 o
  -5   3   2          7.96          7.07         0.73 o
  -4   3   2        776.80        770.22         5.19 o
  -3   3   2       3732.23       3931.26        24.11 o
  -2   3   2       3092.25       3291.44        19.61 o
  -1   3   2       4117.60       4563.00        29.11 o
   0   3   2       1771.47       1761.53        10.59 o
   1   3   2        913.29        951.13        12.40 o
   2   3   2       1007.77        958.29        17.71 o
   3   3   2         32.00         41.32         3.45 o
   4   3   2       1306.04       1311.80        16.22 o
   5   3   2         54.93         53.30         4.98 o
   6   3   2         89.02         78.46         5.90 o
   7   3   2        222.84        226.75        12.32 o
 -11   4   2         36.29         39.84         3.89 o
 -10   4   2          9.51          7.69         2.52 o
  -9   4   2         89.95         96.18         3.71 o
  -8   4   2       5026.24       5053.87        44.71 o
  -7   4   2       2126.36       2091.55        13.74 o
  -6   4   2         12.12         17.25         1.43 o
  -5   4   2         19.09         33.88         1.67 o
  -4   4   2       7270.38       7169.68        99.59 o
  -3   4   2       3136.62       3101.99        17.55 o
  -2   4   2         75.37         86.30         1.56 o
  -1   4   2         38.93         30.74         1.32 o
   0   4   2       4063.06       4125.21        30.76 o
   1   4   2       2154.51       2094.83        40.83 o
   2   4   2        524.80        513.78        11.09 o
   3   4   2         10.18         12.05         3.03 o
   4   4   2        455.67        424.98         9.74 o
   5   4   2        993.25        984.97        22.05 o
   6   4   2         90.40         86.61         7.63 o
 -11   5   2        205.12        195.20         7.47 o
 -10   5   2         23.81         25.49         4.72 o
  -9   5   2       2059.04       2075.19        25.92 o
  -8   5   2        106.62        108.14         2.55 o
  -7   5   2        809.15        828.75         6.12 o
  -6   5   2        605.03        562.30         3.79 o
  -5   5   2       3126.11       3041.99        19.86 o
  -4   5   2        574.29        546.93         3.73 o
  -3   5   2         42.71         43.19         1.03 o
  -2   5   2         78.93         63.88         1.69 o
  -1   5   2       3079.15       2981.27        21.72 o
   0   5   2       3019.78       3102.81        40.41 o
   1   5   2         54.17         48.37         2.59 o
   2   5   2        483.57        447.09        10.12 o
   3   5   2       3508.34       3439.82        56.22 o
   4   5   2        999.56       1020.26        18.40 o
   5   5   2         41.89         36.27         5.83 o
 -11   6   2         32.28         31.42         4.54 o
 -10   6   2         25.56         21.42         6.11 o
  -9   6   2        233.24        228.46         4.83 o
  -8   6   2       1753.13       1680.91        11.85 o
  -7   6   2          4.57          5.08         0.77 o
  -6   6   2        292.82        294.20         2.82 o
  -5   6   2        222.90        224.61         2.39 o
  -4   6   2       2137.72       2098.04        13.49 o
  -3   6   2        164.36        169.28         2.14 o
  -2   6   2        778.04        727.04         5.39 o
  -1   6   2          6.73          8.57         1.13 o
   0   6   2       2183.11       2160.04        15.15 o
   1   6   2        399.70        383.56        10.31 o
   2   6   2        753.41        732.66        14.17 o
   3   6   2         28.02         28.37         5.21 o
   4   6   2        129.53        126.79         8.69 o
   5   6   2         12.54          8.89         5.27 o
 -11   7   2        134.78        147.93         6.93 o
 -10   7   2        577.22        607.55        17.88 o
  -9   7   2        979.64        966.78        15.18 o
  -8   7   2          3.94          4.52         1.02 o
  -7   7   2         11.33         16.76         2.05 o
  -6   7   2       3937.08       3880.50        27.74 o
  -5   7   2       4519.29       4491.53        32.28 o
  -4   7   2        181.69        166.89         2.56 o
  -3   7   2          0.85          2.20         0.96 o
  -2   7   2       1366.24       1332.95         9.64 o
  -1   7   2       4719.16       4605.86        45.52 o
   0   7   2        475.24        463.50         6.00 o
   1   7   2         16.22         12.22         3.94 o
   2   7   2        598.83        602.74        15.46 o
   3   7   2        768.85        788.47        23.68 o
   4   7   2         65.97         67.01         8.49 o
 -11   8   2        150.49        179.33         7.77 o
 -10   8   2          9.62         10.66         4.04 o
  -9   8   2         51.70         47.96         3.01 o
  -8   8   2         93.18         85.87         2.33 o
  -7   8   2        570.25        552.02         5.14 o
  -6   8   2        135.34        137.33         3.17 o
  -5   8   2         40.80         43.21         2.21 o
  -4   8   2         28.76         29.61         1.81 o
  -3   8   2       2593.15       2543.04        17.18 o
  -2   8   2        966.27        932.13         7.22 o
  -1   8   2         57.86         60.68         1.82 o
   0   8   2          5.86          3.39         3.12 o
   1   8   2       1813.99       1816.28        42.78 o
   2   8   2        849.79        853.75        26.57 o
   3   8   2        128.16        108.81        21.51 o
 -11   9   2        169.75        175.29         8.96 o
 -10   9   2        732.20        748.99        15.50 o
  -9   9   2        599.51        599.28        12.61 o
  -8   9   2        172.45        172.82         4.06 o
  -7   9   2          1.94          1.43         0.96 o
  -6   9   2       2042.37       2014.70        16.16 o
  -5   9   2        313.86        298.65         4.25 o
  -4   9   2         77.86         83.18         3.38 o
  -3   9   2         37.84         37.55         2.41 o
  -2   9   2        103.71        110.38         4.58 o
  -1   9   2         64.74         69.31         2.41 o
   0   9   2        299.77        294.40         9.59 o
   1   9   2        317.30        318.96        11.48 o
   2   9   2        282.15        304.69        17.73 o
 -10  10   2          9.94          8.96         7.05 o
  -9  10   2         11.11         15.09         3.96 o
  -8  10   2        808.34        794.62         8.45 o
  -7  10   2       2286.83       2251.35        26.03 o
  -6  10   2        354.62        347.61         5.43 o
  -5  10   2         32.08         29.99         2.75 o
  -4  10   2        211.01        210.79         4.99 o
  -3  10   2       2408.66       2379.40        19.30 o
  -2  10   2        507.57        512.80         6.29 o
  -1  10   2         21.85         22.04         4.51 o
   0  10   2          6.74          6.21         3.42 o
 -10  11   2        186.30        189.32        12.66 o
  -9  11   2         59.37         64.90         5.99 o
  -8  11   2        859.34        867.44         8.96 o
  -7  11   2         44.48         41.30         3.83 o
  -6  11   2         55.13         57.21         3.48 o
  -5  11   2        340.58        338.18         5.90 o
  -4  11   2        553.03        563.31         7.82 o
  -3  11   2         37.72         14.96         9.02 o
  -2  11   2          2.50          5.73         3.32 o
  -1  11   2        130.85        132.48         9.51 o
  -9  12   2         18.17         17.34         4.87 o
  -8  12   2        317.31        328.28         6.91 o
  -7  12   2        267.40        271.88         5.90 o
  -6  12   2          6.80          5.38         2.06 o
  -5  12   2         11.69         10.69         3.86 o
  -4  12   2        360.48        358.71         6.83 o
  -3  12   2        510.59        526.81        14.24 o
   1 -12   3          6.27         -2.49         5.07 o
   2 -12   3        746.39        739.84        11.66 o
   3 -12   3        227.18        226.26        11.15 o
   4 -12   3         64.53         63.12         5.86 o
   5 -12   3        242.82        243.03         8.34 o
   6 -12   3         78.42         78.38         5.91 o
   7 -12   3         62.05         52.33         6.05 o
  -1 -11   3          0.48          5.40         4.49 o
   0 -11   3        178.68        178.73         5.14 o
   1 -11   3       1552.59       1535.64        13.08 o
   2 -11   3       1354.76       1382.13        13.31 o
   3 -11   3         21.91         24.86         2.77 o
   4 -11   3         79.61         78.27         3.51 o
   5 -11   3        705.85        710.05         9.62 o
   6 -11   3        806.76        796.40         9.06 o
   7 -11   3          1.90          0.44         1.44 o
   8 -11   3         33.54         35.37         3.02 o
  -2 -10   3        278.08        283.40         8.05 o
  -1 -10   3         11.93         18.03         3.98 o
   0 -10   3       1702.39       1732.85        14.36 o
   1 -10   3        376.95        389.64         4.79 o
   2 -10   3         34.25         38.33         1.95 o
   3 -10   3        303.34        293.61         4.65 o
   4 -10   3        451.98        473.96         8.17 o
   5 -10   3        827.54        838.67        10.70 o
   6 -10   3         75.44         75.67         3.18 o
   7 -10   3         58.49         53.08         3.28 o
   8 -10   3       1034.01       1068.57        12.13 o
   9 -10   3        615.78        658.13         9.53 o
  -3  -9   3       1070.95       1082.78        16.29 o
  -2  -9   3        169.07        164.42         5.34 o
  -1  -9   3         24.57         20.07         3.91 o
   0  -9   3        437.10        438.01         4.77 o
   1  -9   3       1265.48       1255.09        10.26 o
   2  -9   3        228.09        212.06         3.43 o
   3  -9   3        139.25        145.42         3.35 o
   4  -9   3        112.08        118.11         5.49 o
   5  -9   3       1032.68       1047.42        13.11 o
   6  -9   3         65.30         63.49         3.12 o
   7  -9   3        406.84        428.18         6.63 o
   8  -9   3          7.99         10.70         2.38 o
   9  -9   3         77.71         89.46         5.13 o
  -5  -8   3        598.93        622.71        13.66 o
  -4  -8   3        717.98        700.14        12.84 o
  -3  -8   3         38.37         34.93         4.07 o
  -2  -8   3          3.44          4.56         1.04 o
  -1  -8   3       1676.65       1676.84        15.77 o
   0  -8   3       3938.84       3888.57        33.76 o
   1  -8   3        152.21        159.48         3.34 o
   2  -8   3          2.19          4.97         0.97 o
   3  -8   3       1688.53       1725.19        14.78 o
   4  -8   3       1895.42       1896.21        16.12 o
   5  -8   3        696.15        677.16         7.61 o
   6  -8   3         22.02         24.02         1.84 o
   7  -8   3        437.87        429.22         8.89 o
   8  -8   3       1186.05       1211.12        16.46 o
   9  -8   3        107.37        104.04         5.75 o
  -6  -7   3        145.52        129.58        12.27 o
  -5  -7   3         28.03         33.78         4.32 o
  -4  -7   3        447.35        423.09         7.88 o
  -3  -7   3          7.60          9.19         2.33 o
  -2  -7   3        608.49        591.41         5.17 o
  -1  -7   3         82.89         91.85         2.67 o
   0  -7   3          3.92          5.01         1.00 o
   1  -7   3         64.12         74.40         1.73 o
   2  -7   3       1661.55       1614.16        15.73 o
   3  -7   3       1422.35       1368.57        15.75 o
   4  -7   3        193.28        183.84         3.31 o
   5  -7   3         42.26         44.61         2.09 o
   6  -7   3       1806.18       1851.61        15.11 o
   7  -7   3       1597.78       1621.40        21.16 o
   8  -7   3        152.19        159.88         6.27 o
   9  -7   3          2.52          1.60         2.00 o
  -6  -6   3        446.50        453.14         9.54 o
  -5  -6   3       1761.17       1783.44        19.86 o
  -4  -6   3        809.73        811.73         9.17 o
  -3  -6   3          9.55         11.10         1.43 o
  -2  -6   3         13.01         15.29         1.71 o
  -1  -6   3       1185.72       1169.90         8.72 o
   0  -6   3       1759.70       1686.98        12.57 o
   1  -6   3         82.69         76.25         1.82 o
   2  -6   3        370.58        390.60         4.38 o
   3  -6   3       2871.51       2961.34        25.05 o
   4  -6   3         86.95         88.68         2.32 o
   5  -6   3        626.90        636.74         6.02 o
   6  -6   3        116.62        117.49         4.23 o
   7  -6   3        248.87        257.33         7.50 o
   8  -6   3        171.02        164.92         5.25 o
   9  -6   3        561.62        570.90        15.07 o
  -7  -5   3        402.03        424.38        11.92 o
  -6  -5   3       1254.76       1263.11        23.65 o
  -5  -5   3          4.51          8.12         2.27 o
  -4  -5   3          1.41          0.76         0.66 o
  -3  -5   3       2037.52       2041.80        12.35 o
  -2  -5   3       6359.85       6363.42        61.70 o
  -1  -5   3        435.27        404.19         3.31 o
   0  -5   3         36.34         41.99         0.94 o
   1  -5   3        800.66        807.03         6.49 o
   2  -5   3      15878.71      16162.00       149.69 o
   3  -5   3       4224.07       4280.83        51.52 o
   4  -5   3         47.87         54.30         1.79 o
   5  -5   3        164.71        156.12         3.39 o
   6  -5   3       1831.05       1844.44        22.40 o
   7  -5   3        735.86        735.09        14.54 o
   8  -5   3         80.64         72.73         9.89 o
   9  -5   3          9.24          3.84         2.80 o
  -8  -4   3         39.80         13.32        10.87 o
  -7  -4   3         90.08         87.86         5.95 o
  -6  -4   3        265.00        267.91         5.42 o
  -5  -4   3       1162.50       1100.02        79.81 o
  -4  -4   3          3.14          3.58         0.61 o
  -3  -4   3       1821.26       1792.53        19.58 o
  -2  -4   3        496.95        518.78         3.83 o
  -1  -4   3        901.02        903.06         6.11 o
   0  -4   3        905.59        893.67        10.09 o
   1  -4   3       4974.82       5320.50        46.75 o
   2  -4   3        227.81        266.61         3.24 o
   3  -4   3          3.33          5.28         1.14 o
   4  -4   3        962.77        922.57         9.67 o
   5  -4   3       2465.91       2413.95        34.63 o
   6  -4   3        235.11        225.39         4.47 o
   7  -4   3          0.25          1.23         1.62 o
   8  -4   3        146.51        154.79         4.50 o
   9  -4   3       1154.70       1144.20        29.53 o
  -8  -3   3         50.25         49.15        14.15 o
  -7  -3   3       1367.89       1343.75        30.89 o
  -6  -3   3       3899.36       3827.67        44.41 o
  -5  -3   3         26.30         22.28         1.43 o
  -4  -3   3         30.65         29.76         3.88 o
  -3  -3   3       6637.91       6816.76        67.25 o
  -2  -3   3       6423.13       6638.34        79.24 o
  -1  -3   3         86.40         91.58         1.36 o
   0  -3   3        966.74       1046.45         8.37 o
   1  -3   3        293.76        267.52         3.52 o
   2  -3   3       4091.02       4166.54        56.73 o
   3  -3   3        128.68        127.33         2.97 o
   4  -3   3        111.48        116.26         2.55 o
   5  -3   3        257.83        241.10         7.26 o
   6  -3   3       1483.31       1400.12        31.35 o
   7  -3   3         95.07        105.55         4.60 o
   8  -3   3        139.17        138.45         5.89 o
   9  -3   3         15.17         19.40         3.27 o
  -9  -2   3         12.13          8.35         4.22 o
  -8  -2   3        905.56        897.02        28.42 o
  -7  -2   3        582.63        571.69         7.04 o
  -6  -2   3         90.85         88.22         2.37 o
  -5  -2   3        458.33        442.82         5.56 o
  -4  -2   3       3378.83       3331.69        33.18 o
  -3  -2   3       1394.08       1316.62         9.91 o
  -2  -2   3          3.65          7.74         0.89 o
  -1  -2   3       3555.30       3820.79        24.80 o
   0  -2   3       4355.16       4427.39        35.79 o
   1  -2   3       6410.62       6578.05        76.78 o
   2  -2   3         34.82         52.84         1.68 o
   3  -2   3        144.34        159.69         2.50 o
   4  -2   3       6288.74       6311.56       106.37 o
   5  -2   3       3990.78       3967.63        67.83 o
   6  -2   3         71.09         69.75         4.26 o
   7  -2   3         20.86         20.99         2.63 o
   8  -2   3        329.46        336.11         7.91 o
   9  -2   3        531.45        521.70        11.78 o
 -10  -1   3         21.79         21.69         2.83 o
  -9  -1   3        175.76        177.16         7.65 o
  -8  -1   3        603.24        581.69         9.37 o
  -7  -1   3        921.87        915.27        13.51 o
  -6  -1   3          2.95          2.19         1.26 o
  -5  -1   3        696.53        675.44         8.49 o
  -4  -1   3        165.43        178.87         2.93 o
  -3  -1   3       2287.51       2353.89        14.40 o
  -2  -1   3       1173.41       1289.10         6.65 o
  -1  -1   3       7842.66       8385.89        67.28 o
   0  -1   3        917.14        950.06        10.08 o
   1  -1   3         22.17         22.38         2.06 o
   2  -1   3         95.01        113.33         2.13 o
   3  -1   3       3247.79       3280.21        54.65 o
   4  -1   3        362.01        357.14         7.31 o
   5  -1   3         25.29         24.52         1.70 o
   6  -1   3         97.74        103.08         2.99 o
   7  -1   3       2136.25       2139.51        44.95 o
   8  -1   3        412.88        425.69        10.76 o
 -10   0   3          0.54          2.30         2.62 o
  -9   0   3       1176.38       1147.56        18.67 o
  -8   0   3       2087.69       2052.09        26.15 o
  -7   0   3        157.39        149.80         2.10 o
  -6   0   3         22.72         22.47         1.23 o
  -5   0   3       2265.86       2197.85        22.32 o
  -4   0   3       6300.05       6541.89        64.70 o
  -3   0   3       2176.74       2345.41        19.59 o
  -2   0   3       1339.95       1382.33        10.04 o
  -1   0   3       1642.34       1602.47        11.89 o
   0   0   3       6330.17       6854.75        60.69 o
   1   0   3        228.02        189.81         4.36 o
   2   0   3        785.46        838.88        11.20 o
   3   0   3        770.21        765.81        13.14 o
   4   0   3       2490.22       2452.84        33.00 o
   5   0   3        108.31        107.96         3.92 o
   6   0   3        383.33        381.97         7.39 o
   7   0   3         12.54          7.58         3.36 o
   8   0   3         65.21         65.18         7.00 o
 -10   1   3        328.79        317.61        12.53 o
  -9   1   3        299.62        298.99         7.80 o
  -8   1   3          6.71          5.27         1.10 o
  -7   1   3        314.94        308.51         6.13 o
  -6   1   3       2933.56       2874.84        24.70 o
  -5   1   3       3454.25       3436.29        55.52 o
  -4   1   3        327.94        301.25         4.73 o
  -3   1   3        850.31        888.96         4.96 o
  -2   1   3      15821.51      15581.23       191.74 o
  -1   1   3      14207.24      14436.89       122.84 o
   0   1   3        807.48        968.31         6.27 o
   1   1   3        499.20        500.92         7.33 o
   2   1   3       3535.46       3451.57        46.53 o
   3   1   3       5498.21       5293.42        75.65 o
   4   1   3       2532.94       2456.09        30.37 o
   5   1   3          0.06          0.15         1.00 o
   6   1   3        152.90        154.41         6.92 o
   7   1   3       1938.42       1964.95        31.14 o
 -11   2   3          3.90          7.54         7.14 o
 -10   2   3          7.60          3.65         1.72 o
  -9   2   3       1055.24       1053.55        18.36 o
  -8   2   3       1237.92       1221.23        21.40 o
  -7   2   3        816.43        792.06        13.52 o
  -6   2   3         57.67         56.99         1.92 o
  -5   2   3       3057.06       3102.08        30.35 o
  -4   2   3        345.79        354.85         4.05 o
  -3   2   3        797.49        757.75         7.32 o
  -2   2   3         13.57         27.79         0.75 o
  -1   2   3       1490.28       1569.97         8.53 o
   0   2   3       1120.40       1242.42         9.58 o
   1   2   3       1123.06       1099.47         9.03 o
   2   2   3       4376.48       4441.64        31.26 o
   3   2   3         69.68         62.28         2.03 o
   4   2   3        188.63        174.26         3.85 o
   5   2   3        725.62        687.22        13.60 o
   6   2   3        975.44        987.15        17.03 o
   7   2   3          1.02          1.62         4.19 o
 -11   3   3        516.59        534.50        18.39 o
 -10   3   3       2526.63       2576.36        40.33 o
  -9   3   3         68.84         71.92         2.30 o
  -8   3   3        506.63        506.47         6.73 o
  -7   3   3        327.77        313.70         3.35 o
  -6   3   3       7381.77       7518.17        73.25 o
  -5   3   3       2964.96       3048.45        25.46 o
  -4   3   3        582.79        601.10         3.89 o
  -3   3   3        307.81        358.39         2.93 o
  -2   3   3       7044.31       7331.48        52.65 o
  -1   3   3       4951.70       5288.11        36.30 o
   0   3   3         17.90         23.47         1.03 o
   1   3   3        112.50        114.44         1.71 o
   2   3   3       1535.92       1496.44        13.04 o
   3   3   3        218.96        228.24         7.73 o
   4   3   3        139.00        152.03         6.51 o
   5   3   3         36.76         33.19         4.98 o
   6   3   3        593.29        606.87        14.35 o
 -11   4   3        316.50        334.21         8.16 o
 -10   4   3         67.96         69.75         6.36 o
  -9   4   3        259.68        259.71         5.02 o
  -8   4   3          8.30          9.66         0.48 o
  -7   4   3       2218.28       2122.17        19.58 o
  -6   4   3          3.22          5.02         1.47 o
  -5   4   3         26.01         30.30         2.02 o
  -4   4   3       3173.18       3262.96        20.80 o
  -3   4   3       4023.70       4115.71        27.42 o
  -2   4   3       1351.70       1260.78         7.87 o
  -1   4   3         66.44         73.91         1.42 o
   0   4   3        480.84        435.63         3.69 o
   1   4   3       6207.28       6299.60        66.50 o
   2   4   3        625.68        615.28        10.20 o
   3   4   3        111.43        115.13         5.69 o
   4   4   3        304.91        300.56        10.43 o
   5   4   3       1171.24       1163.63        20.49 o
   6   4   3        410.95        424.73        14.52 o
 -11   5   3        428.64        425.12        15.03 o
 -10   5   3       1034.35       1021.86        18.62 o
  -9   5   3         64.17         67.98         4.73 o
  -8   5   3         21.87         22.19         3.10 o
  -7   5   3        458.13        446.03         4.52 o
  -6   5   3       1914.86       1865.85        13.94 o
  -5   5   3        265.87        267.24         3.10 o
  -4   5   3        818.92        792.04         4.97 o
  -3   5   3        112.38        127.82         1.88 o
  -2   5   3       1780.13       1704.26        11.58 o
  -1   5   3        591.07        588.15         4.58 o
   0   5   3       1734.15       1687.53        15.05 o
   1   5   3          9.66         12.54         1.01 o
   2   5   3        129.95        141.35         9.99 o
   3   5   3        644.93        620.03        14.94 o
   4   5   3        645.87        648.77        14.49 o
   5   5   3        239.62        238.70        13.28 o
 -11   6   3        301.18        329.77         8.72 o
 -10   6   3         55.38         42.43        12.32 o
  -9   6   3        448.97        435.50         8.67 o
  -8   6   3       2205.66       2189.41        14.61 o
  -7   6   3       2238.48       2201.05        17.14 o
  -6   6   3        141.72        145.07         3.92 o
  -5   6   3        140.50        136.57         2.45 o
  -4   6   3       5548.00       5653.97        38.17 o
  -3   6   3       4027.03       4030.61        28.50 o
  -2   6   3         25.10         27.93         1.42 o
  -1   6   3         71.65         67.86         1.68 o
   0   6   3        807.00        803.40         9.55 o
   1   6   3       2267.37       2251.92        28.04 o
   2   6   3         21.08          9.44         6.15 o
   3   6   3         66.48         68.24         6.95 o
   4   6   3        123.42        123.80         9.03 o
 -11   7   3        243.92        243.15         8.27 o
 -10   7   3          7.46          5.80         3.06 o
  -9   7   3        607.89        624.34        12.94 o
  -8   7   3        480.22        487.16         6.83 o
  -7   7   3         94.73         90.79         2.09 o
  -6   7   3          1.48          2.35         1.09 o
  -5   7   3       2690.48       2635.90        18.39 o
  -4   7   3        590.92        570.61         4.54 o
  -3   7   3         27.58         25.71         1.75 o
  -2   7   3        358.42        368.13         4.17 o
  -1   7   3       3324.72       3294.32        25.14 o
   0   7   3       1012.68       1006.53         8.23 o
   1   7   3         20.14          4.00         4.52 o
   2   7   3         35.22          8.00         8.26 o
   3   7   3       1656.60       1732.82        31.92 o
 -11   8   3         43.46         41.88         6.14 o
 -10   8   3          5.12          5.77         3.73 o
  -9   8   3        397.66        391.39         9.20 o
  -8   8   3       1643.31       1577.82        16.82 o
  -7   8   3        243.57        229.85         4.16 o
  -6   8   3       1155.93       1151.41         9.72 o
  -5   8   3          2.10          2.90         1.09 o
  -4   8   3       1629.53       1576.15        11.61 o
  -3   8   3        109.43        101.28         2.42 o
  -2   8   3        395.82        396.98         4.67 o
  -1   8   3         23.97         18.76         5.53 o
   0   8   3        209.76        213.98         7.66 o
   1   8   3         87.82         33.89        21.73 o
   2   8   3        363.33        366.48        14.89 o
 -11   9   3          1.61          2.08         3.07 o
 -10   9   3        750.44        749.24        14.53 o
  -9   9   3       1462.47       1465.84        19.91 o
  -8   9   3          7.04          6.87         1.06 o
  -7   9   3        123.03        123.84         3.02 o
  -6   9   3        572.05        554.77         6.82 o
  -5   9   3       2258.28       2188.90        16.98 o
  -4   9   3         92.08         93.86         2.86 o
  -3   9   3          2.54          0.70         1.19 o
  -2   9   3        200.35        195.36         3.94 o
  -1   9   3       1341.59       1334.39        19.84 o
   0   9   3        420.33        443.77        12.82 o
   1   9   3         20.72          7.21         4.82 o
 -11  10   3        412.61        441.41        14.37 o
 -10  10   3        388.25        403.27        12.42 o
  -9  10   3         70.56         66.04        13.01 o
  -8  10   3          5.26          2.48         1.29 o
  -7  10   3        151.89        156.60         3.57 o
  -6  10   3        512.85        519.16         6.14 o
  -5  10   3         89.04         91.75         3.13 o
  -4  10   3          9.51          8.20         1.88 o
  -3  10   3        692.61        669.53         7.45 o
  -2  10   3       1239.88       1257.43        15.65 o
  -1  10   3         74.44         59.34         9.89 o
   0  10   3         24.17          6.06         4.10 o
 -10  11   3        323.19        316.97        11.10 o
  -9  11   3        141.17        140.98         7.69 o
  -8  11   3          5.17          2.97         1.60 o
  -7  11   3         16.65         15.72         2.67 o
  -6  11   3        346.55        354.94         6.15 o
  -5  11   3        144.77        144.38         7.07 o
  -4  11   3        247.52        250.83         4.95 o
  -3  11   3        207.05        209.76         5.18 o
  -2  11   3        133.25        132.34         7.79 o
  -8  12   3        279.80        280.74         5.14 o
  -7  12   3        851.06        842.54        11.18 o
  -6  12   3        582.94        578.32         8.95 o
  -5  12   3          8.25          2.74         1.87 o
  -4  12   3         35.43         17.46         8.25 o
   1 -12   4          0.60          1.59         2.63 o
   2 -12   4         46.04         50.32         6.60 o
   3 -12   4        508.39        540.85        12.61 o
   4 -12   4        411.53        416.24        11.67 o
   5 -12   4         16.12         13.14         4.79 o
   6 -12   4        146.80        149.25         7.93 o
  -1 -11   4        120.63        122.77        20.31 o
   0 -11   4        149.43        171.29         5.71 o
   1 -11   4        180.02        182.00         6.76 o
   2 -11   4       1110.80       1150.31        15.99 o
   3 -11   4        373.21        373.69        11.34 o
   4 -11   4         30.20         29.13         4.80 o
   5 -11   4        277.69        281.21         9.74 o
   6 -11   4        564.78        583.20        11.16 o
   7 -11   4        581.38        590.31        11.67 o
  -2 -10   4        451.16        460.18         8.10 o
  -1 -10   4        430.15        434.25         5.06 o
   0 -10   4         10.43          6.95         2.12 o
   1 -10   4        111.07        115.74         2.61 o
   2 -10   4        160.54        166.70         2.99 o
   3 -10   4        431.66        428.67         5.28 o
   4 -10   4         12.01         13.14         1.91 o
   5 -10   4        416.32        428.39         5.78 o
   6 -10   4         24.97         26.65         2.96 o
   7 -10   4         86.99         90.08         5.05 o
   8 -10   4         23.68         18.42         3.00 o
  -4  -9   4        188.01        199.99         6.54 o
  -3  -9   4       1298.73       1303.73        15.53 o
  -2  -9   4        788.91        806.87        10.00 o
  -1  -9   4        196.64        211.24         3.43 o
   0  -9   4        220.26        226.38         4.47 o
   1  -9   4       1283.71       1298.57        10.47 o
   2  -9   4       2653.31       2605.45        26.04 o
   3  -9   4        263.99        260.29         5.08 o
   4  -9   4         62.40         63.46         2.23 o
   5  -9   4       1680.51       1678.97        14.86 o
   6  -9   4       1085.06       1123.58        12.99 o
   7  -9   4         42.96         38.53         2.82 o
   8  -9   4          1.23          0.88         2.31 o
  -5  -8   4         21.42         17.23         4.50 o
  -4  -8   4        458.50        473.52         9.67 o
  -3  -8   4         92.95         92.67         3.67 o
  -2  -8   4         17.26         22.03         1.62 o
  -1  -8   4         20.13         20.78         3.70 o
   0  -8   4        807.09        804.48         7.11 o
   1  -8   4        759.48        769.10         8.88 o
   2  -8   4          1.38          3.36         1.04 o
   3  -8   4        252.19        253.74         3.48 o
   4  -8   4       3414.18       3370.81        40.91 o
   5  -8   4       1036.21       1001.47         8.35 o
   6  -8   4          2.47          4.32         2.11 o
   7  -8   4          4.44          4.25         1.88 o
   8  -8   4        674.64        695.90         9.42 o
   9  -8   4        707.58        726.03        13.99 o
  -6  -7   4        106.81        107.80         9.20 o
  -5  -7   4          5.67          6.57         3.07 o
  -4  -7   4        644.15        640.39         8.17 o
  -3  -7   4       1867.40       1802.74        13.36 o
  -2  -7   4        399.15        387.78         3.93 o
  -1  -7   4        119.25        104.49         2.20 o
   0  -7   4        225.75        232.03         3.11 o
   1  -7   4       2209.76       2266.18        19.60 o
   2  -7   4        347.71        355.47         5.55 o
   3  -7   4       2147.07       2164.22        18.50 o
   4  -7   4         46.10         53.73         1.63 o
   5  -7   4        601.62        567.78         7.33 o
   6  -7   4         14.74         15.07         2.24 o
   7  -7   4        145.79        169.37         5.05 o
   8  -7   4        174.37        180.45        15.94 o
   9  -7   4          3.04         -0.30         1.48 o
  -7  -6   4          5.42          9.73         4.47 o
  -6  -6   4         18.29         20.17         3.97 o
  -5  -6   4        408.79        413.92         8.28 o
  -4  -6   4       3960.39       3931.88        27.49 o
  -3  -6   4        304.61        303.99         2.80 o
  -2  -6   4         72.48         74.19         2.36 o
  -1  -6   4       2723.59       2746.71        20.10 o
   0  -6   4       5839.31       5959.89        75.25 o
   1  -6   4        133.00        129.40         2.44 o
   2  -6   4         80.07         76.27         5.17 o
   3  -6   4        242.21        223.49         3.04 o
   4  -6   4       2086.76       2052.85        15.31 o
   5  -6   4        797.64        790.36         8.96 o
   6  -6   4         19.08         18.59         2.14 o
   7  -6   4         54.46         51.41         7.72 o
   8  -6   4       1240.97       1263.11        13.46 o
   9  -6   4         85.48         77.00        10.62 o
  -7  -5   4        244.24        242.23         8.93 o
  -6  -5   4        382.92        378.06         8.34 o
  -5  -5   4       1255.67       1258.58        17.23 o
  -4  -5   4        566.61        533.40        40.91 o
  -3  -5   4         38.17         46.36         1.26 o
  -2  -5   4       2519.90       2445.62        15.09 o
  -1  -5   4       2652.91       2742.32        20.85 o
   0  -5   4        246.14        234.80         2.49 o
   1  -5   4          2.84          3.41         1.89 o
   2  -5   4         66.50         59.72         1.52 o
   3  -5   4       5054.25       4951.96        44.31 o
   4  -5   4        632.70        618.59         8.92 o
   5  -5   4         14.06         16.33         2.13 o
   6  -5   4       1481.04       1512.05        18.45 o
   7  -5   4       1512.04       1515.18        17.74 o
   8  -5   4        116.89        125.72         4.45 o
   9  -5   4        105.67        117.17         4.86 o
  -8  -4   4        877.71        943.85        19.54 o
  -7  -4   4          4.26          5.23         2.75 o
  -6  -4   4        242.73        253.23         3.34 o
  -5  -4   4        687.90        708.92         5.67 o
  -4  -4   4       1726.70       1745.17        15.92 o
  -3  -4   4          6.12          4.78         0.75 o
  -2  -4   4        418.01        432.58         4.42 o
  -1  -4   4       3264.91       3262.83        22.42 o
   0  -4   4        896.32        832.01         7.77 o
   1  -4   4       1008.04        994.48        10.40 o
   2  -4   4          4.20          7.12         1.07 o
   3  -4   4       1137.18       1136.45        13.16 o
   4  -4   4       2346.14       2281.46        26.32 o
   5  -4   4        921.94        898.46         8.62 o
   6  -4   4       1002.45        954.98        10.16 o
   7  -4   4         30.37         26.45         4.40 o
   8  -4   4        178.59        180.27         5.61 o
  -9  -3   4        166.88        176.90         5.95 o
  -8  -3   4         82.52         82.36         6.20 o
  -7  -3   4        695.85        679.27         9.25 o
  -6  -3   4       2918.18       2855.08        27.86 o
  -5  -3   4        981.47        971.74         8.79 o
  -4  -3   4          6.24          5.29         1.03 o
  -3  -3   4        825.06        790.89         7.37 o
  -2  -3   4       5180.15       5262.24        45.80 o
  -1  -3   4       7175.68       7851.54        63.70 o
   0  -3   4        201.64        209.06         4.31 o
   1  -3   4        630.72        660.09        13.13 o
   2  -3   4       5005.08       5065.17        67.78 o
   3  -3   4       2877.48       2840.85        37.62 o
   4  -3   4         26.53         33.30         2.04 o
   5  -3   4       1001.16        941.02        11.55 o
   6  -3   4       2238.13       2202.49        32.44 o
   7  -3   4        519.67        507.65         8.03 o
   8  -3   4          5.60          3.94         1.91 o
  -9  -2   4        571.54        587.59         8.05 o
  -8  -2   4         77.03         79.98         3.56 o
  -7  -2   4        145.46        151.10         3.64 o
  -6  -2   4        210.90        202.94         3.39 o
  -5  -2   4        340.90        331.60         3.35 o
  -4  -2   4         11.34         21.38         1.12 o
  -3  -2   4       4419.82       4560.23        28.35 o
  -2  -2   4        192.21        176.21         2.29 o
  -1  -2   4       4155.69       4570.10        52.63 o
   0  -2   4        756.69        724.49         4.99 o
   1  -2   4       5452.55       5574.63        45.31 o
   2  -2   4         24.00         20.11         1.35 o
   3  -2   4        108.05        103.63         2.28 o
   4  -2   4        149.80        155.27         3.14 o
   5  -2   4       2595.29       2590.82        51.11 o
   6  -2   4       1110.05       1105.81        19.11 o
   7  -2   4          1.22         -0.80         1.16 o
   8  -2   4          5.87          3.67         4.08 o
 -10  -1   4        660.58        683.84        43.36 o
  -9  -1   4         66.23         53.77         9.88 o
  -8  -1   4          7.74          4.86         1.49 o
  -7  -1   4       1654.04       1639.94        15.66 o
  -6  -1   4       2426.28       2407.42        25.05 o
  -5  -1   4          8.00          7.91         0.78 o
  -4  -1   4        101.63        102.68         1.36 o
  -3  -1   4       2406.14       2461.20        26.47 o
  -2  -1   4       4440.89       4485.02        45.57 o
  -1  -1   4         35.53         41.65         3.37 o
   0  -1   4        159.42        156.63         1.75 o
   1  -1   4       2428.83       2419.74        25.33 o
   2  -1   4       1413.66       1351.73         9.70 o
   3  -1   4         47.99         53.52         4.29 o
   4  -1   4       1849.35       1834.44        24.79 o
   5  -1   4         41.00         34.97         1.95 o
   6  -1   4        734.50        723.66        13.17 o
   7  -1   4          1.09          5.12         3.55 o
   8  -1   4        762.25        771.49        16.91 o
 -10   0   4          9.30         17.46         7.18 o
  -9   0   4         26.13         31.38         1.46 o
  -8   0   4       1510.02       1473.42        14.14 o
  -7   0   4        508.57        491.13         4.04 o
  -6   0   4        107.08         99.66         1.75 o
  -5   0   4        386.95        400.46         4.09 o
  -4   0   4       7472.39       7860.56        84.72 o
  -3   0   4       6304.44       6654.38        46.16 o
  -2   0   4         32.76         30.21         1.09 o
  -1   0   4         79.07         99.02         1.44 o
   0   0   4       9925.93      10485.67        94.33 o
   1   0   4      10620.37      11246.80       121.19 o
   2   0   4        423.77        425.29         4.87 o
   3   0   4         56.51         56.56         2.40 o
   4   0   4        255.96        238.83         3.52 o
   5   0   4       1704.88       1662.88        28.78 o
   6   0   4        128.22        120.06         7.47 o
   7   0   4         12.74         12.81         5.80 o
 -11   1   4        240.49        222.06        45.20 o
 -10   1   4         13.11          4.75         3.55 o
  -9   1   4        490.54        493.98         8.96 o
  -8   1   4         36.38         40.87         2.15 o
  -7   1   4       2488.32       2461.57        21.05 o
  -6   1   4        721.81        734.85        11.18 o
  -5   1   4       2825.84       2916.79        69.24 o
  -4   1   4        765.43        790.45        10.79 o
  -3   1   4         30.10         23.72         0.70 o
  -2   1   4         41.42         39.55         2.75 o
  -1   1   4       3867.79       4091.63        32.62 o
   0   1   4       3694.58       3817.26        23.58 o
   1   1   4         84.33         95.47         2.86 o
   2   1   4         17.24         18.09         1.82 o
   3   1   4       2252.23       2192.12        45.36 o
   4   1   4       1593.16       1568.35        26.28 o
   5   1   4         20.51         21.53         1.17 o
   6   1   4          2.74          3.57         3.21 o
   7   1   4        766.51        780.74        18.25 o
 -11   2   4         33.74         33.03         3.16 o
 -10   2   4          0.46          0.90         1.60 o
  -9   2   4        442.99        421.93         9.58 o
  -8   2   4       5389.69       5498.85        69.10 o
  -7   2   4       1085.16       1057.68        10.14 o
  -6   2   4          4.91          8.14         1.57 o
  -5   2   4       1385.63       1324.01        10.79 o
  -4   2   4       4991.66       5170.13        45.37 o
  -3   2   4        579.67        552.17         3.49 o
  -2   2   4        319.56        321.65         2.39 o
  -1   2   4         29.08         41.73         1.71 o
   0   2   4       4095.28       4089.07        28.74 o
   1   2   4        612.91        606.87         4.78 o
   2   2   4        583.22        574.81         5.43 o
   3   2   4        205.98        215.87         4.93 o
   4   2   4       1263.29       1178.64        26.94 o
   5   2   4         13.31         16.07         4.30 o
   6   2   4        298.47        294.51        10.46 o
 -11   3   4         97.52         94.55         5.36 o
 -10   3   4        387.32        393.93        10.08 o
  -9   3   4       1381.89       1351.66        31.42 o
  -8   3   4         74.31         69.29         3.34 o
  -7   3   4          6.91          9.05         2.05 o
  -6   3   4       1428.95       1406.92        12.46 o
  -5   3   4       4493.83       4384.74        39.50 o
  -4   3   4        191.46        162.90         1.53 o
  -3   3   4         17.59         17.28         0.91 o
  -2   3   4       1794.18       1668.30        10.17 o
  -1   3   4       6593.26       6731.53        50.13 o
   0   3   4        814.55        790.36         5.85 o
   1   3   4         11.59         11.29         0.93 o
   2   3   4       1002.32        943.92         9.76 o
   3   3   4       2618.16       2459.51        27.96 o
   4   3   4        390.47        417.91        11.74 o
   5   3   4          2.92          8.01         4.65 o
   6   3   4         46.25         53.59         6.56 o
 -11   4   4         58.09         52.92         5.75 o
 -10   4   4         93.76         82.85         4.91 o
  -9   4   4        427.15        416.52         9.12 o
  -8   4   4        329.58        323.00         6.16 o
  -7   4   4        855.74        831.94         9.27 o
  -6   4   4        296.19        291.45         5.07 o
  -5   4   4       1108.77       1112.62        12.53 o
  -4   4   4       2057.71       2186.36        19.14 o
  -3   4   4       2021.45       2033.75        13.30 o
  -2   4   4       2053.78       2053.90        13.89 o
  -1   4   4        218.97        204.24         3.32 o
   0   4   4       1356.05       1367.43         9.77 o
   1   4   4        714.11        689.09         6.74 o
   2   4   4       1931.89       1894.17        38.66 o
   3   4   4         25.21         28.40         5.41 o
   4   4   4         18.40         18.11         4.80 o
   5   4   4        469.37        460.93        14.36 o
 -12   5   4        137.61        140.28        10.18 o
 -11   5   4        186.14        186.27        27.57 o
 -10   5   4       1184.23       1171.97        15.93 o
  -9   5   4        772.25        757.40        12.69 o
  -8   5   4        128.93        126.72         4.99 o
  -7   5   4         27.82         23.89         2.58 o
  -6   5   4       1160.28       1090.93        11.29 o
  -5   5   4       2966.88       2915.91        20.90 o
  -4   5   4        454.62        457.70         3.87 o
  -3   5   4         43.58         47.89         2.17 o
  -2   5   4       3603.37       3632.08        25.77 o
  -1   5   4        648.31        597.72         4.49 o
   0   5   4        355.24        359.82         3.85 o
   1   5   4          7.17          6.25         1.26 o
   2   5   4        514.39        540.50        11.93 o
   3   5   4        713.87        729.38        14.90 o
   4   5   4        110.26        107.53         9.42 o
 -12   6   4         64.37         76.52         9.68 o
 -11   6   4        639.68        666.19        15.33 o
 -10   6   4        180.32        184.17         7.80 o
  -9   6   4         20.94         21.85         3.48 o
  -8   6   4        115.39        121.90         7.77 o
  -7   6   4       4599.80       4414.69        37.13 o
  -6   6   4        562.64        548.77         4.02 o
  -5   6   4        293.04        288.36         2.91 o
  -4   6   4        564.51        553.18         5.45 o
  -3   6   4       4564.45       4502.99        33.30 o
  -2   6   4        945.08        885.32         7.17 o
  -1   6   4        339.75        306.11         2.97 o
   0   6   4         47.16         48.36         4.77 o
   1   6   4       2661.11       2676.56        30.69 o
   2   6   4       1675.09       1667.66        24.84 o
   3   6   4          1.02          2.70         4.18 o
 -12   7   4        132.18        141.89         9.13 o
 -11   7   4        255.66        238.79         9.05 o
 -10   7   4        665.11        641.89        12.31 o
  -9   7   4        126.06        118.62         5.77 o
  -8   7   4        305.05        311.89         7.36 o
  -7   7   4        306.00        301.07         3.37 o
  -6   7   4        991.38        956.05         7.70 o
  -5   7   4         31.60         35.86         1.72 o
  -4   7   4       1372.80       1315.02        11.04 o
  -3   7   4          2.49          2.69         1.11 o
  -2   7   4        349.40        362.24         5.26 o
  -1   7   4        147.97        144.25         3.12 o
   0   7   4       1407.38       1396.05        22.12 o
   1   7   4        463.13        479.77        11.72 o
   2   7   4         24.62          5.40         5.96 o
 -11   8   4        734.29        756.44        15.35 o
 -10   8   4         45.28         43.71         5.21 o
  -9   8   4         35.97         25.78         7.70 o
  -8   8   4       1629.35       1620.44        15.73 o
  -7   8   4       2685.62       2626.76        20.59 o
  -6   8   4        405.15        397.29         4.20 o
  -5   8   4         34.78         33.25         1.86 o
  -4   8   4        233.17        244.38         3.41 o
  -3   8   4       1748.15       1752.22        16.22 o
  -2   8   4        222.58        227.16         6.35 o
  -1   8   4         18.08         13.29         3.90 o
   0   8   4         86.58          9.94        12.85 o
   1   8   4        558.70        557.28        15.81 o
 -11   9   4        103.77         96.54         8.45 o
 -10   9   4          0.01          0.40         2.96 o
  -9   9   4        292.67        312.79         9.14 o
  -8   9   4        169.10        172.08         7.08 o
  -7   9   4         77.99         85.12         3.11 o
  -6   9   4         60.56         59.11         4.63 o
  -5   9   4       1145.99       1122.56        10.63 o
  -4   9   4       1787.32       1799.84        14.94 o
  -3   9   4        128.87        121.91         3.48 o
  -2   9   4         94.38         87.57         2.50 o
  -1   9   4       1176.32       1165.92        19.24 o
   0   9   4        696.68        718.10        15.73 o
 -11  10   4        139.31        127.10         8.85 o
 -10  10   4         17.17         16.05         5.97 o
  -9  10   4         30.05         24.48         6.57 o
  -8  10   4        412.64        426.20        10.11 o
  -7  10   4         10.37          7.90         1.45 o
  -6  10   4        368.49        371.53         6.00 o
  -5  10   4         32.53         11.46         9.02 o
  -4  10   4        318.51        316.59         4.88 o
  -3  10   4          3.60          4.48         1.83 o
  -2  10   4        643.44        626.25        18.12 o
  -1  10   4        113.12         94.23        38.93 o
 -10  11   4        198.47        204.77         9.87 o
  -9  11   4       1016.19       1012.73        17.76 o
  -8  11   4         84.17         58.13        15.87 o
  -7  11   4         55.70         39.59         8.74 o
  -6  11   4        194.56        210.14         4.58 o
  -5  11   4        888.59        881.06        10.22 o
  -4  11   4        190.61        185.42         5.08 o
  -3  11   4         12.88          7.01         4.30 o
  -7  12   4        433.24        449.89         8.76 o
  -6  12   4        451.84        456.52         7.77 o
   2 -12   5          0.31          0.17         2.97 o
   3 -12   5        178.03        181.33         9.00 o
   4 -12   5        802.61        836.72        19.87 o
   5 -12   5        316.05        333.32        12.60 o
  -1 -11   5          2.87          2.57         5.13 o
   0 -11   5        195.74        206.83         6.56 o
   1 -11   5        198.92        199.59         8.72 o
   2 -11   5        114.39        122.31         6.56 o
   3 -11   5        511.46        518.01        12.87 o
   4 -11   5          4.38          5.68         4.39 o
   5 -11   5         48.63         53.31         5.39 o
   6 -11   5        166.77        175.27         8.26 o
  -2 -10   5        268.93        273.01        13.85 o
  -1 -10   5        512.81        509.95        12.84 o
   0 -10   5        938.67        915.42        12.76 o
   1 -10   5        239.58        248.14         7.99 o
   2 -10   5         39.69         22.76        14.33 o
   3 -10   5       1331.80       1362.50        16.91 o
   4 -10   5        428.41        430.62        10.23 o
   5 -10   5        294.88        305.93         9.70 o
   6 -10   5         13.65         18.45         4.60 o
   7 -10   5        493.86        502.70        14.31 o
  -4  -9   5         10.72          5.50         6.07 o
  -3  -9   5         24.81         24.32         4.18 o
  -2  -9   5       2261.09       2270.86        20.64 o
  -1  -9   5        691.13        718.50         7.72 o
   0  -9   5          1.61          0.38         1.44 o
   1  -9   5        509.26        490.29         4.32 o
   2  -9   5       2366.66       2371.17        16.75 o
   3  -9   5        574.68        580.70         5.94 o
   4  -9   5         34.22         41.59         1.62 o
   5  -9   5        151.80        154.50         3.05 o
   6  -9   5       1163.04       1150.95        17.80 o
   7  -9   5        977.74        992.06        13.96 o
   8  -9   5        157.90        147.10         4.76 o
  -5  -8   5        643.34        655.65        14.43 o
  -4  -8   5         32.86         34.61         3.57 o
  -3  -8   5        214.33        213.67         2.71 o
  -2  -8   5        648.83        648.19         6.22 o
  -1  -8   5        651.62        678.81         6.08 o
   0  -8   5         49.60         51.08         1.41 o
   1  -8   5        537.13        574.44         3.96 o
   2  -8   5         42.85         38.55         1.13 o
   3  -8   5        836.70        827.01        12.72 o
   4  -8   5        143.89        148.16         4.67 o
   5  -8   5        944.94        966.59        10.63 o
   6  -8   5        255.08        251.31         5.13 o
   7  -8   5         26.67         29.70         3.92 o
   8  -8   5          6.30          8.49         2.22 o
  -6  -7   5       1079.53       1079.18        23.21 o
  -5  -7   5         18.73         17.45         4.45 o
  -4  -7   5         11.03         12.95         2.86 o
  -3  -7   5        897.43        895.68         7.33 o
  -2  -7   5       3839.36       3840.35        26.27 o
  -1  -7   5        162.12        165.33         1.62 o
   0  -7   5         39.51         44.09         0.98 o
   1  -7   5        576.67        608.37         9.05 o
   2  -7   5       2223.53       2252.41        23.91 o
   3  -7   5       1042.85       1032.44         9.76 o
   4  -7   5        126.32        122.34         3.65 o
   5  -7   5        279.85        282.65         4.22 o
   6  -7   5       1040.41       1045.51        11.42 o
   7  -7   5         40.92         50.20         4.63 o
   8  -7   5         38.28         32.75         8.90 o
  -7  -6   5        233.87        257.34         9.21 o
  -6  -6   5        126.93        126.02         7.06 o
  -5  -6   5          8.44         14.16         2.30 o
  -4  -6   5        531.95        514.45         6.63 o
  -3  -6   5        663.03        662.14         5.68 o
  -2  -6   5        214.07        217.66         2.36 o
  -1  -6   5         50.99         49.77         1.50 o
   0  -6   5       2439.60       2319.92        23.32 o
   1  -6   5       3455.33       3379.85        33.72 o
   2  -6   5         46.36         47.53         1.42 o
   3  -6   5          2.44          1.00         1.11 o
   4  -6   5       1163.31       1161.80        10.06 o
   5  -6   5       3159.39       3171.81        25.45 o
   6  -6   5         88.01         95.92         3.77 o
   7  -6   5         40.78         22.70        10.22 o
   8  -6   5        322.36        332.18         6.41 o
  -7  -5   5        845.95        882.22        15.26 o
  -6  -5   5        391.00        389.80         8.05 o
  -5  -5   5          5.46          7.21         1.27 o
  -4  -5   5         82.57         82.65         2.29 o
  -3  -5   5        468.51        449.95         4.99 o
  -2  -5   5        700.55        727.14         5.47 o
  -1  -5   5        533.43        512.47         3.68 o
   0  -5   5          1.84          3.32         1.60 o
   1  -5   5       1096.34       1092.50        11.55 o
   2  -5   5         29.05         26.58         1.50 o
   3  -5   5       2274.95       2256.16        21.24 o
   4  -5   5        274.16        283.79         3.99 o
   5  -5   5        165.05        165.57         4.42 o
   6  -5   5         42.65         35.01         4.37 o
   7  -5   5       1002.24       1018.94        11.35 o
   8  -5   5        558.07        575.26         8.61 o
  -8  -4   5       1274.53       1318.89        17.37 o
  -7  -4   5        129.75        137.54         4.37 o
  -6  -4   5         19.90         21.37         1.36 o
  -5  -4   5       1496.05       1488.04        11.02 o
  -4  -4   5       4066.55       4034.44        29.77 o
  -3  -4   5       2541.43       2520.16        16.74 o
  -2  -4   5        191.88        201.92         1.67 o
  -1  -4   5        984.19       1020.45        10.23 o
   0  -4   5       6584.00       6641.38        76.75 o
   1  -4   5       2324.27       2267.74        40.09 o
   2  -4   5        154.23        146.47         2.22 o
   3  -4   5        961.80        965.07        13.51 o
   4  -4   5        955.40        966.51         8.80 o
   5  -4   5        849.18        835.47         8.65 o
   6  -4   5        117.93        112.91         3.63 o
   7  -4   5         17.09          5.48         3.88 o
   8  -4   5        672.49        696.52        10.23 o
  -9  -3   5        168.77        173.55         9.99 o
  -8  -3   5         99.77        101.62         4.55 o
  -7  -3   5        245.03        251.12         4.01 o
  -6  -3   5        701.16        680.11         6.08 o
  -5  -3   5        879.54        843.74         7.59 o
  -4  -3   5         26.60         35.70         1.40 o
  -3  -3   5          2.91          2.30         0.78 o
  -2  -3   5        679.59        677.58         6.41 o
  -1  -3   5       6232.90       6447.07        82.85 o
   0  -3   5        574.51        574.44         6.56 o
   1  -3   5         34.25         41.55         1.20 o
   2  -3   5       2752.90       2765.26        32.84 o
   3  -3   5       5379.70       5311.01        49.10 o
   4  -3   5        270.33        253.00         4.51 o
   5  -3   5         22.41         26.29         2.60 o
   6  -3   5        105.13        106.28         5.23 o
   7  -3   5       1727.71       1733.66        16.31 o
   8  -3   5        470.85        461.38         8.14 o
  -9  -2   5        490.92        511.88         8.03 o
  -8  -2   5        687.48        668.98         6.24 o
  -7  -2   5        130.82        120.19         2.20 o
  -6  -2   5        134.15        129.14         2.91 o
  -5  -2   5       3001.28       2984.53        20.84 o
  -4  -2   5       2721.99       2746.65        18.01 o
  -3  -2   5        128.81        118.86         1.38 o
  -2  -2   5        724.45        765.66         6.25 o
  -1  -2   5       3392.33       3444.88        33.61 o
   0  -2   5       2045.01       2011.57        15.85 o
   1  -2   5        750.99        739.09         5.74 o
   2  -2   5        980.37        982.13         7.73 o
   3  -2   5        111.10        106.60         2.47 o
   4  -2   5        602.79        577.81         9.19 o
   5  -2   5         35.57         36.51         2.50 o
   6  -2   5        853.43        826.48        13.02 o
   7  -2   5          1.22          2.30         1.43 o
 -10  -1   5        440.33        447.15        17.42 o
  -9  -1   5        324.17        315.88         5.00 o
  -8  -1   5         46.08         44.16         1.61 o
  -7  -1   5         17.30         20.05         1.31 o
  -6  -1   5       7224.72       7469.36        72.40 o
  -5  -1   5       2261.54       2225.58        14.07 o
  -4  -1   5        110.54        129.60         1.89 o
  -3  -1   5        602.01        552.24         4.76 o
  -2  -1   5       3323.39       3276.07        33.17 o
  -1  -1   5       3991.76       4082.83        67.15 o
   0  -1   5        129.39        116.20         1.98 o
   1  -1   5        414.07        449.63         4.33 o
   2  -1   5       2902.44       2784.54        30.02 o
   3  -1   5       3211.77       3195.93        44.70 o
   4  -1   5         40.61         43.43         2.23 o
   5  -1   5         61.11         65.52         2.83 o
   6  -1   5        242.28        235.41         4.17 o
   7  -1   5        282.62        276.39         9.69 o
 -10   0   5        128.33        130.91         4.72 o
  -9   0   5        496.27        506.21         5.79 o
  -8   0   5          8.94          8.74         2.70 o
  -7   0   5       2137.59       2105.18        16.23 o
  -6   0   5        438.54        437.15         4.25 o
  -5   0   5        575.21        571.44         7.54 o
  -4   0   5        118.08        110.22         1.77 o
  -3   0   5       3439.68       3405.39        21.42 o
  -2   0   5        838.10        753.62         6.50 o
  -1   0   5         39.31         47.66         1.42 o
   0   0   5        116.12        108.27         2.42 o
   1   0   5       3712.63       3640.23        46.44 o
   2   0   5       1924.77       1891.18        22.98 o
   3   0   5          2.24          1.71         1.15 o
   4   0   5        222.02        227.16         4.74 o
   5   0   5       1990.25       1949.29        20.09 o
   6   0   5       1001.22       1044.59        16.91 o
   7   0   5          2.69          0.34         2.59 o
 -11   1   5        444.14        476.43        20.41 o
 -10   1   5       2059.15       2051.33        50.18 o
  -9   1   5        106.47        106.37         3.36 o
  -8   1   5        137.94        142.59         2.77 o
  -7   1   5        173.88        184.82         2.32 o
  -6   1   5       2713.84       2804.57        62.49 o
  -5   1   5         38.46         44.80         1.67 o
  -4   1   5        255.80        279.00         3.42 o
  -3   1   5        551.28        546.20         5.40 o
  -2   1   5       1279.00       1206.47        14.46 o
  -1   1   5         78.10         88.21         4.68 o
   0   1   5        814.74        791.01         9.18 o
   1   1   5          7.05          8.69         1.27 o
   2   1   5       2649.11       2560.57        34.65 o
   3   1   5        283.89        266.23         4.39 o
   4   1   5       1598.17       1565.52        19.54 o
   5   1   5          9.99         13.45         3.95 o
   6   1   5         86.65         79.67         6.44 o
 -11   2   5        372.80        393.60        10.40 o
 -10   2   5        122.98        116.27         4.52 o
  -9   2   5        619.54        596.90         8.88 o
  -8   2   5       1958.27       1917.66        25.18 o
  -7   2   5       1973.29       1881.13        18.12 o
  -6   2   5         96.96         93.35         3.10 o
  -5   2   5        144.22        164.19         3.09 o
  -4   2   5       3421.27       3503.16        38.82 o
  -3   2   5      16208.02      16956.96       146.24 o
  -2   2   5        460.37        451.77         4.01 o
  -1   2   5         42.94         47.11         1.56 o
   0   2   5       1812.90       1744.99        13.42 o
   1   2   5       3825.14       3743.97        27.56 o
   2   2   5        558.71        521.63        11.49 o
   3   2   5         81.94         77.24         3.85 o
   4   2   5        502.40        520.29        13.82 o
   5   2   5        800.48        796.32        16.30 o
   6   2   5         46.08         43.90         6.64 o
 -11   3   5        141.31        144.29         6.96 o
 -10   3   5        230.53        216.05         6.85 o
  -9   3   5         92.15        102.20         4.33 o
  -8   3   5         51.37         42.99         3.09 o
  -7   3   5        110.06        116.17         3.62 o
  -6   3   5        377.26        369.84         5.68 o
  -5   3   5       3360.11       3520.69        54.81 o
  -4   3   5        418.13        371.68         3.24 o
  -3   3   5       1363.40       1451.50         8.61 o
  -2   3   5         48.39         58.52         3.20 o
  -1   3   5       4226.29       4332.26        31.38 o
   0   3   5       1761.03       1719.14        12.22 o
   1   3   5        104.04         90.61         4.24 o
   2   3   5        163.63        145.43         2.28 o
   3   3   5       1122.74       1116.61        16.93 o
   4   3   5       1606.22       1638.89        28.24 o
   5   3   5        103.13        104.26         8.58 o
 -11   4   5        316.59        317.62         8.14 o
 -10   4   5        269.93        268.54         8.48 o
  -9   4   5        174.77        168.65         5.49 o
  -8   4   5       2002.54       1984.44        19.95 o
  -7   4   5       1632.59       1602.43        19.13 o
  -6   4   5         63.59         58.41         2.82 o
  -5   4   5         65.71         63.83         2.64 o
  -4   4   5       2731.92       2659.26        18.17 o
  -3   4   5       1006.39        995.45         7.16 o
  -2   4   5        292.05        271.97         4.33 o
  -1   4   5        213.50        240.00         3.90 o
   0   4   5        464.84        493.33         4.64 o
   1   4   5        269.83        269.51         4.51 o
   2   4   5        575.97        554.91        12.08 o
   3   4   5        510.30        514.95        13.91 o
   4   4   5        268.98        287.45        12.73 o
 -12   5   5         20.74         17.62         6.31 o
 -11   5   5         34.57         14.52        10.58 o
 -10   5   5        276.17        272.44         8.64 o
  -9   5   5       1511.44       1532.05        20.84 o
  -8   5   5         52.40         42.26         3.50 o
  -7   5   5         57.79         53.19         3.31 o
  -6   5   5       1587.48       1530.07        10.96 o
  -5   5   5       5887.43       5992.10        50.60 o
  -4   5   5        816.18        793.68         5.93 o
  -3   5   5         72.72         72.51         2.14 o
  -2   5   5        108.09        118.48         2.21 o
  -1   5   5       4033.50       4053.22        31.32 o
   0   5   5       1012.37       1026.37         9.06 o
   1   5   5         22.90         19.39         3.02 o
   2   5   5        102.23        117.08         7.13 o
   3   5   5        993.65       1018.59        19.63 o
 -12   6   5        278.10        267.59        11.30 o
 -11   6   5         77.16         61.63        14.83 o
 -10   6   5        421.23        429.26         9.90 o
  -9   6   5        498.79        472.79         9.38 o
  -8   6   5        558.34        526.69        10.80 o
  -7   6   5        170.70        173.79         7.73 o
  -6   6   5       1360.18       1344.35         9.33 o
  -5   6   5        461.79        457.71         5.78 o
  -4   6   5         23.23         27.89         2.79 o
  -3   6   5        118.52        128.68         3.09 o
  -2   6   5       2083.72       2132.18        14.39 o
  -1   6   5         22.28         29.30         2.36 o
   0   6   5         76.88         85.74         8.07 o
   1   6   5        545.13        545.14        12.20 o
   2   6   5       1267.12       1277.84        23.11 o
   3   6   5         52.28         55.20         7.76 o
 -12   7   5          5.18         -0.93         4.08 o
 -11   7   5         38.06         39.20         6.08 o
 -10   7   5       1398.24       1412.05        23.44 o
  -9   7   5       1308.78       1260.67        17.08 o
  -8   7   5          0.32          0.76         2.23 o
  -7   7   5          6.72          6.57         1.31 o
  -6   7   5        601.28        593.53         5.72 o
  -5   7   5       1910.89       1833.14        12.12 o
  -4   7   5          0.24          1.02         1.10 o
  -3   7   5        263.03        274.35         4.51 o
  -2   7   5        677.26        653.18         9.64 o
  -1   7   5        937.26        929.72         8.84 o
   0   7   5         51.21         10.40         9.30 o
   1   7   5         10.58          1.74         3.80 o
   2   7   5         13.77          2.52         3.92 o
 -11   8   5        387.89        411.48        13.05 o
 -10   8   5        517.04        539.86        12.25 o
  -9   8   5          1.39          1.95         2.64 o
  -8   8   5        178.38        185.83         6.72 o
  -7   8   5       1774.92       1746.18        13.44 o
  -6   8   5        253.24        258.79         3.81 o
  -5   8   5         59.79         61.86         2.18 o
  -4   8   5        261.02        254.80         5.97 o
  -3   8   5       2297.38       2257.55        18.13 o
  -2   8   5       1676.03       1648.17        15.44 o
  -1   8   5          3.88          0.22         2.48 o
   0   8   5          4.06          0.97         3.31 o
   1   8   5        693.27        732.59        17.77 o
 -11   9   5         16.03         21.27         5.33 o
 -10   9   5        361.87        353.31        10.90 o
  -9   9   5          1.88          2.53         2.98 o
  -8   9   5        182.13        188.39         7.31 o
  -7   9   5          1.54          1.93         1.56 o
  -6   9   5        428.86        422.10         5.29 o
  -5   9   5          0.02          2.08         1.34 o
  -4   9   5        669.82        654.02         8.30 o
  -3   9   5        108.82        107.54         3.10 o
  -2   9   5        177.43        175.78         7.36 o
  -1   9   5         12.18          1.77         3.23 o
 -10  10   5         60.60         55.09        11.12 o
  -9  10   5        177.50        176.46         8.31 o
  -8  10   5        169.06        171.41         7.50 o
  -7  10   5       1230.30       1225.06        11.39 o
  -6  10   5         14.29          8.52         2.21 o
  -5  10   5         10.81          7.35         2.05 o
  -4  10   5         61.70         74.90         3.99 o
  -3  10   5        386.46        380.70         6.91 o
  -2  10   5        122.05        125.21         7.56 o
  -9  11   5        526.95        563.62        13.74 o
  -8  11   5        423.24        447.94        11.49 o
  -7  11   5          0.37         -0.21         1.36 o
  -6  11   5         93.02         89.74         4.28 o
  -5  11   5        649.72        652.14         8.78 o
  -4  11   5        982.83       1007.47        10.37 o
   0 -11   6        128.98        126.93         7.18 o
   1 -11   6        429.94        435.67        12.68 o
   2 -11   6         83.04         57.03        26.10 o
   3 -11   6          3.29          2.61         4.08 o
   4 -11   6         63.11         59.15         5.92 o
   5 -11   6        575.84        557.20        16.87 o
  -2 -10   6          5.17          5.56         2.54 o
  -1 -10   6        265.04        265.15         7.94 o
   0 -10   6       1376.03       1410.21        19.95 o
   1 -10   6        270.18        279.59         8.61 o
   2 -10   6         17.17          5.83         4.77 o
   3 -10   6        292.66        304.08        10.97 o
   4 -10   6       1985.45       1994.27        27.23 o
   5 -10   6        812.28        829.61        18.45 o
   6 -10   6         24.93         19.53         5.80 o
  -4  -9   6        136.87        142.13        10.47 o
  -3  -9   6        542.19        577.73        17.12 o
  -2  -9   6          4.31          5.92         2.70 o
  -1  -9   6        802.02        815.61        11.97 o
   0  -9   6         97.34        104.90         6.17 o
   1  -9   6         75.01         54.14        28.24 o
   2  -9   6         77.38         78.20         5.03 o
   3  -9   6        777.59        801.91        16.90 o
   4  -9   6        448.75        439.76        12.26 o
   5  -9   6          9.16         10.21         4.13 o
   6  -9   6        113.44        133.66         8.07 o
   7  -9   6        830.38        899.95        17.63 o
  -5  -8   6        988.41       1027.20        21.98 o
  -4  -8   6       1151.57       1157.82        22.87 o
  -3  -8   6         86.95         88.06         3.50 o
  -2  -8   6        201.45        200.74         5.50 o
  -1  -8   6       1326.71       1306.38        16.77 o
   0  -8   6       2494.49       2462.82        28.14 o
   1  -8   6         85.71         74.90        10.86 o
   2  -8   6          1.86          2.81         3.16 o
   3  -8   6        420.56        444.04        10.73 o
   4  -8   6       1102.05       1106.49        16.86 o
   5  -8   6          1.23          2.19         0.96 o
   6  -8   6          1.98          1.48         1.34 o
   7  -8   6        108.65        115.58         4.93 o
  -6  -7   6        294.94        292.85         9.13 o
  -5  -7   6        397.20        400.06         7.84 o
  -4  -7   6          0.87          1.50         1.01 o
  -3  -7   6        203.52        199.93         2.83 o
  -2  -7   6       1357.77       1325.49        14.79 o
  -1  -7   6       1266.22       1252.50        15.50 o
   0  -7   6         39.99         30.43         3.20 o
   1  -7   6        820.72        843.50        12.80 o
   2  -7   6       2070.70       2040.05        24.32 o
   3  -7   6       1580.18       1547.44        15.70 o
   4  -7   6         36.20         47.69         3.79 o
   5  -7   6         20.03         22.76         2.26 o
   6  -7   6        815.16        817.38         9.33 o
   7  -7   6       1318.38       1335.24        16.03 o
  -7  -6   6        145.28        145.15         7.07 o
  -6  -6   6        342.27        330.61        12.06 o
  -5  -6   6        797.30        797.12         7.84 o
  -4  -6   6          1.33          3.77         2.34 o
  -3  -6   6        121.42        122.02         2.04 o
  -2  -6   6          0.72          3.73         1.97 o
  -1  -6   6        386.28        391.40         6.43 o
   0  -6   6        451.40        464.47         7.80 o
   1  -6   6       1826.19       1781.44        19.29 o
   2  -6   6        346.28        336.75         7.55 o
   3  -6   6        205.88        197.91         3.07 o
   4  -6   6         31.38         36.08         2.16 o
   5  -6   6        958.10        991.60         9.47 o
   6  -6   6        128.69        134.35         4.49 o
   7  -6   6          0.05          2.09         1.91 o
  -7  -5   6        696.52        719.48        10.05 o
  -6  -5   6       1247.40       1247.94        11.80 o
  -5  -5   6        616.04        602.39         6.60 o
  -4  -5   6          0.33         -0.14         1.13 o
  -3  -5   6        786.68        788.02         5.61 o
  -2  -5   6       3146.36       3163.14        48.06 o
  -1  -5   6        753.46        741.93        10.89 o
   0  -5   6        301.39        308.37         6.64 o
   1  -5   6       1461.63       1458.90        16.88 o
   2  -5   6       1439.48       1396.43        12.94 o
   3  -5   6         22.55         23.61         1.31 o
   4  -5   6        184.10        176.14         4.98 o
   5  -5   6        129.60        141.20         4.30 o
   6  -5   6        828.25        814.56         9.02 o
   7  -5   6        339.11        336.78         6.48 o
  -8  -4   6        155.53        161.47         4.68 o
  -7  -4   6        632.64        629.73         7.59 o
  -6  -4   6         16.27         15.39         1.38 o
  -5  -4   6          0.42          0.48         1.08 o
  -4  -4   6       3251.63       3145.48        22.03 o
  -3  -4   6       3329.98       3376.13        30.34 o
  -2  -4   6         86.53         82.35         3.00 o
  -1  -4   6          0.01          1.08         1.42 o
   0  -4   6       1611.51       1531.32        16.06 o
   1  -4   6       4618.88       4516.43        48.66 o
   2  -4   6        261.61        263.03         3.23 o
   3  -4   6         43.48         37.17         2.02 o
   4  -4   6       1283.95       1290.67        12.27 o
   5  -4   6       2351.21       2358.79        20.95 o
   6  -4   6        520.36        502.92         7.39 o
   7  -4   6         26.29         30.51         4.29 o
  -9  -3   6         21.52          5.44         5.28 o
  -8  -3   6         42.10         55.73         4.65 o
  -7  -3   6        771.38        777.26         7.21 o
  -6  -3   6        535.96        529.37         4.92 o
  -5  -3   6        726.85        700.59         5.45 o
  -4  -3   6         73.37         76.88         1.84 o
  -3  -3   6       2934.45       3048.28        34.63 o
  -2  -3   6        343.46        351.85         6.94 o
  -1  -3   6        880.51        855.53         9.60 o
   0  -3   6        860.53        838.58         6.36 o
   1  -3   6        556.06        571.23        11.08 o
   2  -3   6        983.62        982.98        16.08 o
   3  -3   6        326.62        334.48         6.14 o
   4  -3   6       2175.87       2124.42        18.34 o
   5  -3   6        180.86        180.20         4.43 o
   6  -3   6          2.62          1.87         1.58 o
   7  -3   6        148.57        145.49         4.88 o
  -9  -2   6        378.05        396.91         6.70 o
  -8  -2   6       3055.36       3045.64        35.90 o
  -7  -2   6        755.91        757.54         6.83 o
  -6  -2   6        302.15        297.46         3.21 o
  -5  -2   6        212.15        209.84         2.54 o
  -4  -2   6       5261.85       5396.74        76.87 o
  -3  -2   6       1937.98       1961.41        20.36 o
  -2  -2   6        741.46        816.28        16.82 o
  -1  -2   6        482.75        520.02         9.69 o
   0  -2   6       2387.69       2298.91        16.63 o
   1  -2   6       3526.22       3427.36        25.79 o
   2  -2   6          0.51          1.19         1.31 o
   3  -2   6          1.22          2.98         1.20 o
   4  -2   6       1648.07       1599.84        13.93 o
   5  -2   6        309.37        304.88         5.74 o
   6  -2   6        162.46        155.08         4.04 o
   7  -2   6          2.11          0.53         2.80 o
 -10  -1   6         89.92         87.65         9.22 o
  -9  -1   6        741.24        759.45         9.91 o
  -8  -1   6         10.20         10.38         1.27 o
  -7  -1   6        135.16        137.19         2.66 o
  -6  -1   6         11.35         12.02         1.08 o
  -5  -1   6       1217.68       1185.01         8.06 o
  -4  -1   6        299.59        298.79         3.64 o
  -3  -1   6          5.28          6.00         0.85 o
  -2  -1   6        847.73        820.44        11.08 o
  -1  -1   6       5125.95       5127.40        91.31 o
   0  -1   6       1234.94       1202.35        11.86 o
   1  -1   6        252.14        243.70         4.75 o
   2  -1   6        538.84        506.24         5.86 o
   3  -1   6       3827.48       3714.59        48.18 o
   4  -1   6        299.16        300.44         6.05 o
   5  -1   6         12.82         13.19         1.83 o
   6  -1   6        161.37        167.06         7.93 o
 -10   0   6          0.66          4.22         2.81 o
  -9   0   6        642.96        639.94         8.58 o
  -8   0   6       1004.82       1009.45         8.03 o
  -7   0   6         26.30         28.85         1.28 o
  -6   0   6        108.62        108.16         2.31 o
  -5   0   6        160.71        150.51         1.98 o
  -4   0   6       4021.03       4106.62        33.36 o
  -3   0   6        310.15        307.44         2.73 o
  -2   0   6       1267.56       1289.50        15.51 o
  -1   0   6        250.30        252.41         4.96 o
   0   0   6        636.83        612.79         9.06 o
   1   0   6        484.37        495.98         6.21 o
   2   0   6        913.11        899.74        12.84 o
   3   0   6         62.71         57.64         5.83 o
   4   0   6        201.95        197.52         4.00 o
   5   0   6        135.41        126.20         5.56 o
   6   0   6        827.25        842.83        16.23 o
 -11   1   6         73.24         81.83         7.10 o
 -10   1   6        668.36        688.26        11.98 o
  -9   1   6        689.58        687.62        13.03 o
  -8   1   6         20.96         23.01         2.25 o
  -7   1   6        407.02        401.21         3.16 o
  -6   1   6       3314.32       3476.65        66.81 o
  -5   1   6       4589.67       4815.88        53.49 o
  -4   1   6        188.33        206.75         3.21 o
  -3   1   6         23.53         26.64         1.64 o
  -2   1   6       4200.58       4190.71        56.12 o
  -1   1   6       4983.31       5182.29        38.46 o
   0   1   6        127.87        130.96         2.76 o
   1   1   6          8.52          8.48         1.31 o
   2   1   6        312.65        327.38         5.13 o
   3   1   6       1353.30       1302.90        12.38 o
   4   1   6          0.26          1.97         1.00 o
   5   1   6         68.37         65.02         5.60 o
 -11   2   6        604.12        614.75        15.52 o
 -10   2   6         63.10         71.38         4.23 o
  -9   2   6        245.67        241.81         6.04 o
  -8   2   6         14.68         16.29         2.60 o
  -7   2   6       1192.12       1154.10        11.76 o
  -6   2   6        810.33        783.07         7.40 o
  -5   2   6          8.35         10.75         0.91 o
  -4   2   6         31.76         29.77         1.37 o
  -3   2   6       6572.05       6745.93        55.84 o
  -2   2   6       1090.71       1061.74        10.50 o
  -1   2   6          0.11          0.96         1.10 o
   0   2   6        287.89        293.20         5.11 o
   1   2   6       2403.77       2371.48        24.03 o
   2   2   6       1861.28       1892.60        19.57 o
   3   2   6         81.33         85.02         3.88 o
   4   2   6        175.82        184.09         9.50 o
   5   2   6       1088.57       1137.18        23.44 o
 -11   3   6        212.20        227.98         7.41 o
 -10   3   6       1400.76       1411.63        23.72 o
  -9   3   6        402.87        391.74         8.08 o
  -8   3   6        207.17        213.28         5.69 o
  -7   3   6       1448.59       1336.16        13.46 o
  -6   3   6       2214.26       2174.56        25.25 o
  -5   3   6        112.14        119.27         3.44 o
  -4   3   6        880.30        866.05         6.19 o
  -3   3   6          0.79          0.88         0.95 o
  -2   3   6       1469.90       1431.70        10.96 o
  -1   3   6        846.46        795.19         6.79 o
   0   3   6       1435.15       1471.73        11.96 o
   1   3   6        181.60        182.02         4.18 o
   2   3   6        679.01        668.38        12.66 o
   3   3   6        201.23        199.52         9.54 o
   4   3   6        516.05        511.29        14.27 o
 -11   4   6        901.95        921.59        15.50 o
 -10   4   6          2.31          0.45         2.10 o
  -9   4   6          3.18          3.39         2.12 o
  -8   4   6       1410.95       1386.26        15.36 o
  -7   4   6       3375.50       3290.33        32.56 o
  -6   4   6        407.65        390.51         6.09 o
  -5   4   6         71.05         71.23         1.43 o
  -4   4   6        146.92        145.33         2.98 o
  -3   4   6       4666.22       4665.87        32.26 o
  -2   4   6        273.57        260.13         3.57 o
  -1   4   6         12.38         17.04         1.61 o
   0   4   6        846.22        818.10         8.19 o
   1   4   6       1978.83       1926.27        21.67 o
   2   4   6        184.18        199.88        10.36 o
   3   4   6          2.14          4.19         3.93 o
 -12   5   6         50.67         57.40         6.46 o
 -11   5   6        118.47        108.18         6.48 o
 -10   5   6        259.41        252.18         9.43 o
  -9   5   6        780.09        764.25        13.87 o
  -8   5   6       1558.45       1520.58        19.80 o
  -7   5   6        420.95        419.96         7.28 o
  -6   5   6        226.84        233.99        10.17 o
  -5   5   6        292.97        299.28         4.52 o
  -4   5   6       1210.52       1162.95         9.01 o
  -3   5   6        197.47        189.59         3.01 o
  -2   5   6         35.84         48.29         2.16 o
  -1   5   6        490.32        453.17         5.05 o
   0   5   6       2001.97       2001.88        17.50 o
   1   5   6         26.88         28.00         5.66 o
   2   5   6         33.22         37.01         5.94 o
   3   5   6        399.29        420.43        17.58 o
 -12   6   6        604.56        607.64        13.13 o
 -11   6   6        193.17        190.75         9.74 o
 -10   6   6         22.36         22.98         4.48 o
  -9   6   6          2.81          3.10         2.87 o
  -8   6   6        520.12        519.16         9.30 o
  -7   6   6        411.68        383.66         8.10 o
  -6   6   6         30.99         29.43         1.01 o
  -5   6   6          1.16          0.38         1.09 o
  -4   6   6       1141.22       1099.04        10.16 o
  -3   6   6        633.16        629.56         5.91 o
  -2   6   6        933.01        894.37         8.38 o
  -1   6   6        437.89        435.33         5.68 o
   0   6   6        182.62        188.94         8.34 o
   1   6   6        176.26        179.79         8.94 o
   2   6   6        228.32        228.80        11.42 o
 -11   7   6         12.03         10.23         4.11 o
 -10   7   6        144.20        155.71         7.40 o
  -9   7   6       1294.15       1303.48        19.21 o
  -8   7   6        469.06        452.37         9.29 o
  -7   7   6         71.47         86.04         5.02 o
  -6   7   6        563.57        557.17         4.64 o
  -5   7   6       2945.31       2967.66        22.42 o
  -4   7   6        937.54        915.80         8.75 o
  -3   7   6          3.95          5.72         1.45 o
  -2   7   6         14.56         13.97         2.29 o
  -1   7   6       1379.60       1374.40        17.71 o
   0   7   6        855.76        885.03        16.60 o
   1   7   6         21.05         17.43         7.11 o
 -11   8   6         18.92         19.12         5.07 o
 -10   8   6        186.78        198.01         9.56 o
  -9   8   6         61.48         55.25        14.85 o
  -8   8   6        348.23        356.97         8.98 o
  -7   8   6         59.51         63.93         1.94 o
  -6   8   6       1134.61       1131.02         8.59 o
  -5   8   6         17.65         23.65         2.09 o
  -4   8   6        139.10        140.19         3.51 o
  -3   8   6        314.47        324.03         4.45 o
  -2   8   6       1168.26       1184.82        11.36 o
  -1   8   6        295.33        311.90        10.31 o
   0   8   6         38.27          4.32         6.24 o
 -11   9   6         15.28         15.86         5.74 o
 -10   9   6        476.95        480.85        14.05 o
  -9   9   6       1378.66       1377.38        20.61 o
  -8   9   6          2.18          1.45         2.74 o
  -7   9   6         75.96         74.43         2.57 o
  -6   9   6        416.41        413.80         5.48 o
  -5   9   6        752.17        732.12         8.02 o
  -4   9   6          0.60          2.92         1.68 o
  -3   9   6         41.47         48.31         2.57 o
  -2   9   6          5.24          6.33         4.41 o
 -10  10   6         62.76         57.24        15.25 o
  -9  10   6          5.58          3.19         3.81 o
  -8  10   6         15.98         22.12         4.85 o
  -7  10   6       1157.89       1146.39        11.21 o
  -6  10   6        766.39        764.57         9.97 o
  -5  10   6          2.40          1.35         1.61 o
  -4  10   6         99.61         95.31         3.61 o
  -3  10   6        187.75        200.88         8.34 o
  -8  11   6        228.93        251.67         9.41 o
  -7  11   6        354.87        369.56        10.75 o
  -6  11   6          4.78          1.26         1.52 o
   0 -11   7         29.17         10.35         9.09 o
   1 -11   7        342.72        337.76        13.44 o
   2 -11   7        900.73        890.69        17.13 o
   3 -11   7        132.48        138.16         9.23 o
   4 -11   7         13.41         14.50         4.79 o
  -2 -10   7         79.13         84.13         4.92 o
  -1 -10   7         81.85         90.29         6.13 o
   0 -10   7        299.04        304.66         9.15 o
   1 -10   7        940.75        967.62        17.75 o
   2 -10   7         92.42         92.59         6.77 o
   3 -10   7         21.27         30.99         5.17 o
   4 -10   7         14.74         23.37         5.94 o
   5 -10   7        477.53        509.79        16.01 o
  -3  -9   7        361.98        377.60         7.14 o
  -2  -9   7        158.38        165.73        10.04 o
  -1  -9   7          5.21          2.82         3.69 o
   0  -9   7         43.42         26.48        17.47 o
   1  -9   7        625.26        642.72        11.43 o
   2  -9   7        604.72        623.09        13.07 o
   3  -9   7        176.14        175.49         8.39 o
   4  -9   7         98.68        108.36         8.69 o
   5  -9   7        171.94        184.19        11.37 o
   6  -9   7        319.70        323.94        13.98 o
  -5  -8   7        337.30        343.34        12.44 o
  -4  -8   7        721.52        738.34         9.87 o
  -3  -8   7        894.37        896.46        13.45 o
  -2  -8   7         88.96         96.05         7.65 o
  -1  -8   7        239.49        233.35         6.89 o
   0  -8   7       1569.85       1563.07        17.68 o
   1  -8   7       1871.06       1851.85        23.09 o
   2  -8   7          0.69          3.99         3.09 o
   3  -8   7        598.45        615.97        12.86 o
   4  -8   7       1261.57       1285.84        22.03 o
   5  -8   7        530.53        538.15        14.42 o
   6  -8   7         18.42         13.56         4.69 o
  -6  -7   7          3.85          1.04         2.99 o
  -5  -7   7        196.18        192.77         8.66 o
  -4  -7   7         35.58         -0.77         2.70 o
  -3  -7   7        366.68        361.59         6.89 o
  -2  -7   7         27.08         27.22         3.26 o
  -1  -7   7       1348.11       1318.63        15.16 o
   0  -7   7         23.20         24.57         6.70 o
   1  -7   7        409.28        427.69        11.35 o
   2  -7   7         94.48         99.83         5.83 o
   3  -7   7       1249.19       1253.07        18.28 o
   4  -7   7        152.37        153.11         7.58 o
   5  -7   7          9.43         17.06         5.38 o
   6  -7   7         24.71         22.71         5.13 o
  -7  -6   7        156.09        161.47         6.56 o
  -6  -6   7          8.70          5.06         1.62 o
  -5  -6   7        849.91        843.91         7.93 o
  -4  -6   7       1351.64       1319.52        11.71 o
  -3  -6   7         68.53         76.60         2.23 o
  -2  -6   7          1.24          2.25         1.67 o
  -1  -6   7       1083.58       1114.01        14.74 o
   0  -6   7       1114.01       1150.57        15.46 o
   1  -6   7        108.30        116.10         5.99 o
   2  -6   7         57.69         61.19         5.41 o
   3  -6   7       1025.17        989.40        10.87 o
   4  -6   7        597.75        598.29         5.91 o
   5  -6   7          2.57          2.63         1.83 o
   6  -6   7        612.75        618.88         8.39 o
   7  -6   7         27.25         17.84         4.19 o
  -7  -5   7         15.31         24.16         3.05 o
  -6  -5   7       1062.43       1061.35         9.83 o
  -5  -5   7        886.87        898.48         7.39 o
  -4  -5   7        394.55        398.33         3.38 o
  -3  -5   7          0.97          1.13         0.72 o
  -2  -5   7       3337.43       3340.00        33.81 o
  -1  -5   7       2455.36       2440.81        25.60 o
   0  -5   7        297.98        316.88         6.96 o
   1  -5   7         42.75         40.30         4.24 o
   2  -5   7        711.71        707.48         6.85 o
   3  -5   7       3099.85       3077.59        24.34 o
   4  -5   7        407.52        393.59         7.14 o
   5  -5   7         15.07         10.20         1.84 o
   6  -5   7        179.88        196.62         4.73 o
  -8  -4   7         12.13          7.49         2.57 o
  -7  -4   7        427.09        421.79         5.58 o
  -6  -4   7         14.14         19.04         1.59 o
  -5  -4   7       1283.15       1267.35         9.16 o
  -4  -4   7         32.79         35.66         1.28 o
  -3  -4   7        757.75        731.10         6.04 o
  -2  -4   7        489.02        466.89        18.76 o
  -1  -4   7         29.17         36.79         3.02 o
   0  -4   7        107.01         93.71         4.27 o
   1  -4   7       1749.43       1714.82        20.95 o
   2  -4   7       3040.87       3013.91        24.88 o
   3  -4   7        101.31         97.04         2.80 o
   4  -4   7          0.72          0.33         0.97 o
   5  -4   7        731.50        741.16         9.65 o
   6  -4   7        359.65        366.18         7.02 o
  -9  -3   7         39.78         40.20         5.65 o
  -8  -3   7          4.51          3.53         1.24 o
  -7  -3   7        243.50        239.67         3.31 o
  -6  -3   7       2236.79       2214.97        16.17 o
  -5  -3   7       2161.30       2197.60        16.38 o
  -4  -3   7         39.82         46.74         1.88 o
  -3  -3   7        396.20        383.28         3.25 o
  -2  -3   7       3133.84       2963.24        87.85 o
  -1  -3   7        236.62        235.99         9.57 o
   0  -3   7         38.88         40.13         2.05 o
   1  -3   7        254.49        257.35         5.00 o
   2  -3   7       1475.38       1433.52        16.38 o
   3  -3   7        262.71        256.48         4.35 o
   4  -3   7        271.76        255.95         5.00 o
   5  -3   7          3.03          4.04         1.57 o
   6  -3   7        467.22        467.22         7.34 o
  -9  -2   7        141.67        140.52         4.93 o
  -8  -2   7        436.66        434.44         6.27 o
  -7  -2   7       1927.03       1903.44        13.65 o
  -6  -2   7        153.01        152.70         2.75 o
  -5  -2   7         10.40         13.03         1.23 o
  -4  -2   7        795.20        809.83         6.14 o
  -3  -2   7       3869.53       3944.89        39.64 o
  -2  -2   7        570.37        551.76        11.92 o
  -1  -2   7          5.63          6.74         1.98 o
   0  -2   7       1477.68       1405.55        13.56 o
   1  -2   7       3789.70       3610.64        27.70 o
   2  -2   7        466.36        446.99         8.18 o
   3  -2   7          0.20          0.13         1.03 o
   4  -2   7        612.39        602.14         7.01 o
   5  -2   7       1350.83       1325.54        13.82 o
   6  -2   7        293.93        293.71         6.36 o
 -10  -1   7        253.42        251.26         5.86 o
  -9  -1   7         65.32         65.40         4.30 o
  -8  -1   7        181.99        173.58         2.94 o
  -7  -1   7        678.25        685.19         5.62 o
  -6  -1   7        639.91        648.18         5.08 o
  -5  -1   7        422.18        411.30         3.65 o
  -4  -1   7       1246.76       1229.02         8.95 o
  -3  -1   7       1107.98       1132.13        11.28 o
  -2  -1   7       2423.75       2407.90        47.22 o
  -1  -1   7       1485.02       1440.37        25.63 o
   0  -1   7        992.77        949.58         8.48 o
   1  -1   7         29.52         25.74         2.14 o
   2  -1   7        129.08        119.74         3.89 o
   3  -1   7         52.44         55.49         2.79 o
   4  -1   7       1076.93       1055.50        11.12 o
   5  -1   7         75.70         81.38         3.25 o
 -10   0   7         59.43         56.68         4.18 o
  -9   0   7         34.74         -2.16         2.81 o
  -8   0   7       1729.99       1787.84        27.80 o
  -7   0   7       1609.73       1601.09        12.61 o
  -6   0   7          6.24         12.39         1.38 o
  -5   0   7        314.67        281.53         3.71 o
  -4   0   7       1554.76       1510.08        11.85 o
  -3   0   7       1883.15       1842.65        23.44 o
  -2   0   7        109.08        106.47         2.02 o
  -1   0   7         15.28         16.46         1.84 o
   0   0   7       1505.15       1476.67        15.47 o
   1   0   7       1296.36       1251.49        13.11 o
   2   0   7        132.69        125.01         4.98 o
   3   0   7         67.76         77.59         3.24 o
   4   0   7        446.33        444.74         7.00 o
   5   0   7        584.74        591.55        11.40 o
 -11   1   7         64.91         61.41         8.04 o
 -10   1   7         52.99         15.24        13.74 o
  -9   1   7       1160.78       1167.95        14.56 o
  -8   1   7         99.17        109.47         4.46 o
  -7   1   7         64.60         65.63         0.84 o
  -6   1   7        359.62        346.74         2.95 o
  -5   1   7       4333.83       4390.13        45.31 o
  -4   1   7        988.21        982.30        12.88 o
  -3   1   7        306.54        325.91         8.94 o
  -2   1   7          5.21          6.74         1.39 o
  -1   1   7       4916.38       5027.26        59.49 o
   0   1   7       1595.31       1605.60        15.27 o
   1   1   7         67.03         60.32         2.57 o
   2   1   7         43.56         40.59         5.17 o
   3   1   7       1365.75       1371.13        14.89 o
   4   1   7       1031.48       1074.84        18.96 o
   5   1   7         39.46         44.65         5.66 o
 -11   2   7        172.48        163.29         7.48 o
 -10   2   7        252.45        257.67         7.59 o
  -9   2   7         99.99         98.74        11.40 o
  -8   2   7        883.79        889.44        12.22 o
  -7   2   7         76.67         73.16         4.77 o
  -6   2   7        745.78        718.89         6.81 o
  -5   2   7        831.51        834.96         6.46 o
  -4   2   7        634.93        593.74         7.96 o
  -3   2   7          5.15          6.93         1.19 o
  -2   2   7       1885.93       1886.35        19.13 o
  -1   2   7         33.41         30.32         2.01 o
   0   2   7        667.99        693.74         8.71 o
   1   2   7         33.58         28.65         2.54 o
   2   2   7       2260.76       2276.77        31.36 o
   3   2   7        530.15        553.60        12.86 o
   4   2   7          2.40          3.15         3.97 o
 -11   3   7          0.02          1.35         2.40 o
 -10   3   7       1430.76       1402.98        15.10 o
  -9   3   7       2348.52       2343.27        35.64 o
  -8   3   7         23.61         17.94         3.05 o
  -7   3   7        166.89        156.49         4.45 o
  -6   3   7       1100.62       1105.63         9.33 o
  -5   3   7       4161.12       4118.72        39.04 o
  -4   3   7       1943.30       1957.86        14.18 o
  -3   3   7        139.99        145.83         3.00 o
  -2   3   7        181.39        186.52         3.69 o
  -1   3   7       2008.41       2048.20        16.18 o
   0   3   7         13.93         17.80         1.93 o
   1   3   7          7.36          8.63         1.55 o
   2   3   7        472.10        470.90         8.32 o
   3   3   7        491.21        513.28        14.96 o
 -11   4   7        170.62        192.92         7.01 o
 -10   4   7         59.05         57.38         4.74 o
  -9   4   7        138.00        127.18         6.02 o
  -8   4   7          4.61          5.29         2.33 o
  -7   4   7        908.30        916.54        11.67 o
  -6   4   7       1284.85       1278.53         8.68 o
  -5   4   7         37.80         34.96         1.62 o
  -4   4   7          4.53         10.99         1.92 o
  -3   4   7       2020.46       2017.52        15.76 o
  -2   4   7       3099.02       3162.13        25.10 o
  -1   4   7         11.51          8.03         1.73 o
   0   4   7         48.02         43.71         2.25 o
   1   4   7        614.83        578.24        10.09 o
   2   4   7        962.94        999.75        18.63 o
   3   4   7         49.85         53.03         7.49 o
 -11   5   7         70.46         71.29         7.14 o
 -10   5   7        445.25        444.80        10.69 o
  -9   5   7        417.10        380.30        10.77 o
  -8   5   7         37.32         43.31         3.89 o
  -7   5   7          0.33          0.31         1.95 o
  -6   5   7       1230.37       1235.47        12.39 o
  -5   5   7         34.57         32.17         2.23 o
  -4   5   7        978.24        984.48         7.74 o
  -3   5   7         27.76         31.13         2.08 o
  -2   5   7        602.15        599.58         6.81 o
  -1   5   7        218.39        215.15         3.92 o
   0   5   7        941.87        934.38        10.25 o
   1   5   7        338.98        352.80        12.25 o
   2   5   7        101.30        100.67         8.77 o
 -11   6   7        665.56        675.77        13.94 o
 -10   6   7         98.26        107.16         6.50 o
  -9   6   7         22.60         21.89         4.29 o
  -8   6   7        162.87        169.99         7.60 o
  -7   6   7       2683.89       2614.37        24.70 o
  -6   6   7        343.67        320.01         3.60 o
  -5   6   7        421.16        395.07         4.32 o
  -4   6   7        363.21        361.52         4.42 o
  -3   6   7       1631.59       1634.70        13.75 o
  -2   6   7        270.22        267.34         4.64 o
  -1   6   7         12.28          7.76         2.13 o
   0   6   7          3.86          1.20         3.88 o
   1   6   7        296.97        317.96        12.17 o
 -11   7   7         14.00         10.73         4.38 o
 -10   7   7        328.83        321.41         9.97 o
  -9   7   7        414.57        423.53        12.43 o
  -8   7   7       1091.45       1113.87        16.97 o
  -7   7   7         12.74         12.73         2.31 o
  -6   7   7         12.60         15.79         1.47 o
  -5   7   7        872.35        865.18         7.97 o
  -4   7   7        951.31        953.83         8.73 o
  -3   7   7        193.78        206.71         4.41 o
  -2   7   7         25.41         21.60         2.62 o
  -1   7   7         87.19         79.65        16.85 o
   0   7   7       1562.66       1583.10        39.68 o
 -11   8   7        301.87        304.31        11.68 o
 -10   8   7         64.93         68.09         7.13 o
  -9   8   7         26.30         25.77         5.69 o
  -8   8   7        192.37        185.78         7.54 o
  -7   8   7        483.32        451.62         7.65 o
  -6   8   7         51.95         64.34         2.27 o
  -5   8   7        453.09        465.34         5.61 o
  -4   8   7        138.55        138.13         4.17 o
  -3   8   7        541.44        539.56         9.61 o
  -2   8   7         68.60         66.67         5.89 o
  -1   8   7        148.52        165.60        10.45 o
 -10   9   7         20.34         21.88         5.36 o
  -9   9   7       1115.94       1104.22        18.67 o
  -8   9   7        445.43        448.83        11.17 o
  -7   9   7          3.79          3.18         2.95 o
  -6   9   7         76.56         72.09         2.73 o
  -5   9   7        752.16        751.98         8.18 o
  -4   9   7       1040.18       1023.65        11.96 o
  -3   9   7         52.85         52.28         5.32 o
  -9  10   7          1.28          0.97         3.76 o
  -8  10   7         95.32         72.09        26.93 o
  -7  10   7         28.84         16.43         5.68 o
  -6  10   7        675.37        688.38        10.30 o
  -5  10   7        117.43        127.32         4.71 o
  -1 -10   8        302.22        318.61        14.42 o
   0 -10   8        113.82        116.96         8.31 o
   1 -10   8        162.94        171.23         9.75 o
   2 -10   8          1.58          0.85         2.72 o
   3 -10   8        229.53        239.84        13.47 o
   4 -10   8         32.70         23.64         6.21 o
  -3  -9   8        394.67        405.64         9.48 o
  -2  -9   8        741.27        755.87        14.51 o
  -1  -9   8        667.67        669.06        12.77 o
   0  -9   8          2.82          3.55         2.75 o
   1  -9   8        356.04        362.09        10.72 o
   2  -9   8       1363.31       1381.43        22.03 o
   3  -9   8        449.51        479.01        15.88 o
   4  -9   8          0.09          2.28         5.84 o
   5  -9   8        304.83        312.02        12.45 o
  -4  -8   8         98.65        100.07         5.94 o
  -3  -8   8        774.96        754.45        14.15 o
  -2  -8   8          8.97          8.01         3.74 o
  -1  -8   8          2.09          1.53         2.92 o
   0  -8   8        606.20        592.64        11.67 o
   1  -8   8        872.35        870.23        16.80 o
   2  -8   8        242.03        253.89         9.55 o
   3  -8   8         74.74         75.65         6.89 o
   4  -8   8        371.23        377.69        12.12 o
   5  -8   8       1436.77       1487.27        24.32 o
  -5  -7   8          4.83          2.97         3.14 o
  -4  -7   8         63.18         66.77         3.95 o
  -3  -7   8       1630.75       1650.60        20.09 o
  -2  -7   8        756.76        758.43        11.65 o
  -1  -7   8         42.41         39.20         6.96 o
   0  -7   8        148.06        147.09         8.07 o
   1  -7   8        192.20        197.76         7.82 o
   2  -7   8        583.76        576.71        12.64 o
   3  -7   8          4.71          7.57         4.27 o
   4  -7   8        542.98        576.15        14.47 o
   5  -7   8        109.90        112.94         8.36 o
  -6  -6   8          0.04          0.17         1.15 o
  -5  -6   8         58.61         60.09         3.68 o
  -4  -6   8       2450.92       2362.86        26.83 o
  -3  -6   8       1896.35       1918.80        20.57 o
  -2  -6   8          1.91          2.14         1.90 o
  -1  -6   8         77.57         78.16         4.88 o
   0  -6   8       1452.84       1443.15        19.77 o
   1  -6   8       1581.89       1547.16        20.28 o
   2  -6   8         71.93         67.86        14.65 o
   3  -6   8         15.49         16.30         4.60 o
   4  -6   8        606.61        608.56        12.90 o
   5  -6   8        869.25        866.23        15.75 o
   6  -6   8         37.07         26.76         6.72 o
  -7  -5   8        433.58        429.87         8.09 o
  -6  -5   8          2.77          3.09         1.62 o
  -5  -5   8        792.87        772.55         9.45 o
  -4  -5   8        186.03        197.59         2.13 o
  -3  -5   8        205.31        221.87         4.87 o
  -2  -5   8         16.24         12.17         3.28 o
  -1  -5   8       1172.76       1069.11        18.89 o
   0  -5   8        493.24        482.54        10.29 o
   1  -5   8         71.58         71.83         5.20 o
   2  -5   8         16.15         14.34         3.71 o
   3  -5   8        967.02        949.90        11.82 o
   4  -5   8        681.89        662.37         7.07 o
   5  -5   8          0.38          0.40         1.69 o
   6  -5   8        160.74        160.80        15.91 o
  -8  -4   8       1235.30       1279.46        15.19 o
  -7  -4   8        155.81        166.58         2.95 o
  -6  -4   8          5.41          5.73         1.15 o
  -5  -4   8         30.15         35.85         1.37 o
  -4  -4   8        768.24        768.24         7.50 o
  -3  -4   8        174.12        173.43         5.04 o
  -2  -4   8         39.49         38.69         4.26 o
  -1  -4   8        581.34        568.76         9.18 o
   0  -4   8       1301.88       1253.93        15.79 o
   1  -4   8         31.01         29.79         1.68 o
   2  -4   8        456.11        434.10         4.92 o
   3  -4   8          1.03          0.56         0.85 o
   4  -4   8        470.31        458.25         7.45 o
   5  -4   8          4.05          2.85         2.03 o
  -9  -3   8        524.27        530.84        12.18 o
  -8  -3   8         49.55         43.29         2.47 o
  -7  -3   8         69.08         77.04         3.99 o
  -6  -3   8       1265.73       1248.47         9.97 o
  -5  -3   8       2482.98       2478.15        18.15 o
  -4  -3   8        170.61        170.20         2.66 o
  -3  -3   8         27.59         29.19         1.71 o
  -2  -3   8       1530.27       1517.91        18.45 o
  -1  -3   8       4257.76       4070.31        63.18 o
   0  -3   8        314.51        308.61         2.87 o
   1  -3   8        108.20        107.65         3.96 o
   2  -3   8        728.14        730.86         7.13 o
   3  -3   8       1480.18       1472.51        13.43 o
   4  -3   8        277.66        278.52         5.48 o
   5  -3   8         12.54          8.38         2.21 o
  -9  -2   8        194.49        205.52         6.25 o
  -8  -2   8        104.08        105.90         2.96 o
  -7  -2   8        407.38        401.94         4.39 o
  -6  -2   8         45.09         48.95         1.67 o
  -5  -2   8        241.73        234.49        10.92 o
  -4  -2   8        188.68        196.68         2.26 o
  -3  -2   8       1374.48       1337.47        18.27 o
  -2  -2   8       1418.78       1395.97        18.80 o
  -1  -2   8        218.42        208.79         3.31 o
   0  -2   8        195.10        198.88         3.01 o
   1  -2   8       1496.29       1430.41        12.04 o
   2  -2   8       1221.65       1191.98        12.89 o
   3  -2   8        103.14        102.25         4.21 o
   4  -2   8          0.80         -1.48         1.48 o
   5  -2   8        446.06        443.38         6.78 o
 -10  -1   8        754.81        748.19        11.61 o
  -9  -1   8        873.89        863.87        12.72 o
  -8  -1   8        107.04        103.69         4.84 o
  -7  -1   8        113.47        116.09         2.73 o
  -6  -1   8       2069.12       2079.28        13.60 o
  -5  -1   8       1337.81       1343.10        10.19 o
  -4  -1   8        149.60        144.39         2.48 o
  -3  -1   8        389.90        388.21         8.58 o
  -2  -1   8       2161.85       2161.17        38.01 o
  -1  -1   8       1042.12       1037.82        15.25 o
   0  -1   8        115.65        118.12         2.81 o
   1  -1   8         10.23          6.26         3.20 o
   2  -1   8        303.43        307.92         5.60 o
   3  -1   8        413.55        422.88         6.43 o
   4  -1   8        248.26        240.48         6.31 o
   5  -1   8        292.66        286.72         6.43 o
 -10   0   8         64.43         73.66         7.05 o
  -9   0   8        158.04        165.49         5.95 o
  -8   0   8        325.43        326.68         5.69 o
  -7   0   8       1966.14       2006.73        20.45 o
  -6   0   8        153.47        143.39         3.15 o
  -5   0   8         21.56         19.99         1.23 o
  -4   0   8       1250.87       1245.34        15.46 o
  -3   0   8       3837.31       3777.17        72.53 o
  -2   0   8       1810.54       1785.72        36.71 o
  -1   0   8         97.57         94.27         2.53 o
   0   0   8          8.18          5.15         1.34 o
   1   0   8       3347.45       3347.44        26.19 o
   2   0   8        683.56        681.30         7.29 o
   3   0   8         31.93         28.84         3.13 o
   4   0   8          1.95          2.22         1.21 o
 -11   1   8        452.02        447.14        10.70 o
 -10   1   8        338.25        346.08        10.20 o
  -9   1   8         17.98          7.82         3.39 o
  -8   1   8        474.81        472.73         7.64 o
  -7   1   8        245.90        234.08         4.71 o
  -6   1   8        683.22        642.02         7.04 o
  -5   1   8          3.70          6.43         1.58 o
  -4   1   8       1730.34       1688.19        30.79 o
  -3   1   8        152.95        149.24         2.92 o
  -2   1   8         21.66         23.14         1.79 o
  -1   1   8        225.16        232.94         4.10 o
   0   1   8       1855.88       1904.90        15.92 o
   1   1   8          3.53          3.74         1.64 o
   2   1   8         80.24         73.98         7.88 o
   3   1   8        150.55        143.15         6.82 o
   4   1   8        914.39        926.12        17.37 o
 -11   2   8        369.48        386.60        10.69 o
 -10   2   8          2.03          0.28         3.07 o
  -9   2   8          7.06          5.34         3.00 o
  -8   2   8       1541.80       1516.02        17.77 o
  -7   2   8       2456.93       2427.95        29.78 o
  -6   2   8          6.26          6.33         1.37 o
  -5   2   8         53.64         54.25         1.61 o
  -4   2   8        399.53        387.24         8.91 o
  -3   2   8       1455.39       1414.26        26.27 o
  -2   2   8         10.16         15.17         2.14 o
  -1   2   8        172.44        179.61         4.54 o
   0   2   8        459.11        457.46         6.20 o
   1   2   8        836.31        832.88        10.05 o
   2   2   8        193.00        182.53         5.43 o
   3   2   8         18.21         17.48         5.36 o
 -11   3   8          5.69          4.22         3.01 o
 -10   3   8        201.26        219.19         9.46 o
  -9   3   8        503.93        534.53         9.14 o
  -8   3   8       1009.43        982.96        14.54 o
  -7   3   8          1.05         -0.10         1.65 o
  -6   3   8         24.79         27.23         1.21 o
  -5   3   8       3431.00       3416.21        47.38 o
  -4   3   8       1344.18       1330.76        14.67 o
  -3   3   8        356.48        342.49         5.31 o
  -2   3   8        345.55        321.22         5.28 o
  -1   3   8       1960.25       1986.94        17.50 o
   0   3   8       1603.95       1635.81        14.87 o
   1   3   8         47.46         43.18         5.40 o
   2   3   8          0.89          1.72         2.91 o
 -11   4   8         53.00         36.11         4.84 o
 -10   4   8         92.07         98.82         5.16 o
  -9   4   8         36.43         31.88         3.56 o
  -8   4   8        967.96        978.02        12.48 o
  -7   4   8          1.91          3.69         2.11 o
  -6   4   8       1053.37       1040.23        11.29 o
  -5   4   8         44.41         48.58         2.02 o
  -4   4   8        870.31        864.15         7.92 o
  -3   4   8          0.34          3.85         1.59 o
  -2   4   8        771.22        777.15         8.24 o
  -1   4   8        474.48        476.26         6.68 o
   0   4   8         69.41         66.63         2.92 o
   1   4   8        117.81        122.90         8.52 o
   2   4   8        647.44        678.67        20.05 o
 -11   5   8         77.95         66.79         6.69 o
 -10   5   8        529.22        538.70        11.40 o
  -9   5   8       1377.35       1381.53        18.27 o
  -8   5   8        194.44        188.79         6.99 o
  -7   5   8         24.91         23.46         0.72 o
  -6   5   8        192.83        181.41         2.99 o
  -5   5   8       1571.56       1595.08        16.76 o
  -4   5   8         83.29         82.91         2.87 o
  -3   5   8         95.74         90.00         6.89 o
  -2   5   8        221.92        220.68         5.44 o
  -1   5   8        964.06        973.73        11.78 o
   0   5   8        198.25        208.53         9.15 o
   1   5   8        275.53        285.70        11.45 o
 -11   6   8        509.81        561.14        13.36 o
 -10   6   8        358.96        363.55        10.15 o
  -9   6   8         47.76         45.32         4.89 o
  -8   6   8         28.29         33.67         4.24 o
  -7   6   8        612.58        631.11        12.91 o
  -6   6   8        996.00        999.92         8.10 o
  -5   6   8         20.34         23.85         2.09 o
  -4   6   8        216.65        225.02         4.41 o
  -3   6   8        574.61        579.16         8.37 o
  -2   6   8       1575.17       1611.12        15.39 o
  -1   6   8         85.56         93.02         5.13 o
   0   6   8         16.05         12.49         5.33 o
 -11   7   8         25.70         27.63         6.75 o
 -10   7   8        224.91        228.59         9.15 o
  -9   7   8        155.68        151.91        10.24 o
  -8   7   8        195.33        213.85         7.76 o
  -7   7   8         92.51        105.74         6.94 o
  -6   7   8        198.33        193.48         3.88 o
  -5   7   8        499.19        487.98         6.15 o
  -4   7   8        458.75        457.00         6.88 o
  -3   7   8        535.48        549.51         8.01 o
  -2   7   8          6.44          2.95         1.75 o
  -1   7   8          3.25         -0.51         3.75 o
 -10   8   8        114.99        122.36         8.71 o
  -9   8   8         66.29         59.38         6.02 o
  -8   8   8         40.55         47.06         5.33 o
  -7   8   8       1471.93       1469.37        19.98 o
  -6   8   8        888.55        886.67         8.84 o
  -5   8   8          1.18          5.72         1.76 o
  -4   8   8         21.53         20.13         2.58 o
  -3   8   8        461.95        460.10         8.13 o
 -10   9   8          2.78          2.50         3.60 o
  -9   9   8        125.81        129.38         8.09 o
  -8   9   8        562.09        582.95        13.21 o
  -7   9   8          4.68          7.79         4.12 o
  -6   9   8          6.58          2.76         1.84 o
  -5   9   8        199.27        210.66         9.10 o
  -4   9   8        936.21        942.73        11.08 o
   1 -10   9        117.12        138.71         9.23 o
  -2  -9   9        504.28        474.46        12.50 o
  -1  -9   9        885.89        885.61        18.23 o
   0  -9   9        126.49        141.72         9.13 o
   1  -9   9         18.89         11.62         7.91 o
   2  -9   9        270.79        289.27        11.78 o
   3  -9   9        599.26        607.44        18.70 o
  -4  -8   9        141.52        129.94        10.16 o
  -3  -8   9        369.89        351.20        13.30 o
  -2  -8   9        152.15        152.03         8.01 o
  -1  -8   9        617.53        631.41        12.55 o
   0  -8   9        140.46        135.16        25.54 o
   1  -8   9         25.83         12.05         7.64 o
   2  -8   9        397.21        406.50        12.82 o
   3  -8   9          4.39          5.09         5.31 o
   4  -8   9        156.37        156.15        10.66 o
  -5  -7   9        298.90        306.43        15.11 o
  -4  -7   9          8.05          3.69         2.22 o
  -3  -7   9         85.65         87.36         5.98 o
  -2  -7   9       1170.49       1165.36        14.70 o
  -1  -7   9       1076.93       1056.16        17.63 o
   0  -7   9         85.87         52.58        24.87 o
   1  -7   9        164.47        170.23         8.29 o
   2  -7   9       1187.50       1208.38        21.16 o
   3  -7   9        668.23        687.61        17.06 o
   4  -7   9          3.47         -0.44         3.38 o
  -6  -6   9         11.87         12.79         2.77 o
  -5  -6   9         45.12         37.47         5.10 o
  -4  -6   9          3.37          0.34         2.09 o
  -3  -6   9        613.10        617.41        10.38 o
  -2  -6   9        178.06        184.71         6.63 o
  -1  -6   9         19.57         10.58         6.49 o
   0  -6   9        446.34        426.27        10.42 o
   1  -6   9       1223.15       1205.86        20.16 o
   2  -6   9        490.29        470.33        14.51 o
   3  -6   9          1.71         -0.66         3.43 o
   4  -6   9         99.34         97.57         7.33 o
  -7  -5   9        401.83        403.47         9.02 o
  -6  -5   9        519.21        483.36         7.31 o
  -5  -5   9         40.80         34.27         6.14 o
  -4  -5   9          5.34          4.95         2.31 o
  -3  -5   9        106.69        116.66         4.72 o
  -2  -5   9       1106.81       1095.41        14.56 o
  -1  -5   9          5.43          5.90         3.17 o
   0  -5   9        667.64        644.92        12.49 o
   1  -5   9        225.96        226.84         8.27 o
   2  -5   9        467.12        470.81        12.40 o
   3  -5   9        127.88        127.94         7.19 o
   4  -5   9        345.52        370.71        12.26 o
   5  -5   9         48.83         29.15         9.17 o
  -8  -4   9        342.61        356.19         7.71 o
  -7  -4   9        824.86        821.47         9.87 o
  -6  -4   9          1.68          3.33         1.88 o
  -5  -4   9          1.82         -1.02         1.68 o
  -4  -4   9       1436.27       1429.80        14.11 o
  -3  -4   9       2334.27       2359.57        22.50 o
  -2  -4   9         12.07         13.43         4.72 o
  -1  -4   9         34.16         26.67         7.09 o
   0  -4   9       1277.10       1272.62        18.87 o
   1  -4   9        966.93        907.28        14.61 o
   2  -4   9         59.27         59.11         2.06 o
   3  -4   9          1.11          2.27         2.81 o
   4  -4   9        110.66        117.82         3.75 o
  -8  -3   9        153.86        157.77         4.06 o
  -7  -3   9        556.72        553.83         7.89 o
  -6  -3   9          0.59          2.40         1.16 o
  -5  -3   9       1474.91       1468.46        16.50 o
  -4  -3   9        271.82        276.33         3.88 o
  -3  -3   9          6.40          6.90         2.47 o
  -2  -3   9         15.31         12.15         3.73 o
  -1  -3   9       1469.07       1359.55        22.32 o
   0  -3   9       1733.44       1669.35        15.52 o
   1  -3   9         45.73         51.88         1.96 o
   2  -3   9         18.96         18.42         1.65 o
   3  -3   9        903.24        892.74         9.40 o
   4  -3   9        582.79        586.83         8.11 o
  -9  -2   9        253.99        257.21         6.41 o
  -8  -2   9        669.39        688.15         9.36 o
  -7  -2   9        255.70        262.23         3.58 o
  -6  -2   9         84.91         83.82         2.93 o
  -5  -2   9       1146.77       1130.98         8.76 o
  -4  -2   9       1539.49       1507.37        13.08 o
  -3  -2   9        107.53        108.13         3.75 o
  -2  -2   9        929.19        909.34        12.25 o
  -1  -2   9         66.17         65.45         2.61 o
   0  -2   9        838.43        817.72         8.04 o
   1  -2   9        631.51        607.95         7.10 o
   2  -2   9        669.73        651.88         7.56 o
   3  -2   9        153.49        158.90         3.74 o
   4  -2   9        105.41        108.78         3.84 o
 -10  -1   9        319.63        343.14         8.42 o
  -9  -1   9       1199.12       1207.87        14.26 o
  -8  -1   9        134.33        144.96         4.43 o
  -7  -1   9          0.50         -0.08         1.01 o
  -6  -1   9        913.70        909.58         7.43 o
  -5  -1   9       2397.10       2354.69        18.94 o
  -4  -1   9        478.39        488.80         7.16 o
  -3  -1   9         20.09         24.99         2.12 o
  -2  -1   9        180.00        173.65         4.36 o
  -1  -1   9       2381.24       2353.89        28.80 o
   0  -1   9        391.01        392.33         5.62 o
   1  -1   9         74.73         71.59         3.45 o
   2  -1   9        551.14        542.80         7.59 o
   3  -1   9       1472.26       1469.06        12.95 o
   4  -1   9        107.41        106.73         3.30 o
 -10   0   9         29.93         27.72         8.02 o
  -9   0   9        312.59        296.18        11.35 o
  -8   0   9        179.94        181.19         5.14 o
  -7   0   9        176.81        180.57         3.26 o
  -6   0   9       2190.92       2124.28        17.80 o
  -5   0   9         49.68         54.80         2.60 o
  -4   0   9        592.59        571.85        11.53 o
  -3   0   9         96.97         88.19        11.36 o
  -2   0   9       1254.28       1251.08        23.51 o
  -1   0   9          2.39          7.07         2.65 o
   0   0   9          2.65          1.13         1.25 o
   1   0   9        371.58        376.22         5.65 o
   2   0   9        936.19        918.79         9.97 o
   3   0   9         13.11         13.11         2.84 o
 -10   1   9        452.43        460.23        10.45 o
  -9   1   9        388.05        380.48         8.36 o
  -8   1   9          1.48         -0.65         1.55 o
  -7   1   9         16.48         17.96         1.03 o
  -6   1   9        836.71        864.80        10.24 o
  -5   1   9        686.12        662.12        11.60 o
  -4   1   9        320.64        305.18         7.61 o
  -3   1   9         55.51         59.43         2.48 o
  -2   1   9       1161.12       1165.25        13.94 o
  -1   1   9        272.84        274.16         7.18 o
   0   1   9        300.44        297.25         5.58 o
   1   1   9        392.64        386.52         7.12 o
   2   1   9         47.60         34.42         7.98 o
   3   1   9        367.60        367.15        10.71 o
 -11   2   9        483.13        510.56        15.53 o
 -10   2   9         36.22         23.92        11.28 o
  -9   2   9         74.41         56.19        14.02 o
  -8   2   9        280.27        295.21        11.04 o
  -7   2   9       1792.26       1839.18        16.28 o
  -6   2   9        763.89        750.76         6.75 o
  -5   2   9        166.31        156.61         4.34 o
  -4   2   9        201.39        205.48         4.20 o
  -3   2   9       2100.47       2144.47        28.40 o
  -2   2   9       1311.98       1330.36        19.50 o
  -1   2   9          0.86          1.34         1.76 o
   0   2   9          9.82          6.97         2.15 o
   1   2   9        635.23        632.71         8.30 o
   2   2   9        639.34        648.33        15.51 o
 -11   3   9         50.37         32.27        15.02 o
 -10   3   9        258.96        259.80         8.83 o
  -9   3   9         83.13         89.71         5.12 o
  -8   3   9        387.33        386.13         7.89 o
  -7   3   9          1.38          2.98         2.15 o
  -6   3   9        429.31        419.38         6.08 o
  -5   3   9        144.46        144.40         4.89 o
  -4   3   9       2151.34       2151.08        28.17 o
  -3   3   9         70.20         75.14         3.52 o
  -2   3   9        283.04        285.62         5.51 o
  -1   3   9         62.48         47.37        29.91 o
   0   3   9       1305.46       1333.34        14.11 o
   1   3   9        735.13        785.95        13.80 o
 -11   4   9       1113.81       1098.08        21.21 o
 -10   4   9          0.25          1.43         2.53 o
  -9   4   9         60.53         64.81        10.97 o
  -8   4   9        561.70        558.57         9.19 o
  -7   4   9       1091.02       1110.49        18.04 o
  -6   4   9        122.51        111.46         5.18 o
  -5   4   9          3.17          5.93         2.26 o
  -4   4   9        380.29        385.51         5.43 o
  -3   4   9       1112.77       1137.08        11.60 o
  -2   4   9          3.81          3.97         2.04 o
  -1   4   9        380.82        417.85         8.13 o
   0   4   9        121.27        123.68         4.15 o
   1   4   9        449.35        480.36        13.73 o
 -11   5   9         96.00         84.84         7.45 o
 -10   5   9         13.97         13.69         4.13 o
  -9   5   9        834.17        880.26        20.38 o
  -8   5   9        546.13        550.65        13.11 o
  -7   5   9          0.07          2.08         2.25 o
  -6   5   9         22.42         16.61         2.56 o
  -5   5   9       1207.92       1204.07        11.60 o
  -4   5   9       1903.11       1909.62        21.12 o
  -3   5   9          7.32          5.51         2.05 o
  -2   5   9         27.44         23.45         3.73 o
  -1   5   9        287.28        287.74         5.97 o
   0   5   9        320.76        338.42        12.88 o
 -11   6   9        146.13        144.60         9.20 o
 -10   6   9        477.33        501.33        11.80 o
  -9   6   9          0.87         -0.06         2.59 o
  -8   6   9        440.82        406.96        11.28 o
  -7   6   9         36.76         34.87         4.12 o
  -6   6   9        559.86        571.45         6.54 o
  -5   6   9        497.45        522.73         7.97 o
  -4   6   9          4.75          4.32         1.91 o
  -3   6   9        244.92        244.00         5.86 o
  -2   6   9        360.47        360.62         6.82 o
  -1   6   9        194.29        215.90         9.79 o
 -10   7   9         39.20         43.78         7.42 o
  -9   7   9        496.74        471.06        11.35 o
  -8   7   9         78.98         70.87         5.65 o
  -7   7   9        119.80        119.11         5.73 o
  -6   7   9          1.15         -0.10         1.81 o
  -5   7   9        712.69        713.81         8.50 o
  -4   7   9         34.48         30.26         3.09 o
  -3   7   9        170.84        177.48         4.98 o
 -10   8   9        787.08        823.32        19.23 o
  -9   8   9          7.24          9.86         3.79 o
  -8   8   9         25.40         20.01         4.09 o
  -7   8   9        322.08        343.11         9.08 o
  -6   8   9        673.43        671.00         8.25 o
  -5   8   9          5.61          2.97         2.45 o
  -4   8   9          1.27          0.30         1.38 o
   0  -9  10        245.62        247.78        12.05 o
   1  -9  10          8.07          2.64         4.84 o
  -3  -8  10        482.94        483.42        14.11 o
  -2  -8  10         73.22         26.12        32.08 o
  -1  -8  10         53.80         17.92        16.44 o
   0  -8  10        886.85        869.21        20.30 o
   1  -8  10        136.10        121.36        40.98 o
   2  -8  10         73.04         47.30        19.72 o
  -4  -7  10        289.55        300.98         8.94 o
  -3  -7  10         11.78          6.69         4.76 o
  -2  -7  10        369.64        363.70        10.01 o
  -1  -7  10       1295.39       1244.35        21.22 o
   0  -7  10        104.50         71.79        28.58 o
   1  -7  10          4.47          0.58         4.04 o
   2  -7  10        706.65        717.79        16.86 o
   3  -7  10        712.89        731.37        17.45 o
  -6  -6  10          1.69         -1.60         2.03 o
  -5  -6  10        524.51        514.42        12.29 o
  -4  -6  10        343.92        350.61        12.59 o
  -3  -6  10        152.82        141.60         6.21 o
  -2  -6  10        167.33        167.16         7.27 o
  -1  -6  10        157.27        151.72        26.10 o
   0  -6  10        267.96        266.00        10.47 o
   1  -6  10        152.12        153.39         8.64 o
   2  -6  10        330.04        346.71        13.77 o
   3  -6  10         12.86          7.97         4.78 o
  -7  -5  10         28.03         23.92         3.32 o
  -6  -5  10        958.58        908.96        32.68 o
  -5  -5  10        883.16        850.61        19.01 o
  -4  -5  10          5.84          2.33         2.17 o
  -3  -5  10        213.51        202.31         6.28 o
  -2  -5  10        526.48        537.11        12.70 o
  -1  -5  10        753.69        728.91        13.55 o
   0  -5  10          0.37          2.10         3.45 o
   1  -5  10          0.18          1.36         3.19 o
   2  -5  10        516.27        518.10        12.97 o
   3  -5  10        447.93        457.37        12.38 o
  -7  -4  10        768.35        784.72        11.57 o
  -6  -4  10         89.13         92.24         4.96 o
  -5  -4  10        170.10        178.03         5.81 o
  -4  -4  10        155.26        115.97        64.03 o
  -3  -4  10       1628.15       1586.52        17.55 o
  -2  -4  10        597.05        572.32        10.99 o
  -1  -4  10         12.84          8.38         5.62 o
   0  -4  10         58.29         49.99         9.75 o
   1  -4  10        883.12        863.43        15.48 o
   2  -4  10        940.75        930.58        17.32 o
   3  -4  10          8.25          4.12         3.32 o
  -8  -3  10         39.80         38.66         9.05 o
  -7  -3  10        153.49        160.64         4.68 o
  -6  -3  10        153.49        162.01         5.34 o
  -5  -3  10         30.01         19.06         3.26 o
  -4  -3  10        529.02        511.55         8.70 o
  -3  -3  10        174.08        166.45         6.14 o
  -2  -3  10        736.07        745.37        13.26 o
  -1  -3  10         67.83         68.06        13.83 o
   0  -3  10       1471.79       1425.70        19.55 o
   1  -3  10         52.19         41.70        16.09 o
   2  -3  10        245.91        246.17         9.21 o
   3  -3  10         10.22          8.99         3.56 o
  -9  -2  10          2.21         10.55         3.38 o
  -8  -2  10        450.96        435.80        11.18 o
  -7  -2  10       1746.46       1756.94        18.49 o
  -6  -2  10        204.93        215.27         3.31 o
  -5  -2  10        184.82        181.36         2.90 o
  -4  -2  10        516.20        532.34         7.91 o
  -3  -2  10       2018.86       1993.36        32.74 o
  -2  -2  10        342.67        339.44         6.74 o
  -1  -2  10        257.25        257.46         3.29 o
   0  -2  10        452.01        462.79         5.21 o
   1  -2  10        565.29        584.22         7.37 o
   2  -2  10         22.57         15.85         2.16 o
   3  -2  10         49.25         23.14         9.12 o
  -9  -1  10        310.27        306.83         7.84 o
  -8  -1  10        201.34        198.24         7.42 o
  -7  -1  10        193.04        187.88         2.94 o
  -6  -1  10          7.15          4.55         1.35 o
  -5  -1  10        499.98        497.25         6.23 o
  -4  -1  10       1386.13       1352.07        26.00 o
  -3  -1  10          0.10          0.95         1.34 o
  -2  -1  10         37.07         34.07         7.82 o
  -1  -1  10        911.40        902.60         8.95 o
   0  -1  10       1575.59       1561.62        13.94 o
   1  -1  10          3.36          2.87         1.65 o
   2  -1  10          0.09          0.44         1.59 o
 -10   0  10          4.17         -1.06         2.77 o
  -9   0  10        143.59        154.63         6.14 o
  -8   0  10        505.99        518.66        10.48 o
  -7   0  10        435.50        415.46        10.50 o
  -6   0  10         49.49         49.24         1.96 o
  -5   0  10          3.60          1.54         1.79 o
  -4   0  10       1288.69       1287.83        29.44 o
  -3   0  10        108.98        114.17         2.86 o
  -2   0  10        622.20        622.37         9.55 o
  -1   0  10          8.74         12.04         1.88 o
   0   0  10        215.32        216.77         4.70 o
   1   0  10        169.43        169.92         5.58 o
   2   0  10        238.04        255.06         6.35 o
 -10   1  10        192.20        210.94         6.76 o
  -9   1  10       1109.55       1131.99        27.78 o
  -8   1  10         51.49         44.93         4.05 o
  -7   1  10        121.60        115.26         4.68 o
  -6   1  10        390.67        398.67         9.25 o
  -5   1  10       1834.68       1881.29        35.77 o
  -4   1  10        672.36        658.56        20.17 o
  -3   1  10        230.22        222.38         4.52 o
  -2   1  10         41.97         52.65         3.21 o
  -1   1  10       1086.85       1107.13        15.82 o
   0   1  10        508.65        524.94         7.45 o
   1   1  10         46.48         25.90         9.79 o
 -10   2  10        385.43        410.19        11.59 o
  -9   2  10         28.17         16.85         6.26 o
  -8   2  10        236.45        228.26         8.28 o
  -7   2  10        273.03        298.59         7.71 o
  -6   2  10        943.56        954.54        14.49 o
  -5   2  10         26.20         31.38         2.44 o
  -4   2  10         85.73         92.11         4.38 o
  -3   2  10        578.59        582.66         8.12 o
  -2   2  10       1627.19       1672.12        21.32 o
  -1   2  10         77.51         86.76         3.93 o
   0   2  10         76.03         74.43         9.10 o
   1   2  10         25.76         22.45         9.05 o
 -10   3  10        531.52        542.41        16.71 o
  -9   3  10        657.26        658.64        11.57 o
  -8   3  10         71.45         45.47        19.93 o
  -7   3  10          6.69          6.95         2.68 o
  -6   3  10        236.23        220.89         4.39 o
  -5   3  10        245.20        244.91         4.64 o
  -4   3  10         46.01         46.50         3.15 o
  -3   3  10        542.76        554.25         7.73 o
  -2   3  10        116.57        122.38         4.22 o
  -1   3  10        566.25        580.82         8.30 o
   0   3  10         95.16         66.56        18.30 o
 -10   4  10        427.96        448.85        13.34 o
  -9   4  10         14.76          6.79         2.88 o
  -8   4  10          0.81          1.14         2.51 o
  -7   4  10       1151.99       1144.81        18.65 o
  -6   4  10       1174.33       1167.62        24.03 o
  -5   4  10          9.23          9.23         2.35 o
  -4   4  10         95.45        104.10         3.66 o
  -3   4  10        608.84        619.08         9.86 o
  -2   4  10        978.80       1029.26        14.92 o
  -1   4  10         16.14          9.80         3.63 o
 -10   5  10         60.82         29.36        11.63 o
  -9   5  10          3.16          2.12         2.92 o
  -8   5  10        841.76        837.90        15.51 o
  -7   5  10         22.08         16.18         6.28 o
  -6   5  10        453.20        431.25         6.64 o
  -5   5  10         46.00         19.96        11.23 o
  -4   5  10        829.49        826.87         9.62 o
  -3   5  10        244.36        250.47         5.99 o
  -2   5  10         15.10         10.62         2.85 o
 -10   6  10        130.87        107.12        15.25 o
  -9   6  10         36.07         29.37         5.43 o
  -8   6  10        110.77        121.49        16.48 o
  -7   6  10        613.30        642.46        18.29 o
  -6   6  10         17.33          9.26         3.90 o
  -5   6  10         19.84         10.65         2.96 o
  -4   6  10        160.79        159.89         5.91 o
  -3   6  10        334.89        345.46         7.12 o
  -9   7  10        372.90        405.91        10.71 o
  -8   7  10        994.64       1009.09        20.60 o
  -7   7  10         16.38         13.38         4.57 o
  -6   7  10         25.49         17.40         5.39 o
  -5   7  10        222.06        245.05         5.91 o
  -4   7  10        677.17        701.24        10.53 o
  -3  -7  11         85.53         55.97        23.16 o
  -2  -7  11          6.60          8.67         4.03 o
  -1  -7  11        195.52        197.52         9.68 o
   0  -7  11        236.71        245.77        12.02 o
   1  -7  11         12.46          9.00         4.81 o
  -5  -6  11        135.60        138.13         7.19 o
  -4  -6  11        634.39        635.39        28.16 o
  -3  -6  11        474.80        487.48        10.37 o
  -2  -6  11          0.64         -3.34         3.34 o
  -1  -6  11         26.46         15.07         9.08 o
   0  -6  11        625.15        645.43        18.79 o
   1  -6  11        657.19        647.65        17.42 o
   2  -6  11         38.85         21.10        10.22 o
  -6  -5  11         86.87         81.49         8.86 o
  -5  -5  11        824.11        801.59        18.79 o
  -4  -5  11         16.57         -0.11         3.16 o
  -3  -5  11        110.59        106.38        19.34 o
  -2  -5  11        380.10        371.97        10.42 o
  -1  -5  11       1470.51       1440.57        23.83 o
   0  -5  11        674.00        663.19        15.05 o
   1  -5  11          3.56          1.15         3.70 o
   2  -5  11          7.77          7.35         4.26 o
  -7  -4  11          0.34          4.32         2.25 o
  -6  -4  11        130.91        104.27        37.64 o
  -5  -4  11        149.01        161.57        15.52 o
  -4  -4  11        289.64        301.13         7.90 o
  -3  -4  11          5.79          2.47         2.67 o
  -2  -4  11        706.94        691.04        12.24 o
  -1  -4  11         28.68         21.51         6.86 o
   0  -4  11         14.58         12.85         5.28 o
   1  -4  11         27.59         17.10         6.67 o
   2  -4  11        549.72        578.67        13.92 o
  -7  -3  11          4.36          4.60         3.40 o
  -6  -3  11        378.66        372.45         9.39 o
  -5  -3  11       1238.56       1199.17        16.11 o
  -4  -3  11         43.16          0.00         2.18 o
  -3  -3  11         38.49         17.65         9.48 o
  -2  -3  11        418.25        425.34        11.17 o
  -1  -3  11        345.15        354.93         9.79 o
   0  -3  11         24.00         15.83         4.45 o
   1  -3  11         36.86         25.01         7.31 o
   2  -3  11        125.07        122.04        22.92 o
  -8  -2  11         43.84         45.18         6.95 o
  -7  -2  11        520.32        555.49        26.88 o
  -6  -2  11        886.26        894.56        17.76 o
  -5  -2  11          0.60         -0.36         1.53 o
  -4  -2  11         53.02         52.66         6.46 o
  -3  -2  11       1049.25       1029.77        25.76 o
  -2  -2  11        683.28        673.33        12.45 o
  -1  -2  11         35.62         26.69         6.86 o
   0  -2  11        218.32        214.05         8.04 o
   1  -2  11        663.78        677.61        12.17 o
  -9  -1  11          1.32         -0.25         3.16 o
  -8  -1  11        197.77        213.25        11.32 o
  -7  -1  11         80.52         92.69         8.37 o
  -6  -1  11        855.99        865.77         8.45 o
  -5  -1  11         10.11          8.62         2.14 o
  -4  -1  11        808.66        788.20        15.20 o
  -3  -1  11         97.88         97.77         4.69 o
  -2  -1  11        432.28        438.24         8.55 o
  -1  -1  11         52.48         47.29         2.85 o
   0  -1  11        348.26        349.89         5.23 o
   1  -1  11        251.93        253.09         5.59 o
  -9   0  11         59.26         60.79         3.93 o
  -8   0  11        550.67        561.91        11.87 o
  -7   0  11       1089.57       1124.93        24.75 o
  -6   0  11         85.75         88.85         2.65 o
  -5   0  11          2.39          1.95         1.15 o
  -4   0  11        419.88        414.55        13.95 o
  -3   0  11        997.48       1011.37        25.88 o
  -2   0  11        166.23        174.36         4.47 o
  -1   0  11        175.60        172.14         4.38 o
   0   0  11         78.82         89.03         6.05 o
   1   0  11        710.75        726.13        14.31 o
  -9   1  11        448.74        480.27         9.66 o
  -8   1  11        408.17        418.56        11.81 o
  -7   1  11         11.50          6.76         2.77 o
  -6   1  11          2.47          0.16         1.95 o
  -5   1  11        176.01        178.66         3.76 o
  -4   1  11        737.31        727.25        17.36 o
  -3   1  11         64.96         66.84         3.10 o
  -2   1  11        270.63        274.94         7.53 o
  -1   1  11        340.72        354.99         7.81 o
   0   1  11       1221.82       1250.72        18.23 o
 -10   2  11         74.41         75.87         5.77 o
  -9   2  11         56.16         43.43        17.56 o
  -8   2  11        152.22        144.63         6.87 o
  -7   2  11        355.36        359.80        12.97 o
  -6   2  11        202.56        197.68         4.34 o
  -5   2  11        175.91        176.22         4.66 o
  -4   2  11        373.37        364.44         9.78 o
  -3   2  11        373.03        395.60         9.05 o
  -2   2  11        284.41        292.01         6.06 o
  -1   2  11        417.10        441.54         8.85 o
 -10   3  11          2.40          2.53         4.81 o
  -9   3  11       1032.55       1052.23        23.82 o
  -8   3  11        423.53        441.66        10.99 o
  -7   3  11        127.63        105.48        23.72 o
  -6   3  11          4.51          4.78         1.83 o
  -5   3  11       1000.41       1026.04        18.54 o
  -4   3  11        711.56        729.77        19.05 o
  -3   3  11         12.78          7.31         2.81 o
  -2   3  11          0.01         -1.05         1.76 o
  -1   3  11        266.69        284.29         6.36 o
 -10   4  11        191.17        190.80        11.11 o
  -9   4  11         18.74         11.09         5.52 o
  -8   4  11         59.83         32.11        12.98 o
  -7   4  11        135.49        148.96         6.82 o
  -6   4  11       1494.66       1508.08        20.14 o
  -5   4  11         23.73         22.30         4.03 o
  -4   4  11          3.73          3.40         2.34 o
  -3   4  11        145.45        157.70         5.27 o
  -2   4  11        624.79        655.85         9.53 o
  -9   5  11        377.66        360.67        15.54 o
  -8   5  11         26.75         20.91         8.39 o
  -7   5  11         72.39         48.19        26.98 o
  -6   5  11        139.62        114.40        42.84 o
  -5   5  11        283.06        276.19         5.55 o
  -4   5  11         16.15         10.89         3.37 o
  -3   5  11        293.95        321.54         7.68 o
  -8   6  11         11.28          2.18         3.39 o
  -7   6  11        303.43        346.77        12.67 o
  -6   6  11        848.19        893.11        15.61 o
  -5   6  11         43.64         24.40        13.95 o
  -3  -6  12        928.89        911.61        18.42 o
  -2  -6  12        271.86        268.46        10.30 o
  -1  -6  12          5.16          6.92         4.56 o
  -4  -5  12        842.19        839.47        15.74 o
  -3  -5  12          7.70          0.21         3.21 o
  -2  -5  12         95.95         31.91        23.05 o
  -1  -5  12         37.38         31.07        10.64 o
   0  -5  12        255.01        259.48        12.20 o
  -6  -4  12         11.53          6.04         7.03 o
  -5  -4  12          2.22          2.54         2.29 o
  -4  -4  12        321.41        323.41        10.44 o
  -3  -4  12        247.00        247.10         8.29 o
  -2  -4  12         71.11         16.06        11.72 o
  -1  -4  12          7.10          1.86         2.93 o
   0  -4  12        667.95        681.70        15.31 o
  -6  -3  12         54.71         56.85        10.89 o
  -5  -3  12        785.50        823.00        16.38 o
  -4  -3  12        409.62        400.23        14.19 o
  -3  -3  12         13.18          3.27         4.58 o
  -2  -3  12        125.06        101.70        22.74 o
  -1  -3  12        335.85        353.89        13.58 o
   0  -3  12        392.92        399.52        10.78 o
  -7  -2  12        271.39        276.16        14.55 o
  -6  -2  12        344.06        346.17         7.10 o
  -5  -2  12          0.28         -0.13         1.74 o
  -4  -2  12        168.73        168.22         6.96 o
  -3  -2  12          6.69          4.21         3.50 o
  -2  -2  12        954.54        930.65        15.84 o
  -1  -2  12        406.69        407.63        10.98 o
   0  -2  12        157.58        155.40         7.42 o
  -8  -1  12         49.02         37.99         8.15 o
  -7  -1  12          8.78          8.10         6.03 o
  -6  -1  12        312.11        316.03        13.32 o
  -5  -1  12        534.03        557.15        15.24 o
  -4  -1  12         36.69         43.63         4.29 o
  -3  -1  12         31.17         25.84         8.89 o
  -2  -1  12        353.20        364.35        11.93 o
  -1  -1  12        755.29        772.87        16.20 o
  -8   0  12         48.32         45.94         8.68 o
  -7   0  12        453.83        486.05        18.74 o
  -6   0  12        601.77        633.42        12.81 o
  -5   0  12         15.37          8.92         3.46 o
  -4   0  12          0.21          1.61         2.47 o
  -3   0  12        670.87        680.64        23.69 o
  -2   0  12       1173.43       1160.83        22.33 o
  -1   0  12         18.19          7.87         4.09 o
  -8   1  12        240.47        242.85         8.29 o
  -7   1  12         83.37         89.69         3.98 o
  -6   1  12        480.27        436.88        13.94 o
  -5   1  12        105.93        103.81         5.16 o
  -4   1  12        437.94        446.53        14.36 o
  -3   1  12        223.04        242.62         8.41 o
  -2   1  12          5.73          2.63         1.98 o
  -9   2  12          1.98         -2.53         2.53 o
  -8   2  12         51.17         58.18         5.73 o
  -7   2  12        645.22        629.93        23.75 o
  -6   2  12         72.17         72.65         4.78 o
  -5   2  12        109.41        104.57         3.69 o
  -4   2  12         13.77          9.53         3.45 o
  -3   2  12        250.76        266.26         6.35 o
  -2   2  12         58.57         42.06        17.63 o
  -8   3  12        689.62        712.21        15.23 o
  -7   3  12          7.02          7.08         3.19 o
  -6   3  12         62.35         63.59         5.17 o
  -5   3  12        126.18        144.33         4.31 o
  -4   3  12        803.56        831.55        13.66 o
  -3   3  12         38.85         24.96         7.10 o
  -8   4  12        209.40        226.99         8.02 o
  -7   4  12        235.77        246.86         9.35 o
  -6   4  12        282.10        297.30        10.35 o
  -5   4  12        469.33        488.49        14.73 o
  -4  -3  13        380.29        383.80        11.96 o
  -3  -3  13         39.44         36.27         6.15 o
  -5  -2  13         17.54          4.16         3.00 o
  -4  -2  13        209.29        203.61        27.97 o
  -3  -2  13        179.02        178.96         8.23 o
  -6  -1  13          0.57         -0.51         7.50 o
  -5  -1  13        632.60        624.43        22.90 o
  -4  -1  13        361.44        375.09         9.67 o
  -3  -1  13          0.06         -2.81         2.95 o
  -6   0  13        465.30        501.54        27.52 o
  -5   0  13        144.49        141.90         9.06 o
  -4   0  13        109.19        107.92         5.98 o
  -6   1  13        143.71        168.78        19.16 o
  -5   1  13        688.09        694.49        24.83 o
  -4   1  13          1.02         -1.29         2.72 o
                                                
