# Supplementary material for: Crystal structures of morpholinium hydrogen bromanilate at 130, 145 and 180 K
Source: Acta Crystallogr E Crystallogr Commun. 2015 Sep 26;71(Pt 10):1226–9. doi: 10.1107/S2056989015017272 (PMC4647363; doi:10.1107/S2056989015017272)
Supplement: Supplementary file 3 [file e-71-01226-2sup3.hkl]

#
# h,k,l, Fc-squared, Fo-squared, sigma(Fo-squared), status flag
#
data_2
_shelx_title ' 10061110'
_shelx_refln_list_code          4
_shelx_F_calc_maximum      144.83
_exptl_crystal_F_000       376.00
_reflns_d_resolution_high  0.7100

loop_
 _space_group_symop_operation_xyz
 'x, y, z'
 '-x, -y, -z'

_cell_length_a     8.6229
_cell_length_b     9.2185
_cell_length_c     9.4354
_cell_angle_alpha  93.524
_cell_angle_beta  112.919
_cell_angle_gamma 115.978

_shelx_F_squared_multiplier     1.000

loop_
 _refln_index_h
 _refln_index_k
 _refln_index_l
 _refln_F_squared_calc
 _refln_F_squared_meas
 _refln_F_squared_sigma
 _refln_observed_status
   2   0   0        586.74        659.31        11.11 o
   3   0   0        719.72        692.32        14.14 o
   4   0   0       3990.52       3864.45        81.89 o
   5   0   0       2786.38       2820.10        32.01 o
   6   0   0        573.51        569.54         9.29 o
   7   0   0         45.95         44.86         2.04 o
   8   0   0        999.60       1012.64        21.00 o
   9   0   0        340.94        339.34        10.35 o
 -10   1   0         65.40         68.28         5.31 o
  -9   1   0         52.69         56.03         4.37 o
  -8   1   0        280.69        264.28         6.43 o
  -7   1   0       1919.04       1863.28        28.69 o
  -6   1   0          4.27          4.91         1.10 o
  -5   1   0       1946.89       1882.68        29.65 o
  -4   1   0        631.14        653.22        10.27 o
  -3   1   0       1448.78       1595.59        15.53 o
  -2   1   0       2411.61       2493.83        15.40 o
   1   1   0        203.82        216.38         1.73 o
   2   1   0       3523.72       3664.55        49.60 o
   3   1   0       3013.02       2972.09        38.70 o
   4   1   0        318.21        294.74         4.98 o
   5   1   0        244.56        222.54         6.43 o
   6   1   0        376.59        387.34         9.00 o
   7   1   0       2813.21       2856.41        50.05 o
   8   1   0        482.03        490.91        13.83 o
   9   1   0          8.88          7.12         4.40 o
 -10   2   0         47.47         42.15         9.79 o
  -9   2   0       1527.04       1532.60        22.58 o
  -8   2   0       2021.90       1964.03        30.61 o
  -7   2   0         35.40         38.59         1.79 o
  -6   2   0        126.60        125.54         5.53 o
  -5   2   0       5495.73       5751.09        95.12 o
  -4   2   0       6679.45       7153.45        88.41 o
  -3   2   0          3.68          4.41         1.01 o
  -2   2   0         56.44         62.52         0.76 o
  -1   2   0        208.77        211.72         1.26 o
   0   2   0       8638.18       8637.85        71.85 o
   1   2   0        177.83        173.46         1.62 o
   2   2   0         98.63        118.76         2.89 o
   3   2   0        460.64        429.51         5.76 o
   4   2   0       1295.07       1252.36        25.19 o
   5   2   0         68.83         69.51         3.26 o
   6   2   0        410.73        400.60        13.49 o
   7   2   0          3.13          2.41         2.36 o
   8   2   0        419.64        431.35        13.76 o
 -10   3   0        263.44        250.82         6.57 o
  -9   3   0        336.97        333.06         4.89 o
  -8   3   0          2.54          4.02         1.35 o
  -7   3   0         61.62         56.46         2.13 o
  -6   3   0       4346.57       4328.64        55.99 o
  -5   3   0       1355.22       1272.84        12.59 o
  -4   3   0        206.55        227.88         2.69 o
  -3   3   0       4611.39       4870.12        36.09 o
  -2   3   0       5021.67       5087.21        37.79 o
  -1   3   0       3245.09       3207.95        19.11 o
   0   3   0        146.19        156.39         1.71 o
   1   3   0          6.98         14.59         1.24 o
   2   3   0       7211.77       7372.53        81.10 o
   3   3   0       5368.54       5279.44        97.64 o
   4   3   0         60.52         59.17         3.65 o
   5   3   0          8.49         10.59         2.69 o
   6   3   0       1209.98       1216.80        22.52 o
   7   3   0        782.19        794.90        18.30 o
   8   3   0         13.32          7.37         4.01 o
 -10   4   0         89.51         87.79        15.77 o
  -9   4   0        641.98        633.09         8.29 o
  -8   4   0         35.70         31.37         2.16 o
  -7   4   0        678.86        648.87         6.91 o
  -6   4   0         72.32         75.95         2.06 o
  -5   4   0       1336.44       1282.62        13.20 o
  -4   4   0         14.04         14.91         1.00 o
  -3   4   0       3065.31       3176.06        22.41 o
  -2   4   0       2673.70       2829.46        18.92 o
  -1   4   0         24.23         20.66         0.77 o
   0   4   0        211.41        207.01         4.66 o
   1   4   0       5369.59       5501.31        83.20 o
   2   4   0        817.77        787.89        12.34 o
   3   4   0         43.16         47.95         3.32 o
   4   4   0        796.25        740.20        15.61 o
   5   4   0       2123.25       2134.04        28.12 o
   6   4   0        345.48        372.35        10.38 o
   7   4   0         47.42         19.54        19.13 o
 -11   5   0        685.09        671.29        13.88 o
 -10   5   0        862.18        873.49        15.57 o
  -9   5   0        180.76        167.35         5.14 o
  -8   5   0         62.63         56.04         3.28 o
  -7   5   0       1285.30       1260.25        19.42 o
  -6   5   0       3951.04       3785.81        37.61 o
  -5   5   0        595.93        586.87         5.18 o
  -4   5   0        137.67        137.82         1.90 o
  -3   5   0       2579.36       2653.33        17.65 o
  -2   5   0       5014.56       5139.23        39.87 o
  -1   5   0        132.04        131.86         2.04 o
   0   5   0        455.09        452.82         6.59 o
   1   5   0        823.85        817.53        10.99 o
   2   5   0       3103.12       3060.92        50.68 o
   3   5   0        170.62        160.87         6.31 o
   4   5   0        306.57        315.57         8.55 o
   5   5   0         24.36         25.48         5.49 o
   6   5   0        101.02         94.06         6.95 o
 -11   6   0        134.90        125.29        45.20 o
 -10   6   0          1.38          1.37         1.80 o
  -9   6   0         43.46         40.75         4.45 o
  -8   6   0       1470.67       1435.18        21.93 o
  -7   6   0        938.81        955.99         9.60 o
  -6   6   0        145.21        136.69         3.01 o
  -5   6   0          3.64          5.32         1.91 o
  -4   6   0       5068.64       5121.08        38.90 o
  -3   6   0       3130.03       3038.10        22.81 o
  -2   6   0          4.75          4.78         0.83 o
  -1   6   0         69.24         63.58         1.97 o
   0   6   0       3944.65       3919.95        59.92 o
   1   6   0       6310.05       6309.17       128.00 o
   2   6   0        876.76        841.96        19.03 o
   3   6   0         73.37         73.30         4.68 o
   4   6   0        567.81        550.41        13.69 o
   5   6   0       1460.09       1450.47        28.36 o
 -11   7   0        728.66        719.41        28.65 o
 -10   7   0         69.83         69.02         7.99 o
  -9   7   0        199.16        203.82         4.53 o
  -8   7   0          4.10          4.34         2.08 o
  -7   7   0        692.53        699.87         7.48 o
  -6   7   0        848.77        856.65         7.77 o
  -5   7   0        154.34        151.02         2.82 o
  -4   7   0        557.69        535.17         4.97 o
  -3   7   0       1299.17       1293.04         9.89 o
  -2   7   0        242.31        240.63         3.10 o
  -1   7   0       1273.25       1228.57         9.49 o
   0   7   0       1049.45       1036.65        14.31 o
   1   7   0         20.90         21.17         0.78 o
   2   7   0          0.42          2.34         2.71 o
   3   7   0        550.27        541.12        16.43 o
   4   7   0        755.76        732.22        18.05 o
   5   7   0          1.79          2.09         4.91 o
 -11   8   0          9.73          9.36         5.28 o
 -10   8   0         16.20         11.64         3.46 o
  -9   8   0        156.68        167.60         5.87 o
  -8   8   0       2717.00       2708.54        26.09 o
  -7   8   0        707.52        711.50         7.95 o
  -6   8   0         43.04         44.47         1.97 o
  -5   8   0         24.62         30.37         1.77 o
  -4   8   0       4601.84       4565.29        38.84 o
  -3   8   0       1272.72       1234.34        10.66 o
  -2   8   0         36.67         35.86         1.89 o
  -1   8   0          2.22          3.06         1.05 o
   0   8   0        330.40        326.81         4.88 o
   1   8   0        251.34        251.15         6.90 o
   2   8   0         11.25          9.91         3.18 o
   3   8   0         51.91         44.15         6.98 o
   4   8   0        525.71        539.10        19.50 o
 -10   9   0          7.05          3.62         2.99 o
  -9   9   0        470.22        481.63         6.21 o
  -8   9   0         41.20         44.27         2.52 o
  -7   9   0         86.60         85.11         3.59 o
  -6   9   0       1087.20       1049.28        11.43 o
  -5   9   0       1472.91       1478.24        13.60 o
  -4   9   0        503.41        513.96         6.28 o
  -3   9   0         15.25         12.96         1.72 o
  -2   9   0        872.07        855.32         8.78 o
  -1   9   0       2671.31       2598.63        46.45 o
   0   9   0        331.37        341.85         6.71 o
   1   9   0          7.86          8.66         3.13 o
   2   9   0        197.84        201.47         9.66 o
   3   9   0        806.36        821.90        26.39 o
 -10  10   0         12.65         20.71         4.81 o
  -9  10   0        168.47        164.42         4.85 o
  -8  10   0        604.27        590.37        11.17 o
  -7  10   0        161.34        168.67         4.39 o
  -6  10   0        127.46        135.79         3.66 o
  -5  10   0          4.32          6.94         1.87 o
  -4  10   0        208.41        223.97         5.35 o
  -3  10   0        199.38        189.24         4.04 o
  -2  10   0        344.61        350.89         5.16 o
  -1  10   0         74.67         72.38         3.70 o
   0  10   0         81.92         84.72         6.81 o
   1  10   0        219.24        226.29        12.05 o
  -9  11   0        247.82        249.52         5.75 o
  -8  11   0          6.37          5.30         2.41 o
  -7  11   0        373.41        378.14         6.76 o
  -6  11   0        915.71        922.60        11.08 o
  -5  11   0       1011.86        992.79        11.94 o
  -4  11   0        119.15        115.70         4.43 o
  -3  11   0         74.43         70.34         4.24 o
  -2  11   0        953.36        958.75        17.71 o
  -1  11   0       1071.89       1088.02        24.95 o
   0  11   0         16.96         12.29         4.48 o
  -8  12   0         10.56         10.53         2.20 o
  -7  12   0        561.13        568.52         8.83 o
  -6  12   0        324.55        335.39         6.91 o
  -5  12   0          7.64          3.40         2.30 o
  -4  12   0        108.73        119.66         6.28 o
  -3  12   0        852.84        840.68        16.06 o
  -2  12   0        120.88        115.05         6.29 o
   2 -12   1         47.31         46.01         3.71 o
   3 -12   1        879.02        872.42        18.85 o
   4 -12   1        617.51        625.96         9.29 o
   5 -12   1         26.94         21.05         3.85 o
   6 -12   1        130.42        127.81         4.84 o
   7 -12   1        583.16        595.06         9.18 o
   8 -12   1        633.31        635.80         9.67 o
   0 -11   1        295.49        296.80        11.59 o
   1 -11   1         52.17         45.88         4.31 o
   2 -11   1        568.74        573.22         8.34 o
   3 -11   1         34.36         29.61         2.79 o
   4 -11   1         34.44         20.98         9.27 o
   5 -11   1          2.45          5.28         1.70 o
   6 -11   1        567.82        573.34         8.12 o
   7 -11   1        238.18        238.05         5.80 o
   8 -11   1         80.91         77.79         4.25 o
   9 -11   1         17.96         18.52         3.16 o
  -2 -10   1        695.44        710.65        25.34 o
  -1 -10   1        960.44        986.39        27.27 o
   0 -10   1        344.78        339.71        11.43 o
   1 -10   1        221.83        212.56         5.29 o
   2 -10   1        881.63        884.02        14.87 o
   3 -10   1       1509.34       1466.34        18.64 o
   4 -10   1        193.71        192.15         4.68 o
   5 -10   1        168.31        160.52         4.34 o
   6 -10   1        378.49        365.01         6.68 o
   7 -10   1        876.63        869.38        10.58 o
   8 -10   1         76.64         79.71         3.05 o
   9 -10   1         44.24         33.57         6.54 o
  10 -10   1         18.55         16.77         2.94 o
  -3  -9   1        291.28        290.07        10.87 o
  -2  -9   1        523.74        517.16        10.55 o
  -1  -9   1          1.00         -0.86         2.43 o
   0  -9   1        231.37        215.97         3.81 o
   1  -9   1       1275.53       1230.70        24.81 o
   2  -9   1       1916.76       1905.12        16.81 o
   3  -9   1         16.28         24.03         1.91 o
   4  -9   1          8.47         10.79         1.82 o
   5  -9   1       1002.61        997.56        11.39 o
   6  -9   1       2163.97       2170.95        27.04 o
   7  -9   1         52.99         53.17         2.45 o
   8  -9   1          5.95          5.03         1.66 o
   9  -9   1        317.25        324.03         6.14 o
  10  -9   1       1576.33       1600.93        30.17 o
  -4  -8   1         27.15         27.14         4.78 o
  -3  -8   1         39.82         38.65         4.21 o
  -2  -8   1        902.72        899.24        20.66 o
  -1  -8   1         43.74         43.51         2.25 o
   0  -8   1        273.15        269.49         4.82 o
   1  -8   1        276.11        270.10         3.89 o
   2  -8   1        436.47        441.33         4.84 o
   3  -8   1       1191.86       1204.21         9.98 o
   4  -8   1        624.86        611.10         6.37 o
   5  -8   1       1349.38       1335.95        12.06 o
   6  -8   1        448.76        455.56         9.37 o
   7  -8   1          8.58          7.80         1.65 o
   8  -8   1        447.07        469.92         6.74 o
   9  -8   1        519.80        519.05         6.97 o
  10  -8   1        190.96        188.33         5.77 o
  -5  -7   1         28.45         22.68         5.54 o
  -4  -7   1        366.38        369.59        18.63 o
  -3  -7   1       2123.40       2132.15        53.33 o
  -2  -7   1       1591.48       1540.45        33.09 o
  -1  -7   1        423.46        408.07         4.82 o
   0  -7   1         11.01         13.43         1.93 o
   1  -7   1       4353.88       4296.49        50.83 o
   2  -7   1       2027.51       2017.53        16.14 o
   3  -7   1         18.84         21.53         1.41 o
   4  -7   1        586.34        567.60         5.34 o
   5  -7   1       1068.29       1081.12        10.55 o
   6  -7   1        499.93        470.68         5.46 o
   7  -7   1         35.31         31.47         2.49 o
   8  -7   1          0.14          1.58         1.23 o
   9  -7   1        224.43        223.88         4.93 o
  10  -7   1        274.08        271.46         9.60 o
  -6  -6   1         16.82         10.19         3.79 o
  -5  -6   1         52.82         59.99         6.64 o
  -4  -6   1       1235.17       1216.44        35.92 o
  -3  -6   1         82.06         86.61         4.72 o
  -2  -6   1        277.08        270.20         5.00 o
  -1  -6   1       2183.80       2121.85        33.63 o
   0  -6   1       4154.69       4046.30        63.50 o
   1  -6   1        291.42        289.60         3.74 o
   2  -6   1         73.82         68.37         1.68 o
   3  -6   1       1124.58       1137.96         8.11 o
   4  -6   1       5758.76       5905.99        50.94 o
   5  -6   1       3201.70       3250.50        27.72 o
   6  -6   1          2.47          4.58         1.34 o
   7  -6   1        481.12        476.72         5.80 o
   8  -6   1       1587.53       1604.26        26.78 o
   9  -6   1        641.34        627.31        14.79 o
  10  -6   1         57.56         50.47        12.52 o
  -7  -5   1        832.10        878.87        30.08 o
  -6  -5   1          8.90          8.90         3.75 o
  -5  -5   1          0.26          7.54         3.44 o
  -4  -5   1        464.78        453.45        13.75 o
  -3  -5   1       2298.15       2276.34        42.15 o
  -2  -5   1          1.06          2.96         0.53 o
  -1  -5   1        424.83        440.19         4.65 o
   0  -5   1       1171.43       1158.80        10.54 o
   1  -5   1       1342.92       1261.24         8.50 o
   2  -5   1        704.89        728.20         6.78 o
   3  -5   1        334.22        312.56         2.99 o
   4  -5   1         84.33         99.16         2.10 o
   5  -5   1        678.07        646.56         6.43 o
   6  -5   1         88.81        102.71         2.63 o
   7  -5   1       2723.89       2648.30        53.22 o
   8  -5   1        167.94        147.38         5.68 o
   9  -5   1         57.40         48.86         6.45 o
  10  -5   1        172.26        167.20         5.14 o
  -7  -4   1          2.57         -1.78         3.43 o
  -6  -4   1        155.59        154.34         5.74 o
  -5  -4   1       3286.88       3153.69        53.77 o
  -4  -4   1       1946.83       1851.44        44.44 o
  -3  -4   1          1.08          1.76         1.50 o
  -2  -4   1        459.89        471.61         7.34 o
  -1  -4   1       5595.73       5629.04        71.51 o
   0  -4   1       6618.81       6732.94        72.29 o
   1  -4   1       1933.92       2120.88        23.58 o
   2  -4   1        155.78        177.84         1.76 o
   3  -4   1       2961.37       3138.55        33.15 o
   4  -4   1       7627.45       7795.29        70.49 o
   5  -4   1         46.76         43.11         1.67 o
   6  -4   1        198.18        214.57         4.59 o
   7  -4   1       1589.40       1510.16        33.95 o
   8  -4   1        633.74        608.11        11.36 o
   9  -4   1         39.91         14.38         8.21 o
  10  -4   1         14.86          9.43         3.50 o
  -8  -3   1        455.60        471.50        12.26 o
  -7  -3   1          2.78          1.37         2.29 o
  -6  -3   1       1196.72       1198.63        24.29 o
  -5  -3   1          3.93         12.30         3.87 o
  -4  -3   1          9.07         15.16         2.25 o
  -3  -3   1        253.37        283.05         4.75 o
  -2  -3   1        984.80        907.27        15.07 o
  -1  -3   1       3244.98       3254.35        42.47 o
   0  -3   1         59.25         56.66         0.85 o
   1  -3   1        489.12        514.84         3.28 o
   2  -3   1      20974.62      20307.53       229.64 o
   3  -3   1        402.36        337.11         3.02 o
   4  -3   1        135.50        156.97         2.68 o
   5  -3   1        148.82        138.98         6.06 o
   6  -3   1       3619.96       3620.46        65.06 o
   7  -3   1       1674.33       1689.11        30.86 o
   8  -3   1          4.81          3.58         1.40 o
   9  -3   1         33.08         27.28         3.44 o
  10  -3   1        441.58        459.81        14.30 o
  -9  -2   1        238.08        237.24        12.68 o
  -8  -2   1         65.23         37.42        15.38 o
  -7  -2   1          6.98         12.78         2.71 o
  -6  -2   1       1117.08       1085.08        32.98 o
  -5  -2   1       2929.05       2956.21        61.84 o
  -4  -2   1        155.65        154.29         1.90 o
  -3  -2   1        762.02        757.63         9.05 o
  -2  -2   1        749.76        773.46        10.57 o
  -1  -2   1      10033.90       9894.14        87.36 o
   0  -2   1        387.44        365.00         2.32 o
   1  -2   1      15088.47      14669.22       145.94 o
   2  -2   1        871.05        941.64         5.52 o
   3  -2   1       1258.15       1186.92        18.48 o
   4  -2   1         91.01         85.75         2.85 o
   5  -2   1        370.12        350.01         9.88 o
   6  -2   1        733.73        729.27        13.01 o
   7  -2   1         37.25         34.19         2.45 o
   8  -2   1         20.18         13.24         2.13 o
   9  -2   1        818.98        841.10        11.53 o
  10  -2   1        407.40        411.37        15.82 o
  -9  -1   1          1.70          1.09         3.16 o
  -8  -1   1          9.82         11.63         3.90 o
  -7  -1   1       1104.05       1018.54        36.62 o
  -6  -1   1       3914.58       3805.84        72.16 o
  -5  -1   1         77.11         67.00         2.11 o
  -4  -1   1        441.65        476.15         6.17 o
  -3  -1   1       5305.25       5570.44        75.33 o
  -2  -1   1      16221.10      15434.56       296.64 o
  -1  -1   1         59.79         50.95         0.49 o
   0  -1   1        492.02        579.77         3.22 o
   1  -1   1        896.05        890.03         8.20 o
   2  -1   1      16817.37      16312.20       207.20 o
   3  -1   1        835.76        852.79        13.60 o
   4  -1   1        146.10        164.52         4.88 o
   5  -1   1         86.80         89.60         2.84 o
   6  -1   1       2700.44       2668.59        48.53 o
   7  -1   1        512.09        499.41         7.63 o
   8  -1   1         65.16         67.63         2.18 o
   9  -1   1          4.77          5.72         3.00 o
 -10   0   1        521.75        542.00        15.68 o
  -9   0   1        137.52        127.67         5.11 o
  -8   0   1        362.83        341.18         8.20 o
  -7   0   1       1280.22       1222.11        21.85 o
  -6   0   1        140.49        149.79         2.28 o
  -5   0   1        402.06        425.02         4.74 o
  -4   0   1       3137.37       3282.89        35.99 o
  -3   0   1       6620.75       6920.76        55.97 o
  -2   0   1        430.46        426.98         2.28 o
   1   0   1       8079.37       8143.39        68.10 o
   2   0   1        967.96       1007.43        11.20 o
   3   0   1        509.69        532.85         7.90 o
   4   0   1       3316.69       3296.14        44.93 o
   5   0   1       4610.46       4610.76        78.70 o
   6   0   1        665.81        650.48        12.35 o
   7   0   1          6.29          6.56         1.42 o
   8   0   1        693.61        704.30        13.04 o
   9   0   1       1206.71       1241.01        24.74 o
 -10   1   1        459.84        453.87        21.33 o
  -9   1   1          3.35          2.77         1.02 o
  -8   1   1         51.50         55.08         3.88 o
  -7   1   1       2163.25       2168.60        40.25 o
  -6   1   1       2873.51       2868.64        47.26 o
  -5   1   1        275.97        290.81         3.57 o
  -4   1   1        745.26        767.88         8.70 o
  -3   1   1       4865.76       5277.10        46.94 o
  -2   1   1       1922.47       1959.57        11.89 o
  -1   1   1          5.25          8.25         0.34 o
   0   1   1        304.76        316.15         1.88 o
   1   1   1       1395.16       1453.29        12.95 o
   2   1   1       7148.50       7569.44        63.70 o
   3   1   1       4151.45       4532.97        46.92 o
   4   1   1       1176.09       1213.21        25.33 o
   5   1   1        437.49        439.28         6.77 o
   6   1   1        298.16        297.16         4.76 o
   7   1   1        420.15        420.82        15.09 o
   8   1   1        298.39        305.17        10.31 o
 -10   2   1          1.76          0.97         1.50 o
  -9   2   1        537.65        533.97         7.71 o
  -8   2   1       1601.59       1609.60        39.38 o
  -7   2   1        339.14        345.28         7.49 o
  -6   2   1         97.95        102.13         2.01 o
  -5   2   1       1301.66       1276.07        22.43 o
  -4   2   1      10969.67      11151.29       106.17 o
  -3   2   1       5940.76       6153.78        51.94 o
  -2   2   1         64.11         69.24         0.76 o
  -1   2   1        564.47        509.72         3.49 o
   0   2   1      10012.89       9958.36        87.66 o
   1   2   1       5155.16       5171.54        72.72 o
   2   2   1         29.88         29.80         1.64 o
   3   2   1       1032.67       1052.38        12.64 o
   4   2   1       2816.56       2801.24        34.06 o
   5   2   1        713.97        709.98        13.11 o
   6   2   1          6.34         14.81         3.64 o
   7   2   1          3.56          0.69         2.94 o
   8   2   1        451.96        473.78        16.52 o
 -11   3   1        445.54        426.07        21.87 o
 -10   3   1         14.43         11.91         2.81 o
  -9   3   1        193.78        192.81         6.44 o
  -8   3   1         28.00         33.36         1.69 o
  -7   3   1        726.84        708.92         8.97 o
  -6   3   1        251.12        226.57         3.10 o
  -5   3   1       2729.49       2606.57        25.19 o
  -4   3   1        171.68        199.09         2.76 o
  -3   3   1        877.89        889.59         5.51 o
  -2   3   1       1757.05       1743.13         9.21 o
  -1   3   1       3122.15       3069.10        19.81 o
   0   3   1       1431.86       1409.90         8.19 o
   1   3   1         65.10         80.45         2.10 o
   2   3   1        135.51         90.79         3.42 o
   3   3   1       7386.14       7379.88       145.37 o
   4   3   1        780.63        783.67        11.83 o
   5   3   1          8.58          9.59         3.17 o
   6   3   1        243.94        227.44         7.96 o
   7   3   1        777.51        766.29        17.88 o
 -11   4   1         11.07          6.66         3.04 o
 -10   4   1          2.18          3.53         1.18 o
  -9   4   1       1786.54       1765.31        25.30 o
  -8   4   1        617.91        613.74         7.87 o
  -7   4   1          2.50          4.38         1.03 o
  -6   4   1         51.82         55.97         1.95 o
  -5   4   1        642.89        608.18         7.47 o
  -4   4   1       4939.75       5122.81        39.60 o
  -3   4   1        102.10        105.21         1.49 o
  -2   4   1       1286.06       1313.68         7.30 o
  -1   4   1       3717.05       3899.09        27.80 o
   0   4   1       2244.45       2276.92        20.78 o
   1   4   1        756.77        792.41         9.69 o
   2   4   1       1839.43       1787.34        21.93 o
   3   4   1          3.23          3.09         1.98 o
   4   4   1        484.23        512.03         9.79 o
   5   4   1          6.85          7.28         3.47 o
   6   4   1        698.65        719.86        14.13 o
   7   4   1         95.62         80.52        12.18 o
 -11   5   1         33.41         42.37         4.27 o
 -10   5   1        683.98        685.09        16.77 o
  -9   5   1        215.87        216.99         6.63 o
  -8   5   1        138.01        119.77         2.60 o
  -7   5   1         74.06         70.00         2.67 o
  -6   5   1       4114.40       4089.00        50.04 o
  -5   5   1       3943.19       4069.56        33.78 o
  -4   5   1          2.50          3.98         0.69 o
  -3   5   1        392.65        390.95         4.71 o
  -2   5   1      13227.21      13409.86       125.98 o
  -1   5   1       5447.04       5567.23        44.63 o
   0   5   1        268.71        257.81         2.93 o
   1   5   1         97.82         97.18         2.15 o
   2   5   1        815.33        783.77        12.05 o
   3   5   1       3185.51       3122.42        38.39 o
   4   5   1        207.57        200.76         8.34 o
   5   5   1          6.18          3.13         3.06 o
   6   5   1        394.51        405.21        13.34 o
 -11   6   1        259.10        273.69        12.74 o
 -10   6   1         46.63         25.95        11.92 o
  -9   6   1       1893.91       1820.68        20.67 o
  -8   6   1        157.36        151.80         4.63 o
  -7   6   1       1220.69       1202.19        14.47 o
  -6   6   1        959.40        978.82         8.20 o
  -5   6   1        159.89        158.26         2.23 o
  -4   6   1        315.61        306.25         4.32 o
  -3   6   1       2611.47       2554.38        19.36 o
  -2   6   1       2059.25       2052.47        13.92 o
  -1   6   1         22.49         26.52         1.45 o
   0   6   1        348.86        349.03         3.41 o
   1   6   1       1247.65       1212.53        10.88 o
   2   6   1        645.05        653.62        11.39 o
   3   6   1         29.80         35.09         4.27 o
   4   6   1         22.58         26.13         6.15 o
   5   6   1       1138.58       1189.58        33.69 o
 -11   7   1        165.16        178.53         8.21 o
 -10   7   1       1752.91       1793.64        24.12 o
  -9   7   1        340.55        351.97         5.96 o
  -8   7   1          0.11          0.79         0.86 o
  -7   7   1        811.05        783.52         6.98 o
  -6   7   1       4318.71       4266.24        36.23 o
  -5   7   1         34.74         34.04         1.59 o
  -4   7   1         51.41         52.39         2.11 o
  -3   7   1        105.96         93.45         2.35 o
  -2   7   1       2371.62       2347.15        17.04 o
  -1   7   1        526.86        521.51         6.05 o
   0   7   1          6.91          6.11         4.40 o
   1   7   1         17.57         14.25         2.90 o
   2   7   1        754.35        742.75        19.75 o
   3   7   1         75.75         74.81         7.57 o
   4   7   1        344.30        336.08        14.30 o
 -11   8   1        820.94        852.22        15.46 o
 -10   8   1         37.19         37.21         5.58 o
  -9   8   1          0.93          1.16         1.06 o
  -8   8   1        978.59        956.29        11.89 o
  -7   8   1        606.59        605.19         7.93 o
  -6   8   1         70.88         66.32         2.46 o
  -5   8   1        231.35        224.35         5.40 o
  -4   8   1        796.39        765.61         7.27 o
  -3   8   1       2786.32       2706.68        22.48 o
  -2   8   1        533.43        533.18         5.44 o
  -1   8   1        179.63        176.76         2.87 o
   0   8   1        984.23        964.52         9.64 o
   1   8   1       2465.08       2417.86        71.59 o
   2   8   1        186.31        210.63         9.39 o
   3   8   1         15.76          6.49         4.41 o
 -11   9   1        107.03        106.94        10.03 o
 -10   9   1         82.11         85.36         9.34 o
  -9   9   1        269.54        274.53         5.10 o
  -8   9   1         46.46         49.49         2.67 o
  -7   9   1        137.99        147.26         4.16 o
  -6   9   1        351.95        347.23         4.80 o
  -5   9   1        584.04        583.49         6.50 o
  -4   9   1        904.65        902.12         9.62 o
  -3   9   1         21.86         21.51         1.94 o
  -2   9   1        387.60        390.83         5.03 o
  -1   9   1       1004.68        976.99        11.61 o
   0   9   1        913.13        903.89        18.79 o
   1   9   1         23.62         19.54         4.50 o
   2   9   1          0.50          1.64         3.09 o
 -10  10   1         15.59         15.88         4.61 o
  -9  10   1         36.06         31.19         2.56 o
  -8  10   1        724.68        708.73         8.96 o
  -7  10   1        642.19        647.69         7.82 o
  -6  10   1          8.61          8.08         1.91 o
  -5  10   1         41.18         44.37         2.71 o
  -4  10   1       1102.14       1108.83        11.03 o
  -3  10   1        386.37        381.38         5.83 o
  -2  10   1         88.31         87.15         2.98 o
  -1  10   1          2.55          3.33         3.18 o
   0  10   1        598.41        602.49        12.17 o
   1  10   1        196.72        193.48         8.59 o
 -10  11   1         95.36         96.77        10.26 o
  -9  11   1        929.70        954.87        12.85 o
  -8  11   1        214.22        226.91         5.30 o
  -7  11   1         39.26         44.95         3.47 o
  -6  11   1        169.69        178.33         4.65 o
  -5  11   1       1702.80       1695.67        18.82 o
  -4  11   1        456.82        446.35         7.99 o
  -3  11   1        111.31        114.76         4.51 o
  -2  11   1        204.35        209.28         8.40 o
  -1  11   1       1238.90       1271.85        35.78 o
  -9  12   1        121.77        118.43         8.61 o
  -8  12   1        565.53        541.05         9.26 o
  -7  12   1          3.29          7.08         2.74 o
  -6  12   1        352.06        355.20         6.55 o
  -5  12   1          8.86          6.27         2.30 o
  -4  12   1         62.65         34.65        17.25 o
  -3  12   1         12.24          3.92         2.55 o
   1 -12   2         17.29         19.86         3.62 o
   2 -12   2         10.28         19.42         2.28 o
   3 -12   2        106.13        107.13         4.76 o
   4 -12   2        689.51        707.69         9.69 o
   5 -12   2         92.06        104.61         4.12 o
   6 -12   2          1.52          1.40         1.86 o
   7 -12   2          5.54          9.12         2.20 o
   8 -12   2        529.15        531.40         8.33 o
  -1 -11   2         94.59         95.05         5.64 o
   0 -11   2        298.65        310.62        12.24 o
   1 -11   2         64.98         66.74         3.23 o
   2 -11   2        104.91        108.96         5.02 o
   3 -11   2          6.20          3.81         1.63 o
   4 -11   2        446.83        435.99         7.15 o
   5 -11   2       1027.38       1035.24        11.70 o
   6 -11   2         36.29         35.00         2.64 o
   7 -11   2        290.15        299.42         6.31 o
   8 -11   2        255.50        265.79         5.55 o
   9 -11   2        156.75        161.58         4.33 o
  -2 -10   2         85.46         91.63         6.25 o
  -1 -10   2        826.15        832.48        21.98 o
   0 -10   2       1226.47       1235.04        22.83 o
   1 -10   2          3.12          1.14         1.17 o
   2 -10   2         33.94         38.02         2.47 o
   3 -10   2       1785.81       1735.90        18.91 o
   4 -10   2       2995.98       2957.10        28.11 o
   5 -10   2        163.54        163.29         4.12 o
   6 -10   2        192.51        194.36         4.15 o
   7 -10   2        755.22        765.28         9.57 o
   8 -10   2        934.98        909.10        10.32 o
   9 -10   2         94.36         92.32         3.68 o
  -3  -9   2         82.51         67.68         6.16 o
  -2  -9   2        322.00        312.65        13.69 o
  -1  -9   2         25.95         23.00         2.38 o
   0  -9   2       1083.69       1072.00        19.51 o
   1  -9   2         65.46         71.36         2.52 o
   2  -9   2        741.89        750.50        10.15 o
   3  -9   2        531.36        563.54         6.37 o
   4  -9   2         48.18         41.83         2.04 o
   5  -9   2         30.82         33.59         2.28 o
   6  -9   2        955.06        955.18        10.15 o
   7  -9   2        778.17        773.33        11.50 o
   8  -9   2          1.62          5.22         1.67 o
   9  -9   2          0.43          2.20         1.82 o
  10  -9   2        147.32        146.55         5.05 o
  -4  -8   2        253.46        236.56         7.76 o
  -3  -8   2          2.11          0.66         2.93 o
  -2  -8   2        392.23        379.94         9.70 o
  -1  -8   2       3542.95       3522.63        53.87 o
   0  -8   2        778.46        777.92        10.90 o
   1  -8   2         22.22         21.71         1.67 o
   2  -8   2        596.97        607.19         6.01 o
   3  -8   2       1012.21       1029.34        12.47 o
   4  -8   2        473.43        468.03         5.78 o
   5  -8   2          7.64          9.77         1.51 o
   6  -8   2          6.79          2.43         1.28 o
   7  -8   2        515.33        533.97         7.57 o
   8  -8   2        116.43        114.71         3.61 o
   9  -8   2        313.99        328.56         6.34 o
  10  -8   2          1.52          2.81         1.89 o
  -5  -7   2          0.46         -1.27         2.64 o
  -4  -7   2         13.73         13.46         3.45 o
  -3  -7   2        766.27        763.38        15.23 o
  -2  -7   2       2022.08       2037.65        27.82 o
  -1  -7   2         85.98         87.49         2.31 o
   0  -7   2          0.03         -0.23         0.95 o
   1  -7   2       2484.20       2415.94        28.83 o
   2  -7   2       3296.33       3214.19        24.99 o
   3  -7   2        988.85        957.01         8.32 o
   4  -7   2          8.30          9.02         1.33 o
   5  -7   2        294.98        309.33         4.15 o
   6  -7   2       3101.23       3057.01        32.42 o
   7  -7   2        880.27        854.71        10.01 o
   8  -7   2         51.66         45.63         3.50 o
   9  -7   2        291.23        307.61         7.24 o
  10  -7   2        341.72        349.60         7.34 o
  -6  -6   2        432.23        427.56        13.08 o
  -5  -6   2        295.01        293.01         7.03 o
  -4  -6   2        286.26        286.91         7.47 o
  -3  -6   2          2.62          3.93         1.72 o
  -2  -6   2        297.46        295.90         7.74 o
  -1  -6   2        542.04        524.63         8.53 o
   0  -6   2        622.22        589.49         7.97 o
   1  -6   2       2072.69       2017.94        14.39 o
   2  -6   2          1.57          2.27         0.82 o
   3  -6   2        421.35        397.26         4.06 o
   4  -6   2       1670.87       1666.10        13.18 o
   5  -6   2       2761.48       2698.83        27.82 o
   6  -6   2         30.84         41.85         2.17 o
   7  -6   2         28.39         28.62         2.59 o
   8  -6   2        679.57        675.25        13.22 o
   9  -6   2        671.64        669.66        13.68 o
  10  -6   2        120.26        123.05         4.34 o
  -7  -5   2       1337.77       1363.77        42.56 o
  -6  -5   2        938.70        941.20        19.97 o
  -5  -5   2          4.99          7.23         2.27 o
  -4  -5   2        315.36        301.89        11.32 o
  -3  -5   2       2230.34       2216.53        34.61 o
  -2  -5   2       4415.62       4470.63        73.05 o
  -1  -5   2        656.91        644.47         8.32 o
   0  -5   2        224.78        223.32         2.28 o
   1  -5   2       4516.28       4540.79        32.54 o
   2  -5   2        738.27        670.63         5.10 o
   3  -5   2        616.85        658.87         7.78 o
   4  -5   2        503.64        496.20         4.87 o
   5  -5   2       2144.56       2179.01        24.94 o
   6  -5   2       1204.97       1204.96        15.68 o
   7  -5   2         43.70         50.23         3.29 o
   8  -5   2        321.81        316.76         6.65 o
   9  -5   2        352.23        352.70         8.73 o
  10  -5   2        338.40        348.75         9.92 o
  -8  -4   2        273.87        273.45        12.88 o
  -7  -4   2          1.27          2.81         2.70 o
  -6  -4   2        157.82        155.09         8.20 o
  -5  -4   2        615.53        560.56        13.49 o
  -4  -4   2       4998.83       4707.46       115.96 o
  -3  -4   2        228.57        219.94         3.44 o
  -2  -4   2         85.81        101.38         2.52 o
  -1  -4   2        501.17        500.17        13.52 o
   0  -4   2       9453.75       9630.77       126.60 o
   1  -4   2       4234.91       4340.64        38.38 o
   2  -4   2         26.57         32.72         0.97 o
   3  -4   2         58.23         52.16         1.91 o
   4  -4   2       7303.04       7586.70        87.40 o
   5  -4   2       2142.36       2094.94        29.47 o
   6  -4   2        469.06        447.45         8.67 o
   7  -4   2        234.16        222.42         4.88 o
   8  -4   2       1557.60       1520.68        37.66 o
   9  -4   2        890.37        855.80        21.82 o
  10  -4   2         13.57          8.91         4.17 o
  -8  -3   2        696.56        706.27        30.88 o
  -7  -3   2        641.82        646.38        12.31 o
  -6  -3   2         28.34         38.19         3.66 o
  -5  -3   2         39.03         41.07         2.46 o
  -4  -3   2        810.55        818.81        13.93 o
  -3  -3   2       1454.59       1403.31        22.55 o
  -2  -3   2         92.26        104.27         1.43 o
  -1  -3   2       4480.44       4526.88        37.89 o
   0  -3   2       1517.77       1663.60        18.68 o
   1  -3   2      11863.62      12217.63       116.75 o
   2  -3   2         38.02         29.46         1.12 o
   3  -3   2       4044.86       4187.13        54.20 o
   4  -3   2        620.91        601.88         7.93 o
   5  -3   2          9.74          8.31         1.69 o
   6  -3   2         43.77         37.03         2.31 o
   7  -3   2       1637.45       1611.08        38.17 o
   8  -3   2        922.25        892.49        21.70 o
   9  -3   2         49.64         47.80         8.04 o
  -9  -2   2        882.56        892.07        25.02 o
  -8  -2   2       1277.90       1232.56        29.61 o
  -7  -2   2          2.96          5.29         2.36 o
  -6  -2   2        155.32        139.81         2.34 o
  -5  -2   2       2498.42       2540.07        43.00 o
  -4  -2   2       8161.26       8226.40        98.95 o
  -3  -2   2         86.24        121.28         1.67 o
  -2  -2   2        160.14        157.01         1.72 o
  -1  -2   2        577.96        538.13         3.34 o
   0  -2   2      10641.87      10534.55       146.30 o
   1  -2   2       4162.28       4615.45        35.04 o
   2  -2   2        207.80        227.61         3.84 o
   3  -2   2        490.22        418.37         5.41 o
   4  -2   2       3500.19       3409.99        77.93 o
   5  -2   2        357.98        362.97         8.15 o
   6  -2   2         55.07         53.84         2.32 o
   7  -2   2        142.24        149.21         5.05 o
   8  -2   2        536.92        532.08         9.40 o
   9  -2   2         20.93         12.62         7.35 o
  -9  -1   2        199.47        206.70         8.45 o
  -8  -1   2         89.27         82.03         6.36 o
  -7  -1   2          6.72          5.52         1.15 o
  -6  -1   2        642.44        657.35         9.20 o
  -5  -1   2       1738.11       1710.56        16.37 o
  -4  -1   2        167.77        179.20         2.74 o
  -3  -1   2        236.40        230.83         2.21 o
  -2  -1   2      10513.34      10664.53        89.35 o
  -1  -1   2       8273.00       8312.02        68.79 o
   0  -1   2        179.19        191.29         1.51 o
   1  -1   2        416.21        411.01         2.94 o
   2  -1   2       8586.34       8709.12       159.93 o
   3  -1   2       8154.10       8536.84       175.16 o
   4  -1   2        269.80        256.12         6.33 o
   5  -1   2          1.48          2.99         1.00 o
   6  -1   2        771.20        784.36        13.39 o
   7  -1   2       1993.80       1965.04        44.58 o
   8  -1   2        266.16        292.39         9.19 o
   9  -1   2          1.68          3.91         3.18 o
 -10   0   2         70.43         56.91         7.93 o
  -9   0   2        893.09        902.93        12.95 o
  -8   0   2        644.98        628.78        12.60 o
  -7   0   2        258.97        257.66         4.51 o
  -6   0   2          3.44          5.03         1.04 o
  -5   0   2       4276.23       4452.29        53.69 o
  -4   0   2        662.69        672.49         7.68 o
  -3   0   2       1855.80       1954.97        16.36 o
  -2   0   2       1915.48       2002.21        11.34 o
  -1   0   2        536.16        560.15         3.11 o
   0   0   2         33.33         51.81         1.91 o
   1   0   2       1965.58       1949.66        12.78 o
   2   0   2       1301.79       1301.76        16.03 o
   3   0   2        666.02        682.27        13.27 o
   4   0   2        125.27        127.03         3.77 o
   5   0   2       4968.34       5045.01       101.80 o
   6   0   2        724.19        725.41        20.79 o
   7   0   2          2.07          0.94         3.07 o
   8   0   2         31.64         30.06         4.65 o
 -10   1   2       1235.07       1243.01        22.76 o
  -9   1   2         10.78          5.38         3.07 o
  -8   1   2         10.29         11.10         1.60 o
  -7   1   2       3398.75       3361.79        59.45 o
  -6   1   2       4012.65       3973.02        56.63 o
  -5   1   2       1313.31       1268.26        14.52 o
  -4   1   2         42.12         47.38         1.27 o
  -3   1   2       1486.48       1395.13        12.73 o
  -2   1   2      20944.73      20414.67       224.93 o
  -1   1   2      13582.98      13418.55       128.93 o
   0   1   2         68.23         74.29         0.81 o
   1   1   2        433.20        408.02         2.96 o
   2   1   2       3980.79       3973.62        37.09 o
   3   1   2       1659.34       1694.22        13.63 o
   4   1   2         53.71         56.22         1.81 o
   5   1   2        326.27        307.00         4.70 o
   6   1   2        946.98        909.68        20.68 o
   7   1   2         83.18         94.54         6.30 o
   8   1   2         67.11         63.76         6.25 o
 -11   2   2         96.15         67.84        51.47 o
 -10   2   2        133.21        122.68         3.84 o
  -9   2   2        185.60        185.53         4.26 o
  -8   2   2        364.90        356.04         4.65 o
  -7   2   2        358.17        346.72         9.17 o
  -6   2   2         77.44         79.10         2.24 o
  -5   2   2        180.43        177.03         2.51 o
  -4   2   2       1472.55       1378.56         9.31 o
  -3   2   2       8349.89       8274.85        73.38 o
  -2   2   2         38.45         28.81         0.56 o
  -1   2   2        166.75        198.06         2.03 o
   0   2   2       7616.92       8073.46        68.68 o
   1   2   2       9830.43      10189.00       154.22 o
   2   2   2        190.53        164.01         3.94 o
   3   2   2        313.87        305.72         4.87 o
   4   2   2        294.62        270.48         7.20 o
   5   2   2       3587.48       3611.95        55.01 o
   6   2   2        676.88        691.33        15.52 o
   7   2   2         18.01         18.36         6.14 o
 -11   3   2        477.54        461.33        18.18 o
 -10   3   2        562.69        556.43        13.29 o
  -9   3   2          4.01          3.48         0.99 o
  -8   3   2        246.20        242.68         4.18 o
  -7   3   2       1974.01       1938.06        14.53 o
  -6   3   2       1504.02       1507.56        10.94 o
  -5   3   2          6.37          7.22         0.72 o
  -4   3   2        758.85        742.53         5.37 o
  -3   3   2       3731.96       3922.89        27.27 o
  -2   3   2       3086.36       3279.02        21.99 o
  -1   3   2       4048.92       4509.36        32.73 o
   0   3   2       1750.29       1741.07        11.55 o
   1   3   2        882.28        935.34         9.75 o
   2   3   2        995.93        951.75        12.43 o
   3   3   2         26.89         33.49         3.22 o
   4   3   2       1271.76       1245.45        18.43 o
   5   3   2         59.70         58.88         5.12 o
   6   3   2         85.36         86.43         6.03 o
   7   3   2        191.91        177.80         9.31 o
 -11   4   2         28.78         36.44         5.63 o
 -10   4   2          8.92          5.80         2.36 o
  -9   4   2         83.83         88.68         3.87 o
  -8   4   2       4739.35       4706.20        39.13 o
  -7   4   2       2007.15       1972.34        15.25 o
  -6   4   2         12.04         17.90         1.24 o
  -5   4   2         19.07         41.36         1.85 o
  -4   4   2       7123.02       7119.62        59.58 o
  -3   4   2       3109.98       3083.88        19.65 o
  -2   4   2         76.86         87.76         1.87 o
  -1   4   2         33.23         24.88         0.86 o
   0   4   2       3953.50       4022.84        30.23 o
   1   4   2       2131.64       2093.97        24.28 o
   2   4   2        523.15        507.06         9.74 o
   3   4   2         12.88         12.36         2.94 o
   4   4   2        410.60        380.69         9.73 o
   5   4   2        942.82        924.43        23.63 o
   6   4   2         81.33         77.75         9.29 o
 -11   5   2        189.70        164.18         6.87 o
 -10   5   2         21.73         23.48         4.51 o
  -9   5   2       1919.45       1896.77        16.82 o
  -8   5   2         89.61         90.38         3.68 o
  -7   5   2        802.13        814.08         6.49 o
  -6   5   2        556.45        509.37         5.70 o
  -5   5   2       3011.12       2921.72        21.37 o
  -4   5   2        559.27        530.86         4.89 o
  -3   5   2         37.00         36.96         1.15 o
  -2   5   2         66.52         52.10         1.42 o
  -1   5   2       2978.18       2901.99        21.46 o
   0   5   2       2975.37       3047.17        25.35 o
   1   5   2         53.52         49.26         1.11 o
   2   5   2        444.25        420.02         8.90 o
   3   5   2       3306.74       3213.61        41.43 o
   4   5   2        952.56        967.48        20.89 o
   5   5   2         36.56         30.94         5.65 o
 -11   6   2         30.45         31.83         4.50 o
 -10   6   2         21.64         12.83         5.61 o
  -9   6   2        219.63        211.02         4.04 o
  -8   6   2       1663.02       1585.81        19.21 o
  -7   6   2          5.53          4.93         0.98 o
  -6   6   2        302.75        300.57         3.85 o
  -5   6   2        222.82        222.22         2.45 o
  -4   6   2       2097.14       2072.21        14.82 o
  -3   6   2        182.11        187.17         2.33 o
  -2   6   2        742.15        691.50         5.52 o
  -1   6   2          6.28         10.38         1.65 o
   0   6   2       2119.44       2094.14        16.38 o
   1   6   2        369.36        361.07         8.43 o
   2   6   2        706.23        697.36        14.85 o
   3   6   2         27.65         31.60         5.26 o
   4   6   2        116.67        114.28         8.60 o
   5   6   2          9.43          8.57         5.10 o
 -11   7   2        119.36        131.43         6.77 o
 -10   7   2        514.04        516.12        11.67 o
  -9   7   2        892.15        857.45        16.12 o
  -8   7   2          2.84          3.50         1.02 o
  -7   7   2         10.55         15.61         2.01 o
  -6   7   2       3724.28       3666.60        29.59 o
  -5   7   2       4356.25       4344.26        35.54 o
  -4   7   2        178.35        167.67         2.84 o
  -3   7   2          1.06          2.99         0.97 o
  -2   7   2       1303.76       1284.76        10.21 o
  -1   7   2       4560.39       4482.65        37.65 o
   0   7   2        465.32        452.93         5.87 o
   1   7   2         17.77         19.05         3.89 o
   2   7   2        540.66        550.49        15.14 o
   3   7   2        715.60        713.45        16.34 o
   4   7   2         66.56         72.14         8.79 o
 -11   8   2        122.07        135.61         7.16 o
 -10   8   2          5.59          7.07         3.78 o
  -9   8   2         53.35         51.07         1.98 o
  -8   8   2         93.54         91.20         2.44 o
  -7   8   2        516.08        508.84         6.37 o
  -6   8   2        115.78        114.50         2.78 o
  -5   8   2         43.43         42.90         2.20 o
  -4   8   2         31.99         33.53         1.80 o
  -3   8   2       2420.33       2385.96        18.07 o
  -2   8   2        923.30        896.78         7.63 o
  -1   8   2         57.89         58.30         1.78 o
   0   8   2          7.81          4.67         1.77 o
   1   8   2       1662.24       1649.18        36.96 o
   2   8   2        792.76        807.28        18.47 o
   3   8   2        118.71        111.23        21.70 o
 -11   9   2        155.62        159.26         8.91 o
 -10   9   2        660.03        675.87        16.03 o
  -9   9   2        569.14        566.22        13.16 o
  -8   9   2        152.54        146.46         3.52 o
  -7   9   2          1.90          1.35         1.51 o
  -6   9   2       1918.04       1898.01        16.96 o
  -5   9   2        313.50        299.33         4.86 o
  -4   9   2         66.86         73.37         3.00 o
  -3   9   2         36.55         39.56         2.45 o
  -2   9   2         96.17         97.29         4.51 o
  -1   9   2         67.88         69.55         2.19 o
   0   9   2        266.08        276.09         9.12 o
   1   9   2        298.98        292.55        13.18 o
   2   9   2        252.01        264.84        12.89 o
 -10  10   2          9.53          5.35         5.40 o
  -9  10   2          9.81          9.47         3.55 o
  -8  10   2        738.67        730.87         9.17 o
  -7  10   2       2108.62       2091.13        20.36 o
  -6  10   2        326.48        320.68         5.51 o
  -5  10   2         30.71         25.06         2.51 o
  -4  10   2        191.61        193.42         5.04 o
  -3  10   2       2239.22       2238.91        20.53 o
  -2  10   2        490.14        491.02         7.71 o
  -1  10   2         20.23         12.06         3.89 o
   0  10   2          7.20          9.98         3.94 o
 -10  11   2        169.64        160.21         8.82 o
  -9  11   2         47.32         53.76         5.81 o
  -8  11   2        769.63        777.01        10.80 o
  -7  11   2         38.05         30.24         7.08 o
  -6  11   2         53.72         51.04         3.43 o
  -5  11   2        296.31        292.88         5.85 o
  -4  11   2        499.48        516.07         8.01 o
  -3  11   2         34.68         14.22         8.32 o
  -2  11   2          2.07          2.97         2.94 o
  -1  11   2        107.30        103.75         7.18 o
  -9  12   2         17.34         18.29         5.07 o
  -8  12   2        285.84        280.46         6.27 o
  -7  12   2        251.73        253.72         6.07 o
  -6  12   2          8.74          5.43         2.48 o
  -5  12   2          9.22          7.53         2.67 o
  -4  12   2        324.08        333.54         6.97 o
  -3  12   2        474.56        486.41        13.28 o
   1 -12   3          7.07          5.62         5.71 o
   2 -12   3        663.91        645.71        14.74 o
   3 -12   3        194.23        201.25        14.01 o
   4 -12   3         62.20         56.46         5.68 o
   5 -12   3        225.33        222.58         8.28 o
   6 -12   3         60.80         59.56         5.44 o
   7 -12   3         46.39         36.75         6.19 o
  -1 -11   3          0.85          2.18         2.10 o
   0 -11   3        167.56        163.18         5.23 o
   1 -11   3       1432.79       1404.93        23.50 o
   2 -11   3       1255.32       1271.45        18.06 o
   3 -11   3         23.08         25.60         2.76 o
   4 -11   3         78.59         77.82         4.25 o
   5 -11   3        640.75        640.71         9.82 o
   6 -11   3        709.60        707.93         9.06 o
   7 -11   3          2.34          5.39         1.87 o
   8 -11   3         29.71         29.18         2.80 o
  -2 -10   3        246.76        250.54         8.06 o
  -1 -10   3         14.96         16.59         3.22 o
   0 -10   3       1592.44       1611.61        32.76 o
   1 -10   3        357.72        364.72         6.21 o
   2 -10   3         23.90         28.09         1.80 o
   3 -10   3        307.22        292.46         4.48 o
   4 -10   3        431.52        445.40         9.08 o
   5 -10   3        793.96        802.04         9.08 o
   6 -10   3         84.01         87.25         3.74 o
   7 -10   3         59.52         54.93         3.25 o
   8 -10   3        929.18        955.95        11.12 o
   9 -10   3        561.36        580.85        13.31 o
  -3  -9   3        971.85       1011.78        27.29 o
  -2  -9   3        154.76        149.95         8.76 o
  -1  -9   3         25.94         21.63         5.75 o
   0  -9   3        405.87        408.21         5.08 o
   1  -9   3       1164.58       1147.15        19.53 o
   2  -9   3        209.80        190.18         3.38 o
   3  -9   3        131.96        139.49         3.26 o
   4  -9   3         95.86        106.32         3.64 o
   5  -9   3        923.26        934.61        15.71 o
   6  -9   3         54.49         49.91         2.92 o
   7  -9   3        374.22        394.10         6.69 o
   8  -9   3          5.06          5.96         1.98 o
   9  -9   3         60.30         60.26         4.45 o
  -5  -8   3        548.90        557.98        25.26 o
  -4  -8   3        657.89        633.83        20.01 o
  -3  -8   3         40.35         33.01         4.12 o
  -2  -8   3          4.81          4.69         1.50 o
  -1  -8   3       1613.95       1592.22        23.92 o
   0  -8   3       3749.38       3667.83        55.33 o
   1  -8   3        154.57        160.54         2.86 o
   2  -8   3          3.67          8.40         1.05 o
   3  -8   3       1600.02       1615.62        13.88 o
   4  -8   3       1779.60       1756.27        25.38 o
   5  -8   3        669.73        664.01         9.41 o
   6  -8   3         22.37         23.63         1.79 o
   7  -8   3        403.07        385.59         6.73 o
   8  -8   3       1059.69       1056.02        13.72 o
   9  -8   3         96.95         98.47         6.24 o
  -6  -7   3        131.97        140.89        20.96 o
  -5  -7   3         24.13         26.59         3.98 o
  -4  -7   3        415.03        396.70         7.99 o
  -3  -7   3          5.05          5.77         1.03 o
  -2  -7   3        586.73        578.28         8.98 o
  -1  -7   3         77.73         87.61         3.07 o
   0  -7   3          4.91          6.01         1.02 o
   1  -7   3         51.54         57.75         1.76 o
   2  -7   3       1620.60       1587.52        16.36 o
   3  -7   3       1388.49       1346.81        17.25 o
   4  -7   3        172.65        168.89         3.73 o
   5  -7   3         34.84         40.41         2.15 o
   6  -7   3       1728.50       1764.70        18.58 o
   7  -7   3       1499.30       1505.73        15.10 o
   8  -7   3        154.27        154.37         5.08 o
   9  -7   3          3.47          2.43         2.27 o
  -6  -6   3        420.38        440.75        12.68 o
  -5  -6   3       1628.03       1610.84        32.44 o
  -4  -6   3        744.33        737.31        16.41 o
  -3  -6   3          7.39          8.96         0.97 o
  -2  -6   3         13.94         14.98         1.15 o
  -1  -6   3       1136.51       1107.76        10.44 o
   0  -6   3       1677.24       1575.02        15.26 o
   1  -6   3         82.00         76.52         2.03 o
   2  -6   3        352.50        361.80         4.84 o
   3  -6   3       2719.49       2817.39        36.20 o
   4  -6   3         76.59         77.82         2.27 o
   5  -6   3        600.97        619.25         6.29 o
   6  -6   3        121.99        119.46         3.67 o
   7  -6   3        205.27        213.18         7.77 o
   8  -6   3        144.31        147.61         4.67 o
   9  -6   3        510.08        519.11        11.84 o
  -7  -5   3        376.98        417.85        12.65 o
  -6  -5   3       1162.53       1150.82        22.93 o
  -5  -5   3          3.75          4.85         1.98 o
  -4  -5   3          1.47          2.63         0.61 o
  -3  -5   3       1998.06       2002.05        17.03 o
  -2  -5   3       6188.64       6179.78        70.52 o
  -1  -5   3        433.45        395.31         4.38 o
   0  -5   3         31.14         35.24         0.98 o
   1  -5   3        785.55        776.21         9.78 o
   2  -5   3      15495.60      15880.44       186.73 o
   3  -5   3       4161.07       4228.44        65.73 o
   4  -5   3         51.34         55.95         1.81 o
   5  -5   3        149.09        144.02         3.35 o
   6  -5   3       1711.77       1704.62        21.20 o
   7  -5   3        690.53        676.24         9.84 o
   8  -5   3         76.53         73.64        12.24 o
   9  -5   3          5.95          1.60         1.90 o
  -8  -4   3         36.44         20.11        10.57 o
  -7  -4   3         76.69         72.74         4.34 o
  -6  -4   3        261.23        268.35         7.11 o
  -5  -4   3       1086.47       1072.26        12.00 o
  -4  -4   3          3.23          6.24         0.96 o
  -3  -4   3       1759.75       1715.52        14.39 o
  -2  -4   3        478.27        502.37         4.14 o
  -1  -4   3        867.97        863.03         7.70 o
   0  -4   3        911.05        863.40         9.53 o
   1  -4   3       4937.79       5298.17        54.97 o
   2  -4   3        242.59        285.98         4.28 o
   3  -4   3          2.35          5.33         1.12 o
   4  -4   3        946.41        897.86        11.43 o
   5  -4   3       2383.39       2339.16        29.83 o
   6  -4   3        242.20        230.74         4.31 o
   7  -4   3          0.17         -0.03         1.85 o
   8  -4   3        133.38        139.32         6.14 o
   9  -4   3       1041.30       1029.49        27.22 o
  -9  -3   3         15.54         -0.05         2.85 o
  -8  -3   3         49.18         33.44        24.28 o
  -7  -3   3       1276.14       1259.10        37.10 o
  -6  -3   3       3725.86       3631.92        53.77 o
  -5  -3   3         25.15         20.65         1.38 o
  -4  -3   3         29.93         27.66         2.11 o
  -3  -3   3       6523.91       6627.85        60.79 o
  -2  -3   3       6292.48       6519.99        50.29 o
  -1  -3   3         84.26         88.77         1.19 o
   0  -3   3        958.78       1041.19         9.03 o
   1  -3   3        272.05        247.45         2.49 o
   2  -3   3       4011.18       4070.39        60.76 o
   3  -3   3        125.08        129.77         3.63 o
   4  -3   3        118.64        129.10         2.70 o
   5  -3   3        222.19        208.67         6.01 o
   6  -3   3       1395.66       1336.75        36.98 o
   7  -3   3         89.86        101.45         6.06 o
   8  -3   3        128.85        124.10         3.84 o
   9  -3   3         10.29         14.27         2.91 o
  -9  -2   3         11.13          7.66         5.69 o
  -8  -2   3        831.79        817.68        29.08 o
  -7  -2   3        535.46        510.87        14.26 o
  -6  -2   3         90.85         89.69         3.36 o
  -5  -2   3        455.55        439.98         5.71 o
  -4  -2   3       3292.00       3255.18        30.49 o
  -3  -2   3       1361.42       1300.22        12.18 o
  -2  -2   3          3.29          4.03         0.76 o
  -1  -2   3       3533.11       3723.92        29.46 o
   0  -2   3       4314.71       4330.40        67.27 o
   1  -2   3       6379.15       6522.60        70.39 o
   2  -2   3         32.47         51.07         1.42 o
   3  -2   3        144.34        165.17         4.34 o
   4  -2   3       6042.22       6068.66       159.12 o
   5  -2   3       3824.93       3822.28        98.66 o
   6  -2   3         66.16         59.16         2.87 o
   7  -2   3         17.12         15.90         3.33 o
   8  -2   3        287.45        289.42         7.99 o
   9  -2   3        476.29        473.06        17.01 o
 -10  -1   3         17.89         22.06         4.70 o
  -9  -1   3        154.35        165.09        11.31 o
  -8  -1   3        587.32        570.75        10.98 o
  -7  -1   3        882.52        888.94        11.81 o
  -6  -1   3          2.53          2.70         0.87 o
  -5  -1   3        671.92        653.80         7.73 o
  -4  -1   3        157.95        173.01         1.63 o
  -3  -1   3       2258.23       2311.69        13.77 o
  -2  -1   3       1161.88       1288.93         6.95 o
  -1  -1   3       7777.96       8399.42        77.79 o
   0  -1   3        925.96        958.41        10.36 o
   1  -1   3         18.30         16.34         1.38 o
   2  -1   3         88.57        108.00         3.60 o
   3  -1   3       3184.96       3227.27        71.32 o
   4  -1   3        373.54        375.56         6.53 o
   5  -1   3         20.11         20.39         1.59 o
   6  -1   3         89.20         91.70         3.71 o
   7  -1   3       1978.19       2003.99        44.16 o
   8  -1   3        385.94        411.13        11.23 o
 -10   0   3          0.43          0.36         2.25 o
  -9   0   3       1108.22       1100.00        13.68 o
  -8   0   3       1939.81       1916.85        21.97 o
  -7   0   3        146.27        141.14         4.63 o
  -6   0   3         23.27         24.40         1.22 o
  -5   0   3       2219.78       2143.98        27.07 o
  -4   0   3       6202.41       6452.95        51.93 o
  -3   0   3       2164.35       2339.75        13.39 o
  -2   0   3       1361.77       1389.79         8.00 o
  -1   0   3       1617.54       1569.73        15.70 o
   0   0   3       6259.21       6622.40        60.94 o
   1   0   3        234.13        199.18         5.44 o
   2   0   3        788.95        824.93        10.58 o
   3   0   3        716.91        736.53        10.39 o
   4   0   3       2372.85       2318.19        38.36 o
   5   0   3        107.03        104.96         2.23 o
   6   0   3        366.94        370.70         4.83 o
   7   0   3         16.66         10.64         4.10 o
   8   0   3         55.20         51.57         6.72 o
 -10   1   3        300.40        285.07        14.57 o
  -9   1   3        265.49        265.37         4.29 o
  -8   1   3          5.30          5.56         1.10 o
  -7   1   3        297.40        292.35         6.21 o
  -6   1   3       2821.83       2779.94        31.11 o
  -5   1   3       3346.59       3334.13        43.65 o
  -4   1   3        314.18        287.58         3.40 o
  -3   1   3        856.32        895.29         9.73 o
  -2   1   3      15611.84      15463.93       172.94 o
  -1   1   3      14115.95      14446.37       146.40 o
   0   1   3        790.55        965.66         5.71 o
   1   1   3        476.51        472.98         5.93 o
   2   1   3       3408.67       3303.17        33.53 o
   3   1   3       5348.57       5090.35        66.35 o
   4   1   3       2482.20       2386.62        29.56 o
   5   1   3          0.07          0.04         0.93 o
   6   1   3        128.90        128.47         6.85 o
   7   1   3       1776.94       1805.57        45.53 o
 -11   2   3          4.55          1.87         5.39 o
 -10   2   3          8.54          4.74         2.45 o
  -9   2   3        989.95        975.72        13.27 o
  -8   2   3       1162.26       1149.59        16.37 o
  -7   2   3        770.39        743.69         7.52 o
  -6   2   3         47.41         46.01         1.59 o
  -5   2   3       3035.23       3101.77        32.85 o
  -4   2   3        354.32        362.88         4.01 o
  -3   2   3        780.57        742.18         7.72 o
  -2   2   3         13.15         28.24         0.84 o
  -1   2   3       1496.35       1569.67         9.18 o
   0   2   3       1138.28       1270.14         8.63 o
   1   2   3       1087.99       1081.54        10.70 o
   2   2   3       4311.72       4395.90        51.62 o
   3   2   3         74.66         73.01         3.89 o
   4   2   3        189.32        174.71         5.85 o
   5   2   3        663.10        642.73        13.75 o
   6   2   3        924.69        917.69        22.09 o
   7   2   3          0.96         -0.10         4.16 o
 -11   3   3        463.55        485.45        14.06 o
 -10   3   3       2327.79       2310.97        32.18 o
  -9   3   3         59.59         62.45         2.73 o
  -8   3   3        498.97        496.86         6.28 o
  -7   3   3        310.77        293.25         3.75 o
  -6   3   3       7173.40       7401.97        83.78 o
  -5   3   3       2911.67       3030.92        28.51 o
  -4   3   3        576.47        591.79         4.23 o
  -3   3   3        315.99        362.07         2.33 o
  -2   3   3       6944.11       7222.83        60.00 o
  -1   3   3       4947.96       5331.24        42.08 o
   0   3   3         18.22         23.32         1.51 o
   1   3   3         97.88        102.61         2.90 o
   2   3   3       1460.22       1423.18        24.57 o
   3   3   3        215.57        228.89         7.07 o
   4   3   3        129.66        136.38         6.43 o
   5   3   3         40.28         40.62         5.27 o
   6   3   3        524.65        549.04        14.72 o
 -11   4   3        274.24        277.70        16.99 o
 -10   4   3         53.45         57.78         4.27 o
  -9   4   3        256.53        254.34         3.70 o
  -8   4   3          7.28          9.53         2.20 o
  -7   4   3       2097.35       2021.23        20.84 o
  -6   4   3          3.13          7.33         1.54 o
  -5   4   3         21.95         26.22         1.96 o
  -4   4   3       3028.67       3087.43        21.99 o
  -3   4   3       3942.19       4024.02        30.43 o
  -2   4   3       1345.36       1252.73         8.54 o
  -1   4   3         68.14         79.37         1.47 o
   0   4   3        438.39        403.83         3.71 o
   1   4   3       5987.28       6052.10        65.02 o
   2   4   3        609.44        593.65        10.54 o
   3   4   3        108.20         97.48         5.52 o
   4   4   3        271.34        280.94        10.46 o
   5   4   3       1065.00       1048.81        20.64 o
   6   4   3        376.31        380.96        12.74 o
 -11   5   3        384.56        390.70        11.99 o
 -10   5   3        969.94        956.16        15.30 o
  -9   5   3         55.17         56.44         4.53 o
  -8   5   3         18.03         16.64         2.90 o
  -7   5   3        449.95        426.61         3.74 o
  -6   5   3       1863.50       1803.57        14.88 o
  -5   5   3        246.38        246.81         3.34 o
  -4   5   3        780.07        758.12         5.50 o
  -3   5   3        108.44        121.39         1.88 o
  -2   5   3       1758.51       1696.21        12.73 o
  -1   5   3        549.32        535.55         5.10 o
   0   5   3       1699.00       1661.53        12.89 o
   1   5   3         10.44         11.90         1.68 o
   2   5   3        130.05        135.81         5.95 o
   3   5   3        587.78        556.28        15.24 o
   4   5   3        596.92        593.41        14.96 o
   5   5   3        230.20        243.01        13.08 o
 -11   6   3        261.17        279.63         8.48 o
 -10   6   3         48.65         33.53        11.22 o
  -9   6   3        426.19        421.18         9.12 o
  -8   6   3       2080.83       2042.60        17.16 o
  -7   6   3       2132.75       2090.83        18.15 o
  -6   6   3        140.95        145.11         2.42 o
  -5   6   3        132.47        128.41         1.85 o
  -4   6   3       5340.58       5434.74        41.87 o
  -3   6   3       3958.74       3969.30        31.92 o
  -2   6   3         26.59         28.03         1.41 o
  -1   6   3         75.19         73.31         2.63 o
   0   6   3        761.07        753.88         6.40 o
   1   6   3       2190.10       2150.53        28.54 o
   2   6   3         22.62         25.97         4.82 o
   3   6   3         66.16         70.69         7.19 o
   4   6   3        104.41        101.21         8.77 o
 -11   7   3        226.26        225.28         8.26 o
 -10   7   3          9.21          5.06         3.02 o
  -9   7   3        541.30        558.22        13.09 o
  -8   7   3        442.31        446.05         7.04 o
  -7   7   3         83.71         80.76         2.27 o
  -6   7   3          0.72          0.92         0.99 o
  -5   7   3       2533.96       2490.18        19.39 o
  -4   7   3        559.44        539.21         4.66 o
  -3   7   3         23.16         22.67         1.68 o
  -2   7   3        326.65        332.29         5.82 o
  -1   7   3       3116.41       3105.82        26.79 o
   0   7   3        981.37        981.55         9.27 o
   1   7   3         18.48         19.77         5.62 o
   2   7   3         38.78         30.78         7.20 o
   3   7   3       1486.30       1568.27        30.75 o
 -11   8   3         42.79         35.70         5.95 o
 -10   8   3          3.61          4.37         3.57 o
  -9   8   3        375.42        376.71         9.69 o
  -8   8   3       1550.85       1490.91        18.68 o
  -7   8   3        243.37        226.48         2.94 o
  -6   8   3       1076.98       1075.20        10.05 o
  -5   8   3          1.39          0.97         0.91 o
  -4   8   3       1565.45       1509.62        12.36 o
  -3   8   3        116.43        107.44         2.78 o
  -2   8   3        361.93        359.48         4.50 o
  -1   8   3         23.27         19.20         4.82 o
   0   8   3        200.33        204.25         7.72 o
   1   8   3         92.45         84.02        14.66 o
   2   8   3        327.57        331.87        12.64 o
 -11   9   3          1.31          0.27         3.05 o
 -10   9   3        668.16        660.87        14.78 o
  -9   9   3       1319.69       1346.82        20.73 o
  -8   9   3          5.83          7.32         1.12 o
  -7   9   3        121.93        120.66         3.94 o
  -6   9   3        525.82        515.81         6.65 o
  -5   9   3       2127.91       2076.07        19.23 o
  -4   9   3         89.49         86.09         2.84 o
  -3   9   3          1.85          1.10         1.27 o
  -2   9   3        174.80        173.12         3.89 o
  -1   9   3       1238.79       1236.69        21.36 o
   0   9   3        410.86        415.70        13.11 o
   1   9   3         19.15         13.15         5.28 o
 -11  10   3        360.26        392.97        14.67 o
 -10  10   3        338.87        354.40        13.21 o
  -9  10   3         72.34         62.85        12.84 o
  -8  10   3          6.66          4.58         1.68 o
  -7  10   3        127.54        134.01         9.57 o
  -6  10   3        467.38        464.50         6.44 o
  -5  10   3         81.95         85.25         3.15 o
  -4  10   3         11.59          9.60         2.94 o
  -3  10   3        613.07        603.45         7.56 o
  -2  10   3       1150.55       1179.01        16.52 o
  -1  10   3         70.37         66.58         5.52 o
   0  10   3         20.31         16.11         5.34 o
 -10  11   3        282.02        305.82        11.56 o
  -9  11   3        133.07        124.54        10.56 o
  -8  11   3          7.60          3.27         1.55 o
  -7  11   3         16.20         11.91         1.95 o
  -6  11   3        317.22        318.89         6.26 o
  -5  11   3        141.76        134.04         4.75 o
  -4  11   3        217.03        226.29         5.60 o
  -3  11   3        183.98        176.86         5.84 o
  -2  11   3        121.89        102.42        19.15 o
  -8  12   3        249.84        244.31         5.09 o
  -7  12   3        759.98        758.07        11.55 o
  -6  12   3        534.14        531.54         9.26 o
  -5  12   3          7.25          3.59         2.38 o
  -4  12   3         30.68         17.73         9.67 o
   1 -12   4          1.23          1.71         2.14 o
   2 -12   4         42.87         49.85         6.57 o
   3 -12   4        448.73        458.10        12.36 o
   4 -12   4        368.66        375.35        11.56 o
   5 -12   4         16.50         14.32         4.19 o
   6 -12   4        132.11        143.49         7.90 o
  -1 -11   4        116.77        119.09        14.83 o
   0 -11   4        125.97        138.93         5.46 o
   1 -11   4        176.40        183.47         7.02 o
   2 -11   4       1033.39       1072.14        16.51 o
   3 -11   4        355.90        376.34        13.80 o
   4 -11   4         34.54         36.33         4.99 o
   5 -11   4        263.51        263.71         9.10 o
   6 -11   4        509.36        518.11        11.11 o
   7 -11   4        540.71        549.98        11.80 o
  -2 -10   4        407.94        421.96         8.16 o
  -1 -10   4        377.25        388.40         6.78 o
   0 -10   4         11.44          9.50         2.67 o
   1 -10   4         98.24        104.36         3.51 o
   2 -10   4        135.43        142.74         3.64 o
   3 -10   4        370.32        372.38         4.48 o
   4 -10   4         12.90         13.71         2.22 o
   5 -10   4        390.43        400.23         5.89 o
   6 -10   4         27.95         26.27         2.85 o
   7 -10   4         65.84         69.96         3.41 o
   8 -10   4         27.90         25.71         3.26 o
  -4  -9   4        180.79        184.46         7.67 o
  -3  -9   4       1195.40       1214.23        25.03 o
  -2  -9   4        729.19        749.59        16.70 o
  -1  -9   4        195.80        203.22         4.15 o
   0  -9   4        216.29        222.78         3.30 o
   1  -9   4       1214.53       1201.42        10.64 o
   2  -9   4       2477.51       2413.69        30.04 o
   3  -9   4        260.54        260.42         5.62 o
   4  -9   4         64.53         66.75         2.29 o
   5  -9   4       1551.08       1532.65        19.56 o
   6  -9   4        976.41       1000.14        14.47 o
   7  -9   4         40.07         30.06         2.87 o
   8  -9   4          1.13         -0.34         1.64 o
  -5  -8   4         17.57         24.98         5.08 o
  -4  -8   4        418.50        419.66        11.67 o
  -3  -8   4         81.43         73.84        16.20 o
  -2  -8   4         13.86         13.93         2.85 o
  -1  -8   4         12.16         13.87         2.78 o
   0  -8   4        780.89        775.90         7.42 o
   1  -8   4        728.30        741.67         7.68 o
   2  -8   4          3.75          7.98         0.80 o
   3  -8   4        255.40        267.18         3.81 o
   4  -8   4       3255.01       3233.67        39.24 o
   5  -8   4       1003.17        961.84         9.57 o
   6  -8   4          4.12          6.50         2.42 o
   7  -8   4          4.99          3.05         1.82 o
   8  -8   4        605.75        621.09         9.33 o
   9  -8   4        627.32        635.63        13.62 o
  -6  -7   4         92.88         92.97         9.15 o
  -5  -7   4          3.99          3.72         2.83 o
  -4  -7   4        613.07        595.13        11.27 o
  -3  -7   4       1737.68       1727.54        16.12 o
  -2  -7   4        381.59        370.32         4.69 o
  -1  -7   4        109.68        103.70         2.21 o
   0  -7   4        206.65        218.40         2.48 o
   1  -7   4       2087.04       2140.48        24.84 o
   2  -7   4        316.83        310.54         7.45 o
   3  -7   4       2064.24       2058.90        31.58 o
   4  -7   4         51.29         57.42         1.59 o
   5  -7   4        524.35        497.36         7.20 o
   6  -7   4         11.42          9.95         1.98 o
   7  -7   4        133.91        151.29         4.99 o
   8  -7   4        170.32        162.24        14.36 o
   9  -7   4          1.37          0.61         1.76 o
  -7  -6   4          5.22          2.05         3.46 o
  -6  -6   4         19.70         19.91         3.91 o
  -5  -6   4        395.97        400.69         8.49 o
  -4  -6   4       3756.86       3736.86        43.55 o
  -3  -6   4        288.11        288.88         2.95 o
  -2  -6   4         68.43         64.77         2.29 o
  -1  -6   4       2649.27       2647.56        30.44 o
   0  -6   4       5651.87       5692.56        98.88 o
   1  -6   4        133.46        133.00         1.83 o
   2  -6   4         83.68         79.78         3.44 o
   3  -6   4        222.36        201.92         2.42 o
   4  -6   4       1949.13       1921.69        15.91 o
   5  -6   4        758.12        742.68         8.48 o
   6  -6   4         17.89         21.23         2.17 o
   7  -6   4         44.46         42.68         5.87 o
   8  -6   4       1105.02       1124.19        13.52 o
  -7  -5   4        221.58        206.72         7.62 o
  -6  -5   4        355.20        366.87        13.97 o
  -5  -5   4       1177.84       1172.02        14.30 o
  -4  -5   4        534.64        497.97        37.62 o
  -3  -5   4         32.04         42.04         1.83 o
  -2  -5   4       2449.03       2368.45        21.45 o
  -1  -5   4       2587.65       2644.21        39.39 o
   0  -5   4        251.86        237.73         3.40 o
   1  -5   4          4.60          4.06         1.86 o
   2  -5   4         68.52         59.73         1.52 o
   3  -5   4       4913.03       4847.39        46.84 o
   4  -5   4        642.18        632.17         6.36 o
   5  -5   4         16.86         17.36         2.25 o
   6  -5   4       1375.27       1403.88        15.53 o
   7  -5   4       1408.06       1418.69        14.59 o
   8  -5   4        116.35        120.50         4.49 o
   9  -5   4        102.26        119.73         4.45 o
  -8  -4   4        790.07        850.15        20.85 o
  -7  -4   4          4.07          3.17         1.99 o
  -6  -4   4        234.07        244.15         3.52 o
  -5  -4   4        660.97        683.26         5.62 o
  -4  -4   4       1651.80       1666.52        13.04 o
  -3  -4   4          5.56          5.38         0.92 o
  -2  -4   4        406.61        406.69         3.76 o
  -1  -4   4       3158.69       3140.21        29.41 o
   0  -4   4        862.37        801.48         8.65 o
   1  -4   4        985.95        972.82        12.32 o
   2  -4   4          5.17          6.40         1.00 o
   3  -4   4       1053.54       1037.66        14.66 o
   4  -4   4       2227.62       2147.80        24.30 o
   5  -4   4        882.61        871.94         9.86 o
   6  -4   4        973.43        941.22        17.32 o
   7  -4   4         21.75         17.34         3.81 o
   8  -4   4        156.29        166.98         5.63 o
  -9  -3   4        146.83        164.75         5.95 o
  -8  -3   4         76.70         69.19         3.44 o
  -7  -3   4        663.02        654.23         7.21 o
  -6  -3   4       2746.53       2680.32        37.51 o
  -5  -3   4        939.76        911.68         9.44 o
  -4  -3   4          5.40          8.33         0.88 o
  -3  -3   4        819.49        774.87         6.67 o
  -2  -3   4       5055.07       5140.28        37.60 o
  -1  -3   4       7082.40       7602.61        63.24 o
   0  -3   4        201.09        203.98         3.53 o
   1  -3   4        610.47        646.95         8.04 o
   2  -3   4       4861.88       4901.33        67.30 o
   3  -3   4       2807.12       2770.06        31.03 o
   4  -3   4         23.32         30.40         1.98 o
   5  -3   4        935.98        886.54        19.56 o
   6  -3   4       2065.52       2049.26        37.62 o
   7  -3   4        476.83        459.52         9.48 o
   8  -3   4          5.08          0.19         1.65 o
  -9  -2   4        525.63        544.65         9.31 o
  -8  -2   4         75.63         66.38        12.35 o
  -7  -2   4        132.40        135.98         3.45 o
  -6  -2   4        209.64        209.40         3.84 o
  -5  -2   4        331.16        326.82         3.49 o
  -4  -2   4         11.70         21.56         1.12 o
  -3  -2   4       4336.05       4491.40        31.80 o
  -2  -2   4        194.50        178.34         2.72 o
  -1  -2   4       4089.47       4538.42        51.52 o
   0  -2   4        740.06        706.40         7.25 o
   1  -2   4       5387.24       5381.52        50.33 o
   2  -2   4         27.29         21.05         1.29 o
   3  -2   4        110.00        109.52         2.38 o
   4  -2   4        140.03        154.42         3.61 o
   5  -2   4       2465.28       2472.85        59.75 o
   6  -2   4       1072.49       1075.97        22.68 o
   7  -2   4          1.82          0.55         1.16 o
   8  -2   4          3.81          2.08         3.71 o
 -10  -1   4        586.52        582.10        26.73 o
  -9  -1   4         58.82         29.11        17.35 o
  -8  -1   4          7.00          5.07         1.28 o
  -7  -1   4       1578.15       1581.41        18.35 o
  -6  -1   4       2315.02       2306.14        22.34 o
  -5  -1   4          8.11          7.65         0.75 o
  -4  -1   4         99.34        101.44         1.37 o
  -3  -1   4       2377.75       2434.92        17.92 o
  -2  -1   4       4382.85       4521.54        37.69 o
  -1  -1   4         36.63         43.79         4.18 o
   0  -1   4        165.48        163.15         3.53 o
   1  -1   4       2338.14       2309.92        29.67 o
   2  -1   4       1372.07       1301.96        19.97 o
   3  -1   4         46.12         54.54         3.26 o
   4  -1   4       1795.41       1785.36        34.39 o
   5  -1   4         50.00         44.09         2.08 o
   6  -1   4        667.37        674.43        15.39 o
   7  -1   4          0.81         -0.04         2.48 o
   8  -1   4        698.90        716.18        23.65 o
 -10   0   4          7.98         10.23        10.67 o
  -9   0   4         22.92         26.71         1.90 o
  -8   0   4       1414.09       1394.86        12.89 o
  -7   0   4        457.68        445.00         5.39 o
  -6   0   4        110.33        104.82         2.01 o
  -5   0   4        374.55        388.43         3.42 o
  -4   0   4       7321.79       7697.94        60.75 o
  -3   0   4       6233.75       6519.73        51.97 o
  -2   0   4         31.50         29.28         0.79 o
  -1   0   4         84.17        104.25         2.01 o
   0   0   4       9710.58      10132.76       155.42 o
   1   0   4      10475.56      11107.43       177.89 o
   2   0   4        422.98        416.95         7.18 o
   3   0   4         60.13         63.08         2.34 o
   4   0   4        220.76        207.21         4.95 o
   5   0   4       1607.09       1577.94        27.47 o
   6   0   4        125.89        131.90         6.75 o
   7   0   4          9.36         10.28         4.38 o
 -11   1   4        216.24        180.33       106.90 o
 -10   1   4         12.63          3.76         3.30 o
  -9   1   4        447.27        452.94         9.57 o
  -8   1   4         30.42         34.42         1.74 o
  -7   1   4       2419.72       2411.25        27.75 o
  -6   1   4        705.04        718.29         7.19 o
  -5   1   4       2732.70       2797.33        50.85 o
  -4   1   4        744.56        771.74        10.23 o
  -3   1   4         30.94         24.40         0.72 o
  -2   1   4         34.53         31.63         2.24 o
  -1   1   4       3830.14       4123.75        36.72 o
   0   1   4       3705.31       3862.93        33.96 o
   1   1   4         79.06         85.94         1.92 o
   2   1   4         12.51         14.97         1.94 o
   3   1   4       2147.00       2083.33        26.51 o
   4   1   4       1552.23       1522.28        27.53 o
   5   1   4         21.68         20.46         2.86 o
   6   1   4          1.66          5.19         3.09 o
   7   1   4        681.39        717.27        19.14 o
 -11   2   4         27.02         23.20         6.24 o
 -10   2   4          0.36         -1.51         1.90 o
  -9   2   4        418.22        403.15         8.55 o
  -8   2   4       5163.26       5183.62        53.28 o
  -7   2   4       1036.20       1021.17         9.49 o
  -6   2   4          5.52          9.68         1.61 o
  -5   2   4       1333.89       1285.97        11.53 o
  -4   2   4       4915.39       5102.33        46.62 o
  -3   2   4        592.89        559.99         4.08 o
  -2   2   4        311.83        316.24         2.47 o
  -1   2   4         32.74         43.85         1.20 o
   0   2   4       3973.22       3996.30        42.13 o
   1   2   4        616.92        626.78         5.29 o
   2   2   4        569.41        562.56         5.45 o
   3   2   4        186.84        193.31         5.44 o
   4   2   4       1185.37       1106.14        24.52 o
   5   2   4         13.32         17.46         4.36 o
   6   2   4        269.88        276.81        10.75 o
 -11   3   4         91.53         87.49         5.36 o
 -10   3   4        339.71        345.92        10.42 o
  -9   3   4       1279.78       1266.33        17.69 o
  -8   3   4         65.25         64.14         3.32 o
  -7   3   4          5.30          6.16         1.85 o
  -6   3   4       1361.24       1341.15        13.17 o
  -5   3   4       4325.60       4239.00        49.19 o
  -4   3   4        180.63        151.82         2.29 o
  -3   3   4         14.52         14.98         0.82 o
  -2   3   4       1689.08       1575.17        11.76 o
  -1   3   4       6462.12       6668.32        69.23 o
   0   3   4        809.74        795.64         6.38 o
   1   3   4         14.21         12.19         0.95 o
   2   3   4        925.87        868.73         8.66 o
   3   3   4       2469.46       2334.65        28.75 o
   4   3   4        369.99        390.91        12.02 o
   5   3   4          2.77          0.63         2.71 o
   6   3   4         36.06         43.14         6.29 o
 -11   4   4         51.60         47.66         5.61 o
 -10   4   4         96.85         91.70         4.79 o
  -9   4   4        409.71        395.28         7.97 o
  -8   4   4        320.80        309.71         6.41 o
  -7   4   4        810.12        789.91         9.74 o
  -6   4   4        282.35        278.82         5.69 o
  -5   4   4       1107.29       1095.19        14.32 o
  -4   4   4       2065.44       2187.39        17.19 o
  -3   4   4       1941.40       1947.60        14.06 o
  -2   4   4       2019.67       2034.28        15.25 o
  -1   4   4        208.81        198.13         3.36 o
   0   4   4       1350.94       1372.67        11.15 o
   1   4   4        660.67        638.00         5.45 o
   2   4   4       1870.50       1846.79        26.81 o
   3   4   4         27.22         29.07         5.48 o
   4   4   4         19.80         23.29         5.03 o
   5   4   4        404.39        424.54        14.55 o
 -12   5   4        126.17        129.02         8.36 o
 -11   5   4        172.26        173.86         7.13 o
 -10   5   4       1065.72       1060.18        16.09 o
  -9   5   4        720.10        703.29        13.23 o
  -8   5   4        117.51        117.80         5.00 o
  -7   5   4         25.05         25.31         2.63 o
  -6   5   4       1115.24       1044.80        13.44 o
  -5   5   4       2882.92       2835.70        20.73 o
  -4   5   4        440.93        443.72         4.14 o
  -3   5   4         38.20         39.88         1.97 o
  -2   5   4       3462.70       3494.02        28.00 o
  -1   5   4        645.58        603.32         4.82 o
   0   5   4        332.77        339.47         3.91 o
   1   5   4          9.42         10.19         1.93 o
   2   5   4        465.35        476.85        12.08 o
   3   5   4        680.29        680.15        15.37 o
   4   5   4         97.89         88.92         9.01 o
 -12   6   4         56.71         59.94         9.14 o
 -11   6   4        572.20        598.50        12.45 o
 -10   6   4        156.81        166.20         7.84 o
  -9   6   4         22.17         24.46         3.56 o
  -8   6   4         95.37        107.48         4.78 o
  -7   6   4       4326.38       4103.92        69.67 o
  -6   6   4        538.36        520.21         6.41 o
  -5   6   4        298.52        294.86         3.07 o
  -4   6   4        519.26        503.51         4.83 o
  -3   6   4       4363.28       4317.47        36.32 o
  -2   6   4        917.64        857.17         8.18 o
  -1   6   4        317.94        291.62         3.04 o
   0   6   4         36.30         37.41         1.24 o
   1   6   4       2473.89       2472.21        32.14 o
   2   6   4       1608.03       1605.93        26.80 o
   3   6   4          0.86          2.89         4.12 o
 -12   7   4        115.59        131.58         9.00 o
 -11   7   4        236.35        230.42         9.26 o
 -10   7   4        610.31        594.54        12.86 o
  -9   7   4        110.15        111.77         6.27 o
  -8   7   4        275.56        274.11         7.36 o
  -7   7   4        307.27        301.24         3.55 o
  -6   7   4        970.53        930.77         9.49 o
  -5   7   4         35.29         33.90         1.89 o
  -4   7   4       1297.15       1238.50        11.14 o
  -3   7   4          2.22          4.56         1.19 o
  -2   7   4        348.83        357.75         4.88 o
  -1   7   4        124.38        117.32         3.25 o
   0   7   4       1316.02       1325.29        11.85 o
   1   7   4        441.23        461.96        12.27 o
   2   7   4         24.80         14.86         5.94 o
 -11   8   4        647.66        664.88        15.54 o
 -10   8   4         46.53         43.67         5.29 o
  -9   8   4         34.51         29.77         8.32 o
  -8   8   4       1506.63       1495.30        16.18 o
  -7   8   4       2547.19       2490.47        20.90 o
  -6   8   4        396.49        387.20         4.37 o
  -5   8   4         28.44         26.55         2.16 o
  -4   8   4        210.16        220.07         3.42 o
  -3   8   4       1678.78       1685.45        17.43 o
  -2   8   4        224.51        230.46         4.04 o
  -1   8   4         18.18         15.38         1.74 o
   0   8   4         73.31         50.04        15.35 o
   1   8   4        507.31        516.11        16.23 o
 -11   9   4        102.05         87.23         8.50 o
 -10   9   4          0.09         -0.75         2.57 o
  -9   9   4        250.87        273.53         9.27 o
  -8   9   4        149.98        156.51         4.82 o
  -7   9   4         67.73         71.21         3.00 o
  -6   9   4         48.31         45.81         5.02 o
  -5   9   4       1040.65       1025.98        10.81 o
  -4   9   4       1672.18       1680.29        15.65 o
  -3   9   4        125.24        120.82         3.55 o
  -2   9   4         98.24         94.40         2.41 o
  -1   9   4       1054.17       1060.08        19.95 o
   0   9   4        634.66        643.48        15.97 o
 -11  10   4        130.92        121.12         9.71 o
 -10  10   4         13.25          8.86         4.00 o
  -9  10   4         26.45         18.15         5.00 o
  -8  10   4        372.85        390.49        11.46 o
  -7  10   4         11.23          9.13         1.53 o
  -6  10   4        324.96        333.45         5.50 o
  -5  10   4         28.69         25.76         4.05 o
  -4  10   4        298.29        300.40         5.03 o
  -3  10   4          4.70          2.32         1.47 o
  -2  10   4        582.56        584.78        19.04 o
  -1  10   4        102.25         97.51         7.72 o
 -10  11   4        175.16        188.87        10.22 o
  -9  11   4        904.47        942.90        19.01 o
  -8  11   4         75.15         60.79        13.84 o
  -7  11   4         54.09         36.60         9.31 o
  -6  11   4        170.91        182.50         5.03 o
  -5  11   4        812.02        810.48        10.60 o
  -4  11   4        182.35        170.49         5.20 o
  -3  11   4         11.76          6.06         4.50 o
  -8  12   4         34.54         12.35        11.03 o
  -7  12   4        371.84        395.13         8.92 o
  -6  12   4        398.05        403.86         7.84 o
   2 -12   5          0.83          2.04         3.36 o
   3 -12   5        167.99        169.92         8.94 o
   4 -12   5        718.04        733.04        16.23 o
   5 -12   5        298.21        300.46        12.48 o
  -1 -11   5          2.10          3.11         5.26 o
   0 -11   5        169.03        179.08         6.16 o
   1 -11   5        162.31        157.94         7.29 o
   2 -11   5        108.81        123.65         6.65 o
   3 -11   5        465.02        472.90        12.94 o
   4 -11   5          7.92          9.95         4.25 o
   5 -11   5         34.74         41.98         5.01 o
   6 -11   5        160.60        177.96         8.45 o
  -2 -10   5        260.24        280.03        14.69 o
  -1 -10   5        468.08        463.26         9.72 o
   0 -10   5        856.14        834.29        14.27 o
   1 -10   5        230.54        237.59         9.17 o
   2 -10   5         38.54         24.83        14.58 o
   3 -10   5       1208.01       1233.35        18.30 o
   4 -10   5        377.35        381.41         9.40 o
   5 -10   5        271.42        276.93         9.57 o
   6 -10   5         10.78         11.12         3.95 o
   7 -10   5        425.04        428.88        13.89 o
  -4  -9   5          6.60          9.53         6.75 o
  -3  -9   5         26.93          7.26        11.62 o
  -2  -9   5       2096.23       2121.93        22.65 o
  -1  -9   5        658.43        681.69         8.00 o
   0  -9   5          0.48          2.92         1.65 o
   1  -9   5        501.72        487.74         4.78 o
   2  -9   5       2246.68       2233.68        17.56 o
   3  -9   5        548.56        548.53         5.75 o
   4  -9   5         40.44         60.61         4.80 o
   5  -9   5        145.27        150.27         3.78 o
   6  -9   5       1052.46       1049.38        21.14 o
   7  -9   5        898.62        889.70        11.47 o
   8  -9   5        155.04        155.73         5.30 o
  -5  -8   5        584.37        612.03        15.31 o
  -4  -8   5         26.71         31.66         3.58 o
  -3  -8   5        200.54        202.78         3.83 o
  -2  -8   5        602.61        606.05         7.64 o
  -1  -8   5        594.71        615.87         6.50 o
   0  -8   5         49.96         51.85         2.49 o
   1  -8   5        511.41        553.28         6.62 o
   2  -8   5         34.42         27.83         1.58 o
   3  -8   5        744.85        730.41        11.60 o
   4  -8   5        126.20        127.98         4.01 o
   5  -8   5        876.74        891.38        10.82 o
   6  -8   5        253.48        250.96         5.23 o
   7  -8   5         18.08         23.34         3.61 o
   8  -8   5          7.00          7.17         2.08 o
  -6  -7   5        967.66        996.27        19.75 o
  -5  -7   5         18.19         18.04         3.72 o
  -4  -7   5          8.00          5.26         1.74 o
  -3  -7   5        849.50        863.75         8.26 o
  -2  -7   5       3623.92       3597.69        31.32 o
  -1  -7   5        162.18        160.89         2.20 o
   0  -7   5         40.56         44.92         0.99 o
   1  -7   5        549.62        586.70        10.27 o
   2  -7   5       2087.65       2082.58        36.11 o
   3  -7   5        996.94        969.60        12.06 o
   4  -7   5        126.62        124.90         3.39 o
   5  -7   5        243.45        243.36         4.14 o
   6  -7   5        930.63        929.75        11.41 o
   7  -7   5         36.65         41.64         3.37 o
   8  -7   5         35.72         32.69         8.64 o
  -7  -6   5        209.60        230.08         9.21 o
  -6  -6   5        116.03        100.85         6.15 o
  -5  -6   5          8.25         10.58         2.18 o
  -4  -6   5        509.52        494.89         5.59 o
  -3  -6   5        631.15        634.02         5.92 o
  -2  -6   5        195.72        200.93         3.18 o
  -1  -6   5         56.44         53.67         1.76 o
   0  -6   5       2335.20       2194.70        34.13 o
   1  -6   5       3353.60       3269.05        36.83 o
   2  -6   5         54.52         61.06         4.02 o
   3  -6   5          1.87          2.45         0.96 o
   4  -6   5       1101.04       1083.91        10.34 o
   5  -6   5       2989.82       2981.95        26.87 o
   6  -6   5         90.03         93.54         3.77 o
   7  -6   5         38.74         26.35         9.55 o
   8  -6   5        281.57        293.23         6.34 o
  -7  -5   5        771.73        804.55        15.60 o
  -6  -5   5        353.48        350.18         7.14 o
  -5  -5   5          3.98          4.77         1.15 o
  -4  -5   5         80.32         85.33         2.37 o
  -3  -5   5        438.64        422.49         5.11 o
  -2  -5   5        662.88        687.77         6.28 o
  -1  -5   5        516.37        490.72         3.41 o
   0  -5   5          1.31          2.28         1.47 o
   1  -5   5       1029.22       1006.10        11.72 o
   2  -5   5         24.46         23.31         1.43 o
   3  -5   5       2205.51       2177.03        17.52 o
   4  -5   5        273.22        276.65         4.07 o
   5  -5   5        135.12        122.79         3.56 o
   6  -5   5         33.57         26.74         3.88 o
   7  -5   5        926.86        954.31        11.82 o
   8  -5   5        517.74        534.02         8.85 o
  -8  -4   5       1148.82       1216.40        27.07 o
  -7  -4   5        119.24        135.09         4.46 o
  -6  -4   5         19.76         18.35         1.31 o
  -5  -4   5       1423.84       1397.48        16.10 o
  -4  -4   5       3901.37       3868.78        32.32 o
  -3  -4   5       2456.50       2472.33        18.35 o
  -2  -4   5        178.15        190.09         2.70 o
  -1  -4   5        959.09        985.49        13.10 o
   0  -4   5       6346.20       6390.68       123.73 o
   1  -4   5       2281.07       2238.53        30.91 o
   2  -4   5        150.35        142.81         2.22 o
   3  -4   5        899.82        911.70        10.07 o
   4  -4   5        887.45        890.68        13.06 o
   5  -4   5        791.78        801.77        13.20 o
   6  -4   5        109.29        108.81         3.66 o
   7  -4   5         11.95          5.98         3.50 o
   8  -4   5        574.50        594.10        16.94 o
  -9  -3   5        149.81        166.88         9.02 o
  -8  -3   5         99.93         91.01         4.52 o
  -7  -3   5        227.38        241.46         4.49 o
  -6  -3   5        668.59        640.91         6.23 o
  -5  -3   5        822.93        793.99         6.95 o
  -4  -3   5         24.84         34.88         1.38 o
  -3  -3   5          2.74          3.63         0.83 o
  -2  -3   5        672.54        666.81         4.89 o
  -1  -3   5       6145.71       6336.34        90.39 o
   0  -3   5        577.17        573.77         6.96 o
   1  -3   5         29.68         29.71         1.45 o
   2  -3   5       2650.39       2670.71        33.60 o
   3  -3   5       5196.96       5197.24        47.03 o
   4  -3   5        272.71        270.36         4.60 o
   5  -3   5         18.52         23.19         2.54 o
   6  -3   5         87.89         95.76         4.03 o
   7  -3   5       1571.96       1589.47        17.29 o
   8  -3   5        438.83        434.05         7.31 o
  -9  -2   5        451.18        474.86         9.11 o
  -8  -2   5        632.63        627.42         7.97 o
  -7  -2   5        124.24        116.33         2.24 o
  -6  -2   5        132.52        127.73         2.80 o
  -5  -2   5       2910.76       2909.82        23.44 o
  -4  -2   5       2634.24       2655.43        19.51 o
  -3  -2   5        124.83        110.69         1.37 o
  -2  -2   5        719.50        759.27        10.03 o
  -1  -2   5       3279.32       3457.09        73.86 o
   0  -2   5       1981.09       1946.66        33.90 o
   1  -2   5        721.19        694.06         7.29 o
   2  -2   5        984.53        995.47         9.61 o
   3  -2   5         92.12         93.28         2.40 o
   4  -2   5        571.27        554.40         6.97 o
   5  -2   5         36.16         33.39         2.65 o
   6  -2   5        801.57        798.52        16.85 o
   7  -2   5          2.26          2.78         2.09 o
 -10  -1   5        387.59        384.46        17.06 o
  -9  -1   5        290.13        291.13         3.78 o
  -8  -1   5         43.05         43.49         1.60 o
  -7  -1   5         17.19         20.12         1.41 o
  -6  -1   5       6922.73       7169.55        69.85 o
  -5  -1   5       2167.67       2112.42        18.90 o
  -4  -1   5        111.83        131.99         1.79 o
  -3  -1   5        568.69        529.43         6.70 o
  -2  -1   5       3258.87       3201.81        34.82 o
  -1  -1   5       3952.00       4047.49        75.94 o
   0  -1   5        123.26        106.78         2.62 o
   1  -1   5        426.12        451.89         6.22 o
   2  -1   5       2736.01       2637.48        41.41 o
   3  -1   5       3106.28       3107.08        44.29 o
   4  -1   5         39.69         45.68         2.96 o
   5  -1   5         50.61         55.47         3.95 o
   6  -1   5        207.70        205.17         5.59 o
   7  -1   5        251.97        264.69        10.63 o
 -10   0   5        124.87        123.78         6.95 o
  -9   0   5        475.29        487.81         6.10 o
  -8   0   5          7.09          5.67         1.29 o
  -7   0   5       2058.79       2022.72        14.79 o
  -6   0   5        415.35        409.05         3.91 o
  -5   0   5        574.31        573.20         5.38 o
  -4   0   5        108.95         99.61         1.12 o
  -3   0   5       3336.00       3308.25        23.39 o
  -2   0   5        837.58        755.40         6.14 o
  -1   0   5         39.80         48.05         1.62 o
   0   0   5        103.88         96.67         2.36 o
   1   0   5       3595.87       3524.72        61.49 o
   2   0   5       1903.69       1864.11        37.78 o
   3   0   5          2.30          1.45         1.10 o
   4   0   5        200.02        197.77         7.97 o
   5   0   5       1843.42       1823.84        21.11 o
   6   0   5        927.49        973.40        17.38 o
   7   0   5          1.57         -1.94         3.51 o
 -11   1   5        401.77        440.36        20.96 o
 -10   1   5       1877.27       1905.54        36.08 o
  -9   1   5         96.05        102.47         3.41 o
  -8   1   5        129.23        128.17         4.11 o
  -7   1   5        164.58        169.81         2.64 o
  -6   1   5       2626.31       2753.17        59.40 o
  -5   1   5         38.01         43.19         0.71 o
  -4   1   5        247.77        274.05         2.56 o
  -3   1   5        525.66        524.63         3.79 o
  -2   1   5       1263.21       1189.93         9.49 o
  -1   1   5         82.34         86.99         5.60 o
   0   1   5        801.69        776.66         8.36 o
   1   1   5          9.39         11.05         1.29 o
   2   1   5       2523.50       2454.41        36.77 o
   3   1   5        265.44        244.00         5.06 o
   4   1   5       1517.44       1483.35        15.70 o
   5   1   5         11.98         10.01         3.65 o
   6   1   5         74.21         65.80        10.72 o
 -11   2   5        330.94        347.76         9.52 o
 -10   2   5        120.66        129.18         4.84 o
  -9   2   5        570.76        549.73        16.26 o
  -8   2   5       1817.01       1783.25        19.32 o
  -7   2   5       1882.94       1806.94        19.36 o
  -6   2   5         85.56         85.22         2.82 o
  -5   2   5        149.63        168.76         3.57 o
  -4   2   5       3306.66       3393.15        26.64 o
  -3   2   5      15844.96      16618.32       169.95 o
  -2   2   5        455.11        444.46         4.24 o
  -1   2   5         48.56         50.76         1.60 o
   0   2   5       1706.21       1669.82        14.56 o
   1   2   5       3713.78       3662.33        46.82 o
   2   2   5        548.57        529.46         5.46 o
   3   2   5         70.72         65.88         2.14 o
   4   2   5        439.71        450.91        11.77 o
   5   2   5        732.31        744.49        17.08 o
   6   2   5         44.82         45.03         6.65 o
 -11   3   5        131.20        133.12         7.93 o
 -10   3   5        208.09        202.78         6.95 o
  -9   3   5         81.32         84.89         4.14 o
  -8   3   5         41.89         37.15         2.98 o
  -7   3   5        115.46        123.97         4.26 o
  -6   3   5        388.67        381.23         5.58 o
  -5   3   5       3248.34       3380.29        53.86 o
  -4   3   5        409.82        362.65         3.34 o
  -3   3   5       1354.60       1448.42         9.43 o
  -2   3   5         59.84         74.28         2.02 o
  -1   3   5       4054.51       4124.87        33.78 o
   0   3   5       1730.36       1692.48        15.84 o
   1   3   5        101.22         85.31         4.14 o
   2   3   5        171.14        157.33         3.76 o
   3   3   5       1014.66        995.60        17.27 o
   4   3   5       1510.53       1533.05        27.39 o
   5   3   5         96.85        101.99         8.79 o
 -11   4   5        287.31        277.97         8.10 o
 -10   4   5        257.67        253.09         8.60 o
  -9   4   5        159.94        161.57         5.62 o
  -8   4   5       1878.23       1883.20        21.24 o
  -7   4   5       1594.51       1587.07        21.48 o
  -6   4   5         62.34         58.39         2.85 o
  -5   4   5         60.84         57.68         1.35 o
  -4   4   5       2651.24       2560.19        23.51 o
  -3   4   5        990.89        983.64         7.72 o
  -2   4   5        281.54        265.43         3.09 o
  -1   4   5        195.59        219.73         3.38 o
   0   4   5        438.02        468.79         4.79 o
   1   4   5        274.72        274.40         3.66 o
   2   4   5        535.89        528.49        11.54 o
   3   4   5        502.19        501.39        13.15 o
   4   4   5        238.22        251.15        12.70 o
 -12   5   5         15.10         15.81         4.80 o
 -11   5   5         36.80         36.39         5.43 o
 -10   5   5        245.39        242.84         8.70 o
  -9   5   5       1381.74       1384.85        21.38 o
  -8   5   5         55.64         47.22         3.64 o
  -7   5   5         60.91         57.96         3.43 o
  -6   5   5       1479.25       1416.32        18.35 o
  -5   5   5       5647.40       5730.78        54.77 o
  -4   5   5        790.30        771.63         6.23 o
  -3   5   5         81.36         84.86         3.08 o
  -2   5   5         89.93         95.69         2.37 o
  -1   5   5       3845.53       3884.62        34.12 o
   0   5   5        979.94       1000.58         9.21 o
   1   5   5         24.94         17.82         2.75 o
   2   5   5        109.18        116.16         7.27 o
   3   5   5        897.92        881.16        19.60 o
 -12   6   5        250.47        238.74        13.62 o
 -11   6   5         66.75         77.86         7.60 o
 -10   6   5        378.21        386.44        10.01 o
  -9   6   5        485.14        457.06         9.81 o
  -8   6   5        537.53        516.50        10.43 o
  -7   6   5        149.79        157.19         8.92 o
  -6   6   5       1306.40       1299.30        10.25 o
  -5   6   5        434.44        429.90         5.59 o
  -4   6   5         28.93         36.77         2.43 o
  -3   6   5        102.77        108.93         3.02 o
  -2   6   5       1991.88       2056.54        15.49 o
  -1   6   5         23.37         33.00         1.99 o
   0   6   5         78.77         79.42         5.21 o
   1   6   5        477.32        468.20        14.81 o
   2   6   5       1158.38       1164.16        23.79 o
   3   6   5         51.08         56.41         7.75 o
 -12   7   5          4.64         -0.37         3.87 o
 -11   7   5         33.28         31.25         5.69 o
 -10   7   5       1294.60       1295.45        24.64 o
  -9   7   5       1221.43       1178.17        17.98 o
  -8   7   5          0.13          1.47         2.98 o
  -7   7   5          7.73          7.76         1.35 o
  -6   7   5        555.95        553.24         6.49 o
  -5   7   5       1847.68       1758.19        12.94 o
  -4   7   5          0.79          1.97         1.12 o
  -3   7   5        263.74        267.13         4.72 o
  -2   7   5        625.15        609.54         5.74 o
  -1   7   5        900.71        897.32        10.19 o
   0   7   5         42.84         35.03         8.32 o
   1   7   5          9.77         10.55         4.82 o
   2   7   5         11.41         14.38         5.54 o
 -11   8   5        336.92        363.19        13.35 o
 -10   8   5        466.25        491.05        12.64 o
  -9   8   5          1.04          0.99         2.93 o
  -8   8   5        153.21        156.21         6.68 o
  -7   8   5       1608.34       1588.79        13.65 o
  -6   8   5        232.77        238.28         3.48 o
  -5   8   5         62.49         63.39         2.23 o
  -4   8   5        226.31        220.39         4.36 o
  -3   8   5       2131.35       2113.00        19.12 o
  -2   8   5       1574.85       1573.11        15.06 o
  -1   8   5          4.12          0.56         2.92 o
   0   8   5          5.82          3.59         3.56 o
   1   8   5        615.23        636.47        17.97 o
 -11   9   5         14.99         16.38         4.99 o
 -10   9   5        336.57        332.39        12.29 o
  -9   9   5          2.57         -0.76         3.27 o
  -8   9   5        160.28        163.14        27.25 o
  -7   9   5          0.65          3.24         1.62 o
  -6   9   5        412.20        402.70         5.47 o
  -5   9   5          0.37          0.08         1.23 o
  -4   9   5        607.79        594.95         7.91 o
  -3   9   5        100.78        105.95         3.00 o
  -2   9   5        175.81        180.07         8.12 o
  -1   9   5          7.48          6.87         4.24 o
 -10  10   5         54.15         46.70         9.80 o
  -9  10   5        167.80        167.33        11.31 o
  -8  10   5        147.07        154.90         7.64 o
  -7  10   5       1134.65       1121.79        11.66 o
  -6  10   5         14.71         10.82         2.70 o
  -5  10   5         11.28          7.38         2.65 o
  -4  10   5         51.57         54.76         2.92 o
  -3  10   5        351.74        360.16         7.72 o
  -2  10   5        118.69        126.62         7.74 o
  -9  11   5        459.21        481.17        13.84 o
  -8  11   5        380.07        398.84        11.72 o
  -7  11   5          0.25          2.04         1.96 o
  -6  11   5         90.46         90.82         4.02 o
  -5  11   5        562.76        576.96         9.00 o
  -4  11   5        888.76        926.64        11.09 o
   0 -11   6        123.00        128.57         7.32 o
   1 -11   6        378.91        380.24        12.51 o
   2 -11   6         70.40         49.88        19.60 o
   3 -11   6          2.67          3.69         4.26 o
   4 -11   6         56.03         48.33         5.48 o
   5 -11   6        499.26        481.92        13.81 o
  -2 -10   6          3.17          3.24         2.76 o
  -1 -10   6        245.50        254.54         8.09 o
   0 -10   6       1276.19       1260.21        20.93 o
   1 -10   6        261.48        277.11         8.70 o
   2 -10   6         20.28          9.36         5.86 o
   3 -10   6        280.39        283.19        10.95 o
   4 -10   6       1793.02       1784.51        27.64 o
   5 -10   6        748.34        760.69        18.19 o
   6 -10   6         30.54         24.40         6.31 o
  -4  -9   6        124.26        136.14        10.66 o
  -3  -9   6        479.97        501.99        17.34 o
  -2  -9   6          5.66          7.50         2.77 o
  -1  -9   6        734.02        746.67        14.69 o
   0  -9   6         80.80         93.59         6.02 o
   1  -9   6         58.88         37.14        20.62 o
   2  -9   6         76.58         82.93         5.12 o
   3  -9   6        735.48        751.10        17.40 o
   4  -9   6        446.08        423.54        11.49 o
   5  -9   6         13.45         15.70         4.35 o
   6  -9   6        109.92        124.19         8.17 o
   7  -9   6        751.43        811.11        17.81 o
  -5  -8   6        894.10        940.46        22.95 o
  -4  -8   6       1057.43       1058.50        23.79 o
  -3  -8   6         88.59         94.21         5.15 o
  -2  -8   6        192.13        187.05         5.46 o
  -1  -8   6       1224.18       1194.46        25.38 o
   0  -8   6       2321.30       2247.78        38.79 o
   1  -8   6         85.77         69.66        10.18 o
   2  -8   6          1.45          3.53         3.11 o
   3  -8   6        377.09        384.37        10.62 o
   4  -8   6        991.36        981.39        11.57 o
   5  -8   6          0.94          0.71         0.81 o
   6  -8   6          1.88          0.26         1.12 o
   7  -8   6         85.30         87.38         3.88 o
  -6  -7   6        264.71        275.98         9.58 o
  -5  -7   6        364.77        381.86         8.15 o
  -4  -7   6          0.96          2.04         0.91 o
  -3  -7   6        201.60        195.70         2.92 o
  -2  -7   6       1302.62       1259.89        11.52 o
  -1  -7   6       1208.00       1194.88        18.78 o
   0  -7   6         29.87         19.75         2.80 o
   1  -7   6        792.45        800.39        13.43 o
   2  -7   6       1947.82       1909.78        24.05 o
   3  -7   6       1510.35       1474.40        15.12 o
   4  -7   6         38.65         35.47         2.11 o
   5  -7   6         20.92         22.89         2.20 o
   6  -7   6        730.98        733.27         9.28 o
   7  -7   6       1169.77       1176.19        14.12 o
  -7  -6   6        128.23        136.83         7.90 o
  -6  -6   6        318.36        316.55        12.63 o
  -5  -6   6        728.76        739.41         7.85 o
  -4  -6   6          1.15          2.81         1.72 o
  -3  -6   6        109.24        113.78         2.04 o
  -2  -6   6          0.78          0.77         1.07 o
  -1  -6   6        345.99        358.88         6.42 o
   0  -6   6        409.08        421.51         9.78 o
   1  -6   6       1746.69       1718.47        20.55 o
   2  -6   6        346.46        348.70         7.92 o
   3  -6   6        176.89        169.46         2.43 o
   4  -6   6         32.91         34.44         2.13 o
   5  -6   6        891.87        928.55         9.71 o
   6  -6   6        124.16        131.62         6.69 o
   7  -6   6          0.28          5.23         2.14 o
  -7  -5   6        654.19        656.37        10.21 o
  -6  -5   6       1149.15       1161.62        13.24 o
  -5  -5   6        581.65        567.20         7.78 o
  -4  -5   6          0.14          1.16         1.36 o
  -3  -5   6        746.03        765.97         5.91 o
  -2  -5   6       2998.36       3018.56        50.44 o
  -1  -5   6        727.30        714.01        14.46 o
   0  -5   6        287.92        300.22         6.82 o
   1  -5   6       1370.69       1365.93        17.73 o
   2  -5   6       1332.60       1296.95        13.24 o
   3  -5   6         21.60         22.50         2.01 o
   4  -5   6        178.26        168.23         3.92 o
   5  -5   6        108.41        113.29         4.19 o
   6  -5   6        734.54        741.08         9.18 o
   7  -5   6        309.69        309.99         6.60 o
  -8  -4   6        140.99        144.50         6.05 o
  -7  -4   6        577.22        567.02         9.12 o
  -6  -4   6         15.10         15.41         1.35 o
  -5  -4   6          0.30          1.45         1.10 o
  -4  -4   6       3109.21       3033.47        23.91 o
  -3  -4   6       3204.32       3259.68        30.70 o
  -2  -4   6         86.72         86.10         3.49 o
  -1  -4   6          0.02         -0.73         1.26 o
   0  -4   6       1552.64       1469.83        23.95 o
   1  -4   6       4458.64       4355.63        51.91 o
   2  -4   6        268.24        265.54         3.68 o
   3  -4   6         42.14         36.22         2.01 o
   4  -4   6       1180.99       1195.45        12.76 o
   5  -4   6       2195.15       2230.54        22.42 o
   6  -4   6        492.65        490.22         7.84 o
   7  -4   6         25.59         27.88         4.10 o
  -9  -3   6         21.19          4.90         6.38 o
  -8  -3   6         40.53         46.69         2.72 o
  -7  -3   6        723.08        725.38         7.40 o
  -6  -3   6        492.03        495.42         5.00 o
  -5  -3   6        698.91        677.22         5.72 o
  -4  -3   6         71.95         75.20         2.31 o
  -3  -3   6       2826.31       2959.72        19.70 o
  -2  -3   6        336.24        358.69         4.02 o
  -1  -3   6        857.36        820.04        11.86 o
   0  -3   6        859.06        848.23         8.63 o
   1  -3   6        513.12        523.59         6.77 o
   2  -3   6        935.39        948.89         8.62 o
   3  -3   6        304.35        303.65         7.14 o
   4  -3   6       2094.63       2084.16        20.22 o
   5  -3   6        187.31        179.79         4.92 o
   6  -3   6          2.98          1.64         1.58 o
   7  -3   6        131.14        141.37         5.05 o
  -9  -2   6        340.38        360.23         5.87 o
  -8  -2   6       2829.64       2859.76        28.70 o
  -7  -2   6        709.03        711.59         7.05 o
  -6  -2   6        296.43        299.43         3.39 o
  -5  -2   6        201.18        190.06         2.51 o
  -4  -2   6       5064.40       5194.34        43.64 o
  -3  -2   6       1879.70       1919.23        12.17 o
  -2  -2   6        725.98        796.25        12.43 o
  -1  -2   6        450.37        499.08         9.80 o
   0  -2   6       2300.10       2220.56        29.75 o
   1  -2   6       3426.40       3356.06        40.77 o
   2  -2   6          0.49          5.49         2.34 o
   3  -2   6          0.29          2.36         1.14 o
   4  -2   6       1506.53       1503.89        16.45 o
   5  -2   6        287.25        289.60         5.99 o
   6  -2   6        149.80        154.59         4.18 o
   7  -2   6          2.57          1.63         3.66 o
 -10  -1   6         82.83         86.90         9.28 o
  -9  -1   6        675.44        700.19        10.23 o
  -8  -1   6         12.02         12.71         1.30 o
  -7  -1   6        134.43        133.86         2.70 o
  -6  -1   6          9.71         11.33         1.35 o
  -5  -1   6       1169.85       1126.20         7.90 o
  -4  -1   6        290.74        288.29         3.03 o
  -3  -1   6          4.72          6.18         0.76 o
  -2  -1   6        799.32        777.36         8.95 o
  -1  -1   6       4976.87       4981.60        93.23 o
   0  -1   6       1220.90       1198.67        20.05 o
   1  -1   6        239.33        238.75         3.49 o
   2  -1   6        495.68        472.13         6.35 o
   3  -1   6       3600.36       3545.05        44.38 o
   4  -1   6        286.93        296.03         5.14 o
   5  -1   6         12.11         12.74         1.83 o
   6  -1   6        135.01        126.82        25.16 o
 -10   0   6          0.78          3.34         2.45 o
  -9   0   6        588.01        594.36        10.01 o
  -8   0   6        944.57        947.59         7.76 o
  -7   0   6         27.11         28.61         1.27 o
  -6   0   6        103.39        103.45         1.90 o
  -5   0   6        156.07        149.14         1.82 o
  -4   0   6       3900.29       4014.72        31.53 o
  -3   0   6        297.55        292.07         3.72 o
  -2   0   6       1245.92       1273.60        14.80 o
  -1   0   6        226.98        227.57         3.07 o
   0   0   6        626.30        607.84         7.93 o
   1   0   6        455.75        465.89         7.39 o
   2   0   6        899.12        890.27        12.33 o
   3   0   6         67.13         61.96         8.62 o
   4   0   6        186.31        178.91         4.04 o
   5   0   6        118.03        118.19         6.09 o
   6   0   6        754.48        777.45        16.95 o
 -11   1   6         66.42         77.40        11.60 o
 -10   1   6        602.93        610.27        19.15 o
  -9   1   6        618.39        613.83         9.91 o
  -8   1   6         23.88         25.01         1.29 o
  -7   1   6        377.41        376.18         5.29 o
  -6   1   6       3163.74       3286.78        33.87 o
  -5   1   6       4492.46       4649.32        34.78 o
  -4   1   6        195.33        213.84         2.24 o
  -3   1   6         28.81         33.07         1.57 o
  -2   1   6       4028.76       4032.77        59.89 o
  -1   1   6       4855.15       5005.90        64.65 o
   0   1   6        123.91        117.10         4.84 o
   1   1   6         11.68         11.77         1.35 o
   2   1   6        276.48        283.09         5.06 o
   3   1   6       1274.61       1228.61        14.13 o
   4   1   6          0.35          0.79         1.49 o
   5   1   6         70.17         57.45         8.59 o
 -11   2   6        534.82        549.36        11.33 o
 -10   2   6         53.34         54.68         3.94 o
  -9   2   6        239.13        223.82         6.10 o
  -8   2   6         15.99         17.87         2.65 o
  -7   2   6       1120.21       1081.49        12.26 o
  -6   2   6        765.65        746.85         7.75 o
  -5   2   6          6.70         11.55         1.54 o
  -4   2   6         25.27         22.22         1.28 o
  -3   2   6       6342.43       6526.91        56.81 o
  -2   2   6       1080.35       1067.98         9.43 o
  -1   2   6          0.14         -0.17         0.94 o
   0   2   6        251.04        256.99         5.52 o
   1   2   6       2248.95       2198.17        32.28 o
   2   2   6       1793.46       1818.49        17.05 o
   3   2   6         80.41         82.05         2.78 o
   4   2   6        175.25        170.91         8.74 o
   5   2   6        955.67       1008.09        23.84 o
 -11   3   6        198.75        198.64         7.82 o
 -10   3   6       1294.58       1296.47        16.56 o
  -9   3   6        379.63        364.91         8.32 o
  -8   3   6        194.72        190.46         5.73 o
  -7   3   6       1370.45       1278.53        15.39 o
  -6   3   6       2119.50       2090.94        23.51 o
  -5   3   6        120.46        124.17         1.86 o
  -4   3   6        870.22        851.67         7.48 o
  -3   3   6          1.00          1.75         0.93 o
  -2   3   6       1439.67       1412.42        11.29 o
  -1   3   6        832.93        790.69         7.33 o
   0   3   6       1374.47       1433.13        12.94 o
   1   3   6        186.28        183.88         3.40 o
   2   3   6        640.12        651.25        10.07 o
   3   3   6        207.61        228.10        10.34 o
   4   3   6        466.53        475.77        14.38 o
 -12   4   6        294.42        342.72        16.04 o
 -11   4   6        807.56        828.04        18.22 o
 -10   4   6          1.48          1.06         2.46 o
  -9   4   6          4.75          7.02         2.55 o
  -8   4   6       1318.48       1296.21        16.01 o
  -7   4   6       3179.90       3095.77        34.70 o
  -6   4   6        374.12        360.27         6.21 o
  -5   4   6         79.34         79.93         2.33 o
  -4   4   6        125.99        126.31         3.09 o
  -3   4   6       4486.22       4529.91        35.77 o
  -2   4   6        271.83        261.11         3.75 o
  -1   4   6         16.29         19.96         1.68 o
   0   4   6        758.01        736.08         7.58 o
   1   4   6       1853.73       1823.90        16.74 o
   2   4   6        177.25        187.82        22.57 o
   3   4   6          2.20          7.15         4.28 o
 -12   5   6         43.03         48.58         6.24 o
 -11   5   6        117.92        112.70         7.70 o
 -10   5   6        245.57        227.61         9.49 o
  -9   5   6        720.42        719.93        14.50 o
  -8   5   6       1463.95       1436.71        19.34 o
  -7   5   6        416.76        410.05         7.67 o
  -6   5   6        243.95        255.04         9.51 o
  -5   5   6        253.17        261.62         4.58 o
  -4   5   6       1174.77       1129.84         9.63 o
  -3   5   6        188.56        182.46         3.10 o
  -2   5   6         46.11         54.74         2.65 o
  -1   5   6        435.39        413.95         5.60 o
   0   5   6       1887.48       1886.80        18.45 o
   1   5   6         26.48         29.46         5.70 o
   2   5   6         27.63         31.33         5.60 o
   3   5   6        341.78        349.48        17.32 o
 -12   6   6        527.39        531.57        12.91 o
 -11   6   6        175.18        160.11         9.58 o
 -10   6   6         21.76         25.56         4.59 o
  -9   6   6          1.70          5.68         3.07 o
  -8   6   6        488.50        482.20         9.59 o
  -7   6   6        393.78        357.17         8.39 o
  -6   6   6         28.56         24.85         0.88 o
  -5   6   6          1.04          1.48         0.89 o
  -4   6   6       1077.63       1048.25         9.79 o
  -3   6   6        623.46        628.04         6.37 o
  -2   6   6        871.56        843.72         8.77 o
  -1   6   6        428.34        427.86         7.00 o
   0   6   6        168.04        156.58         8.13 o
   1   6   6        168.57        172.59         9.06 o
   2   6   6        203.67        213.49        11.40 o
 -11   7   6          8.92          8.59         4.01 o
 -10   7   6        121.84        127.72         7.23 o
  -9   7   6       1167.36       1182.05        19.99 o
  -8   7   6        430.11        413.42         9.54 o
  -7   7   6         72.76         82.35         4.09 o
  -6   7   6        507.83        501.80         4.59 o
  -5   7   6       2752.88       2780.19        23.70 o
  -4   7   6        892.42        876.58         9.27 o
  -3   7   6          5.28          6.44         1.50 o
  -2   7   6          9.03         11.25         1.99 o
  -1   7   6       1272.36       1277.40        13.27 o
   0   7   6        802.96        815.41        17.09 o
   1   7   6         19.88         28.76         6.69 o
 -11   8   6         13.74         17.04         4.94 o
 -10   8   6        161.33        176.22         9.68 o
  -9   8   6         52.45         48.39        11.93 o
  -8   8   6        344.46        340.63         9.38 o
  -7   8   6         49.25         52.72         2.46 o
  -6   8   6       1058.88       1056.79         8.85 o
  -5   8   6         14.25         16.63         2.39 o
  -4   8   6        141.88        139.21         3.64 o
  -3   8   6        267.22        285.36         4.29 o
  -2   8   6       1068.42       1087.97        11.67 o
  -1   8   6        279.42        296.25        11.93 o
   0   8   6         40.79         24.17         9.08 o
 -11   9   6         15.52         18.61         5.98 o
 -10   9   6        428.11        416.78        14.13 o
  -9   9   6       1275.64       1273.35        21.85 o
  -8   9   6          2.62          3.62         2.97 o
  -7   9   6         72.76         69.44         2.28 o
  -6   9   6        373.81        373.42         5.44 o
  -5   9   6        702.02        685.75         8.37 o
  -4   9   6          1.59          1.99         1.27 o
  -3   9   6         39.11         43.87         2.58 o
  -2   9   6          3.91          1.83         3.44 o
 -10  10   6         51.74         49.30        12.12 o
  -9  10   6          6.66          5.40         3.81 o
  -8  10   6         10.31         11.12         4.19 o
  -7  10   6       1029.95       1033.98        11.32 o
  -6  10   6        705.44        706.97        10.42 o
  -5  10   6          1.23          3.39         2.64 o
  -4  10   6        102.07         98.11         3.77 o
  -3  10   6        154.59        170.51         8.21 o
  -8  11   6        198.66        221.56         9.52 o
  -7  11   6        318.30        345.62        11.28 o
  -6  11   6          5.33          3.74         1.98 o
   0 -11   7         32.31         16.07         7.39 o
   1 -11   7        308.71        298.84        13.41 o
   2 -11   7        812.16        803.77        17.32 o
   3 -11   7        126.86        123.52         8.47 o
   4 -11   7         14.87         13.92         4.65 o
  -2 -10   7         64.51         69.64         4.73 o
  -1 -10   7         66.52         69.04         7.48 o
   0 -10   7        282.84        282.29         9.21 o
   1 -10   7        862.82        869.28        17.99 o
   2 -10   7         96.51         93.40         6.79 o
   3 -10   7         25.48         35.83         5.12 o
   4 -10   7         14.65         17.96         5.43 o
   5 -10   7        430.26        457.77        16.68 o
  -3  -9   7        331.17        348.73         8.25 o
  -2  -9   7        139.53        131.65         8.68 o
  -1  -9   7          5.61          1.19         3.15 o
   0  -9   7         41.33         20.77        14.94 o
   1  -9   7        540.11        545.73        11.30 o
   2  -9   7        536.79        537.95        12.98 o
   3  -9   7        159.83        159.65         8.36 o
   4  -9   7         94.99        106.22         8.64 o
   5  -9   7        143.08        159.29        10.98 o
   6  -9   7        265.66        274.44        15.51 o
  -5  -8   7        317.93        318.66        12.86 o
  -4  -8   7        648.24        680.65         9.85 o
  -3  -8   7        837.24        859.97        12.51 o
  -2  -8   7         92.57        100.75         4.89 o
  -1  -8   7        232.70        228.12         7.04 o
   0  -8   7       1462.80       1435.11        23.97 o
   1  -8   7       1744.24       1733.16        24.15 o
   2  -8   7          0.89         -0.88         3.50 o
   3  -8   7        560.56        586.58        14.48 o
   4  -8   7       1136.77       1174.05        22.50 o
   5  -8   7        484.05        496.79        14.63 o
   6  -8   7         19.89         18.38         4.96 o
  -6  -7   7          3.21          1.07         2.97 o
  -5  -7   7        179.09        181.97         8.79 o
  -4  -7   7         30.71         -0.91         2.75 o
  -3  -7   7        322.74        328.42         8.00 o
  -2  -7   7         28.20         28.94         3.20 o
  -1  -7   7       1257.19       1235.82        23.48 o
   0  -7   7         25.83         26.91         6.17 o
   1  -7   7        359.58        351.91        10.94 o
   2  -7   7         91.88         99.67         5.93 o
   3  -7   7       1172.29       1163.30        18.95 o
   4  -7   7        154.12        163.41         7.87 o
   5  -7   7         11.18         14.86         5.07 o
   6  -7   7         24.04         29.73         5.44 o
  -7  -6   7        140.76        144.46         5.37 o
  -6  -6   7          6.76          1.15         1.71 o
  -5  -6   7        781.85        786.51        10.86 o
  -4  -6   7       1242.52       1238.55        10.87 o
  -3  -6   7         67.96         82.82         5.60 o
  -2  -6   7          1.33          0.56         1.48 o
  -1  -6   7       1022.26       1032.86        14.27 o
   0  -6   7       1046.75       1067.05        15.87 o
   1  -6   7         99.32        104.49         5.81 o
   2  -6   7         52.92         54.08         5.23 o
   3  -6   7        924.04        892.50        10.83 o
   4  -6   7        529.41        525.61         5.74 o
   5  -6   7          2.19          1.14         1.22 o
   6  -6   7        567.39        585.35         8.44 o
   7  -6   7         30.28         24.25         5.04 o
  -7  -5   7         13.94         15.68         2.35 o
  -6  -5   7        991.90       1002.62        11.86 o
  -5  -5   7        821.01        841.00         7.62 o
  -4  -5   7        375.06        390.62         3.56 o
  -3  -5   7          1.06         -0.24         0.95 o
  -2  -5   7       3164.71       3132.19        38.83 o
  -1  -5   7       2357.30       2339.17        27.39 o
   0  -5   7        301.01        314.28         7.23 o
   1  -5   7         41.55         39.93         4.21 o
   2  -5   7        654.14        648.42         6.81 o
   3  -5   7       2903.26       2880.63        25.54 o
   4  -5   7        393.63        377.21         5.83 o
   5  -5   7         14.38          8.43         1.74 o
   6  -5   7        148.70        165.23        14.47 o
  -8  -4   7         10.22          3.47         1.77 o
  -7  -4   7        384.85        375.99         6.35 o
  -6  -4   7         14.28         17.48         1.53 o
  -5  -4   7       1204.38       1201.58         9.56 o
  -4  -4   7         30.08         31.61         2.06 o
  -3  -4   7        725.53        696.24         5.85 o
  -2  -4   7        481.32        471.39        13.67 o
  -1  -4   7         25.10         29.49         2.85 o
   0  -4   7         99.63         97.61         4.41 o
   1  -4   7       1677.93       1618.05        15.79 o
   2  -4   7       2934.70       2896.01        24.80 o
   3  -4   7         79.95         79.27         2.84 o
   4  -4   7          0.67          1.63         1.33 o
   5  -4   7        660.14        685.08        10.05 o
   6  -4   7        338.05        356.66         6.86 o
  -9  -3   7         33.08         41.41         5.65 o
  -8  -3   7          3.69          2.15         1.13 o
  -7  -3   7        222.51        224.63         3.46 o
  -6  -3   7       2113.40       2094.16        17.01 o
  -5  -3   7       2052.71       2096.60        17.39 o
  -4  -3   7         38.39         45.21         1.86 o
  -3  -3   7        370.05        353.68         2.65 o
  -2  -3   7       2952.07       2842.84        49.22 o
  -1  -3   7        233.98        237.84        11.50 o
   0  -3   7         38.35         38.23         1.50 o
   1  -3   7        225.18        221.53         3.15 o
   2  -3   7       1366.60       1352.72        12.22 o
   3  -3   7        245.11        243.32         4.18 o
   4  -3   7        259.00        255.36         5.35 o
   5  -3   7          1.91          2.94         1.62 o
   6  -3   7        405.95        408.80         7.42 o
  -9  -2   7        128.80        132.24         5.63 o
  -8  -2   7        392.23        398.86         5.43 o
  -7  -2   7       1781.18       1771.10        14.14 o
  -6  -2   7        146.57        141.07         3.34 o
  -5  -2   7          9.20         10.04         1.14 o
  -4  -2   7        753.58        777.77         5.93 o
  -3  -2   7       3737.03       3815.77        32.90 o
  -2  -2   7        554.17        563.70        10.25 o
  -1  -2   7          4.77          4.97         2.49 o
   0  -2   7       1383.72       1339.78        19.25 o
   1  -2   7       3605.78       3479.69        33.45 o
   2  -2   7        451.23        441.93         5.79 o
   3  -2   7          0.21          1.06         1.15 o
   4  -2   7        548.18        547.82         7.19 o
   5  -2   7       1217.95       1239.69        14.57 o
   6  -2   7        269.84        277.13         6.62 o
 -10  -1   7        231.19        233.73         5.73 o
  -9  -1   7         61.85         66.21         4.39 o
  -8  -1   7        170.54        161.98         2.94 o
  -7  -1   7        647.70        652.97         6.66 o
  -6  -1   7        616.07        620.21         5.25 o
  -5  -1   7        402.08        393.04         3.91 o
  -4  -1   7       1211.65       1200.10        10.81 o
  -3  -1   7       1059.97       1085.74        11.81 o
  -2  -1   7       2341.69       2350.75        30.85 o
  -1  -1   7       1409.43       1381.99        19.44 o
   0  -1   7        977.03        937.75        12.80 o
   1  -1   7         31.09         27.80         2.14 o
   2  -1   7        126.59        121.98         3.83 o
   3  -1   7         44.71         47.38         2.71 o
   4  -1   7       1008.31       1021.21        10.54 o
   5  -1   7         77.02         76.61         7.97 o
 -10   0   7         56.98         53.26         4.18 o
  -9   0   7         35.29         21.89         8.78 o
  -8   0   7       1599.56       1654.83        14.55 o
  -7   0   7       1501.37       1503.84        11.25 o
  -6   0   7          7.58         11.12         1.30 o
  -5   0   7        284.64        259.22         3.27 o
  -4   0   7       1485.13       1422.07        14.91 o
  -3   0   7       1842.35       1808.06        24.30 o
  -2   0   7        111.47        105.85         2.06 o
  -1   0   7         10.17         13.06         1.30 o
   0   0   7       1402.44       1350.24        19.39 o
   1   0   7       1236.45       1196.86        17.19 o
   2   0   7        121.29        119.28         3.56 o
   3   0   7         72.10         79.89         3.12 o
   4   0   7        384.61        388.37         7.07 o
   5   0   7        535.93        530.54        11.50 o
 -11   1   7         62.75         64.52         5.61 o
 -10   1   7         44.30         11.84        12.04 o
  -9   1   7       1071.37       1076.59        18.71 o
  -8   1   7         90.61        102.44         3.97 o
  -7   1   7         66.02         67.00         1.84 o
  -6   1   7        324.73        309.03         2.83 o
  -5   1   7       4110.46       4142.88        34.25 o
  -4   1   7        948.75        945.43         7.89 o
  -3   1   7        310.60        322.04         7.47 o
  -2   1   7          3.55          4.42         1.26 o
  -1   1   7       4682.12       4716.60        58.10 o
   0   1   7       1555.67       1543.11        22.41 o
   1   1   7         61.51         49.50         2.40 o
   2   1   7         30.10         25.16         4.50 o
   3   1   7       1238.86       1246.01        15.22 o
   4   1   7        967.84        985.28        18.63 o
   5   1   7         36.37         33.19         5.24 o
 -11   2   7        155.75        146.87         7.43 o
 -10   2   7        236.87        242.84         7.22 o
  -9   2   7         95.93         89.29        11.88 o
  -8   2   7        829.65        833.52        12.39 o
  -7   2   7         71.78         66.78         5.56 o
  -6   2   7        715.92        689.15         4.55 o
  -5   2   7        796.93        804.55         6.66 o
  -4   2   7        630.88        589.62        11.04 o
  -3   2   7          7.60         10.30         1.34 o
  -2   2   7       1846.04       1840.80        16.62 o
  -1   2   7         36.00         33.42         2.31 o
   0   2   7        654.19        672.17         8.82 o
   1   2   7         26.81         23.23         2.91 o
   2   2   7       2130.54       2096.17        22.45 o
   3   2   7        507.90        518.67        13.13 o
   4   2   7          2.16          2.77         3.61 o
 -11   3   7          0.17         -2.03         3.13 o
 -10   3   7       1298.41       1282.09        15.51 o
  -9   3   7       2175.11       2157.25        27.58 o
  -8   3   7         25.89         20.88         3.11 o
  -7   3   7        175.51        162.83         4.69 o
  -6   3   7       1025.80       1028.22         7.39 o
  -5   3   7       4007.81       3992.16        39.46 o
  -4   3   7       1871.30       1892.64        17.64 o
  -3   3   7        122.41        125.17         2.96 o
  -2   3   7        156.65        158.18         5.66 o
  -1   3   7       1917.57       1962.84        19.32 o
   0   3   7         15.25         18.56         2.30 o
   1   3   7          8.64         10.29         1.55 o
   2   3   7        416.90        405.17         6.22 o
   3   3   7        440.41        436.58        14.49 o
 -11   4   7        146.91        157.14         6.72 o
 -10   4   7         51.44         55.21         4.75 o
  -9   4   7        145.81        132.85         6.26 o
  -8   4   7          7.35          5.14         2.27 o
  -7   4   7        839.91        845.27        11.58 o
  -6   4   7       1219.83       1210.04         8.98 o
  -5   4   7         39.06         37.20         1.90 o
  -4   4   7          1.29          9.81         3.51 o
  -3   4   7       1858.49       1883.66        17.96 o
  -2   4   7       2977.94       3036.77        27.26 o
  -1   4   7         11.40          9.20         1.77 o
   0   4   7         55.96         54.97         2.44 o
   1   4   7        541.89        516.53         6.97 o
   2   4   7        874.10        905.44        19.08 o
   3   4   7         45.69         47.72         7.16 o
 -11   5   7         62.86         57.56         6.98 o
 -10   5   7        404.38        397.18        10.98 o
  -9   5   7        398.53        369.12         9.90 o
  -8   5   7         33.46         38.92         3.81 o
  -7   5   7          0.52          4.98         2.48 o
  -6   5   7       1177.60       1178.20        17.87 o
  -5   5   7         35.67         34.16         2.04 o
  -4   5   7        936.67        966.87         9.26 o
  -3   5   7         27.56         37.06         3.96 o
  -2   5   7        576.65        583.34         7.19 o
  -1   5   7        222.78        223.53         4.18 o
   0   5   7        864.16        842.90         8.94 o
   1   5   7        328.54        341.60        12.71 o
   2   5   7         92.85         90.22         8.62 o
 -11   6   7        583.81        615.30        14.60 o
 -10   6   7         86.14         93.32         6.98 o
  -9   6   7         26.45         28.60         4.55 o
  -8   6   7        143.62        155.20         7.70 o
  -7   6   7       2501.18       2417.17        29.68 o
  -6   6   7        315.96        292.50         3.59 o
  -5   6   7        419.53        389.84         4.58 o
  -4   6   7        312.18        312.57         4.34 o
  -3   6   7       1519.53       1526.45        16.06 o
  -2   6   7        264.02        261.42         5.86 o
  -1   6   7         14.25         14.12         2.10 o
   0   6   7          6.87          6.68         4.77 o
   1   6   7        270.60        274.47        12.03 o
 -11   7   7         14.55          6.41         4.00 o
 -10   7   7        312.05        316.84        10.58 o
  -9   7   7        360.23        377.72        12.60 o
  -8   7   7       1011.34       1021.88        17.72 o
  -7   7   7         10.94         10.85         1.65 o
  -6   7   7         17.81         18.83         1.51 o
  -5   7   7        780.52        767.58         8.33 o
  -4   7   7        891.46        898.01         9.22 o
  -3   7   7        177.83        188.37         5.12 o
  -2   7   7         29.03         23.99         2.63 o
  -1   7   7         66.78         45.91        11.83 o
   0   7   7       1424.21       1440.79        28.40 o
 -11   8   7        272.87        268.06        11.50 o
 -10   8   7         59.98         69.01         7.36 o
  -9   8   7         21.93         21.61         4.96 o
  -8   8   7        176.92        180.28         7.83 o
  -7   8   7        461.17        426.74         6.96 o
  -6   8   7         43.86         54.18         6.31 o
  -5   8   7        425.81        437.35         5.83 o
  -4   8   7        126.15        124.69         3.85 o
  -3   8   7        516.00        523.40         8.23 o
  -2   8   7         56.65         54.64         6.03 o
  -1   8   7        137.72        148.20        10.37 o
 -10   9   7         15.55         19.79         5.31 o
  -9   9   7        981.97        988.29        19.44 o
  -8   9   7        405.75        413.25        11.57 o
  -7   9   7          5.34          1.76         2.69 o
  -6   9   7         83.21         79.01         2.82 o
  -5   9   7        675.81        681.83         8.57 o
  -4   9   7        972.58        979.15        12.86 o
  -3   9   7         46.26         46.82         5.23 o
  -9  10   7          1.27          4.96         3.86 o
  -8  10   7         97.29         71.44        17.88 o
  -7  10   7         33.35         16.36         6.13 o
  -6  10   7        597.15        615.02        10.58 o
  -5  10   7        105.94        120.05         3.73 o
  -1 -10   8        259.95        260.86        13.95 o
   0 -10   8         96.06         49.20        27.03 o
   1 -10   8        143.21        153.61         9.63 o
   2 -10   8          1.90          0.26         3.07 o
   3 -10   8        189.07        190.19        12.74 o
   4 -10   8         25.73         22.86         5.96 o
  -3  -9   8        353.01        364.00         9.61 o
  -2  -9   8        662.96        680.66        14.63 o
  -1  -9   8        617.41        630.45        13.19 o
   0  -9   8          1.39          1.97         2.54 o
   1  -9   8        335.91        347.88        11.05 o
   2  -9   8       1223.28       1226.20        22.36 o
   3  -9   8        404.63        414.82        15.83 o
   4  -9   8          0.26         -0.62         3.09 o
   5  -9   8        267.12        284.42        12.36 o
  -4  -8   8         93.30         89.66         5.85 o
  -3  -8   8        703.35        685.97        19.98 o
  -2  -8   8          6.68          8.26         3.65 o
  -1  -8   8          1.11          1.43         2.54 o
   0  -8   8        576.95        562.19        12.16 o
   1  -8   8        821.16        825.57        17.65 o
   2  -8   8        239.39        235.06         9.69 o
   3  -8   8         80.67         78.44         6.93 o
   4  -8   8        340.77        360.35        12.42 o
   5  -8   8       1289.65       1333.43        24.67 o
  -5  -7   8          4.85          0.91         2.77 o
  -4  -7   8         61.29         63.66         3.86 o
  -3  -7   8       1494.97       1510.06        20.76 o
  -2  -7   8        687.28        684.01        11.72 o
  -1  -7   8         39.67         42.22         7.48 o
   0  -7   8        139.88        151.54         8.17 o
   1  -7   8        165.16        167.72         7.59 o
   2  -7   8        513.75        510.66        12.58 o
   3  -7   8          4.32          9.60         4.35 o
   4  -7   8        503.97        507.84        14.51 o
   5  -7   8         84.99         91.57         8.04 o
  -6  -6   8          0.16         -0.69         1.28 o
  -5  -6   8         57.33         59.45         3.33 o
  -4  -6   8       2277.76       2224.85        39.68 o
  -3  -6   8       1785.65       1760.42        21.16 o
  -2  -6   8          1.15          2.75         1.85 o
  -1  -6   8         70.77         65.50        13.50 o
   0  -6   8       1338.54       1338.28        20.50 o
   1  -6   8       1483.36       1434.68        21.23 o
   2  -6   8         72.17         61.43        12.67 o
   3  -6   8         14.92         11.86         4.22 o
   4  -6   8        526.40        543.68        13.28 o
   5  -6   8        778.96        803.68        16.50 o
   6  -6   8         35.20         24.59         5.75 o
  -7  -5   8        394.24        405.68         7.59 o
  -6  -5   8          2.31          3.32         1.76 o
  -5  -5   8        739.06        725.49        11.24 o
  -4  -5   8        177.77        188.30         3.16 o
  -3  -5   8        184.91        199.36         5.23 o
  -2  -5   8         16.44         11.61         3.25 o
  -1  -5   8       1099.19       1015.31        15.68 o
   0  -5   8        485.45        446.48        13.46 o
   1  -5   8         62.38         61.67         4.98 o
   2  -5   8         14.41         23.78         4.51 o
   3  -5   8        891.65        887.40         8.63 o
   4  -5   8        635.53        647.07         7.78 o
   5  -5   8          0.91          0.57         2.02 o
   6  -5   8        145.45        157.80        15.88 o
  -8  -4   8       1111.28       1155.34        13.47 o
  -7  -4   8        142.27        146.57         3.03 o
  -6  -4   8          5.35          5.69         1.13 o
  -5  -4   8         26.69         30.80         1.60 o
  -4  -4   8        711.73        719.95         5.85 o
  -3  -4   8        163.93        164.25         5.07 o
  -2  -4   8         38.82         37.50         3.70 o
  -1  -4   8        531.71        530.10        10.95 o
   0  -4   8       1202.23       1156.59        16.41 o
   1  -4   8         29.48         27.46         1.62 o
   2  -4   8        431.79        419.99         6.76 o
   3  -4   8          0.36          1.64         1.29 o
   4  -4   8        407.15        403.74         5.88 o
   5  -4   8          3.39          8.62         3.54 o
  -9  -3   8        471.90        466.11        11.81 o
  -8  -3   8         46.02         44.33         3.93 o
  -7  -3   8         61.89         69.09         2.75 o
  -6  -3   8       1167.19       1148.04        10.12 o
  -5  -3   8       2321.62       2295.51        18.76 o
  -4  -3   8        162.61        162.44         2.41 o
  -3  -3   8         26.42         31.38         2.52 o
  -2  -3   8       1426.69       1421.21        19.42 o
  -1  -3   8       4027.67       3897.86        64.44 o
   0  -3   8        305.86        306.19         4.12 o
   1  -3   8         98.25         97.71         1.73 o
   2  -3   8        662.07        677.48         8.52 o
   3  -3   8       1363.76       1375.37        16.11 o
   4  -3   8        259.26        265.16         5.30 o
   5  -3   8         11.94          9.08         2.56 o
  -9  -2   8        180.51        180.69         8.51 o
  -8  -2   8         89.30         85.76         2.82 o
  -7  -2   8        381.95        387.91         4.24 o
  -6  -2   8         42.81         44.17         1.63 o
  -5  -2   8        232.09        222.32        13.09 o
  -4  -2   8        190.58        199.41         2.31 o
  -3  -2   8       1309.64       1276.14        11.50 o
  -2  -2   8       1377.00       1378.56        19.36 o
  -1  -2   8        200.98        198.58         4.13 o
   0  -2   8        188.30        188.50         5.35 o
   1  -2   8       1381.64       1333.84        15.11 o
   2  -2   8       1167.82       1156.85        11.89 o
   3  -2   8        104.86        104.66         4.35 o
   4  -2   8          0.52          0.88         1.35 o
   5  -2   8        388.58        402.47         7.03 o
 -10  -1   8        661.07        671.01        14.37 o
  -9  -1   8        798.89        784.95        12.87 o
  -8  -1   8        103.87         99.69         3.86 o
  -7  -1   8        103.40        101.64         2.67 o
  -6  -1   8       1927.72       1924.75        13.94 o
  -5  -1   8       1266.03       1251.02        21.69 o
  -4  -1   8        143.88        135.99         2.46 o
  -3  -1   8        359.04        352.30         5.00 o
  -2  -1   8       2045.00       2044.81        34.81 o
  -1  -1   8       1016.49       1017.83        17.92 o
   0  -1   8        113.16        113.90         4.29 o
   1  -1   8          5.91          4.68         1.67 o
   2  -1   8        271.02        278.21         5.06 o
   3  -1   8        391.07        389.08         6.80 o
   4  -1   8        224.79        225.23         5.78 o
   5  -1   8        273.63        275.47         7.10 o
 -10   0   8         53.48         32.50        18.76 o
  -9   0   8        155.75        154.61         8.87 o
  -8   0   8        290.84        288.99         5.64 o
  -7   0   8       1826.76       1835.04        22.29 o
  -6   0   8        146.14        136.90         2.69 o
  -5   0   8         26.11         26.71         1.31 o
  -4   0   8       1154.40       1155.83        13.27 o
  -3   0   8       3673.56       3597.28        55.62 o
  -2   0   8       1730.79       1696.29        30.35 o
  -1   0   8        100.25         94.41         2.55 o
   0   0   8          9.66          6.18         1.36 o
   1   0   8       3104.29       3075.38        37.63 o
   2   0   8        646.59        655.50         7.59 o
   3   0   8         32.75         29.23         2.73 o
   4   0   8          3.16          2.12         1.26 o
 -11   1   8        409.69        394.16        10.68 o
 -10   1   8        314.13        321.80        13.46 o
  -9   1   8         15.39          9.30         3.90 o
  -8   1   8        447.67        448.16         7.91 o
  -7   1   8        245.14        224.89         3.38 o
  -6   1   8        652.68        618.98         5.13 o
  -5   1   8          3.14          3.44         1.05 o
  -4   1   8       1664.88       1630.89        25.18 o
  -3   1   8        151.99        147.02         3.55 o
  -2   1   8         24.11         27.28         1.83 o
  -1   1   8        196.88        205.04         4.25 o
   0   1   8       1776.51       1784.44        23.46 o
   1   1   8          2.99          4.01         1.88 o
   2   1   8         78.51         75.07        10.03 o
   3   1   8        126.66        128.19        12.26 o
   4   1   8        810.96        826.54        17.52 o
 -11   2   8        320.36        326.33        10.59 o
 -10   2   8          2.69          1.96         3.14 o
  -9   2   8          4.60          6.10         2.46 o
  -8   2   8       1425.42       1426.31        20.36 o
  -7   2   8       2341.38       2330.94        27.09 o
  -6   2   8          5.62          8.42         1.43 o
  -5   2   8         64.52         67.00         1.75 o
  -4   2   8        358.98        344.16         6.69 o
  -3   2   8       1395.06       1344.44        20.10 o
  -2   2   8         10.17         18.44         2.80 o
  -1   2   8        175.02        188.44         4.29 o
   0   2   8        407.51        404.99         6.08 o
   1   2   8        779.23        768.11        10.18 o
   2   2   8        172.21        161.97         6.11 o
   3   2   8         19.12         16.17         5.76 o
 -11   3   8          6.05          1.98         2.73 o
 -10   3   8        172.45        183.24         9.42 o
  -9   3   8        455.46        475.98         9.36 o
  -8   3   8        938.50        927.40        11.91 o
  -7   3   8          1.30          2.20         1.78 o
  -6   3   8         18.92         22.75         1.37 o
  -5   3   8       3204.08       3180.62        59.94 o
  -4   3   8       1272.90       1257.57        19.66 o
  -3   3   8        348.57        344.35         5.64 o
  -2   3   8        290.99        259.58         5.61 o
  -1   3   8       1796.57       1797.77        18.78 o
   0   3   8       1518.65       1489.04        16.29 o
   1   3   8         42.88         42.17         5.35 o
   2   3   8          0.14          0.59         2.73 o
 -11   4   8         46.22         25.83         4.45 o
 -10   4   8         80.90         87.26         5.15 o
  -9   4   8         33.48         31.44         3.53 o
  -8   4   8        912.37        927.28        13.19 o
  -7   4   8          1.10          1.99         1.88 o
  -6   4   8        997.62        996.09        13.68 o
  -5   4   8         41.23         43.93         1.84 o
  -4   4   8        859.21        855.06         9.30 o
  -3   4   8          1.52          2.32         1.43 o
  -2   4   8        730.67        745.19        10.40 o
  -1   4   8        453.32        459.40         7.19 o
   0   4   8         69.31         71.32         3.45 o
   1   4   8        125.83        135.25         8.84 o
   2   4   8        576.13        589.60        19.67 o
 -11   5   8         77.10         62.42         6.72 o
 -10   5   8        464.93        479.34        11.68 o
  -9   5   8       1257.22       1273.20        19.19 o
  -8   5   8        175.51        172.34         6.51 o
  -7   5   8         30.84         30.86         3.25 o
  -6   5   8        169.51        158.23         2.80 o
  -5   5   8       1483.81       1496.72        13.67 o
  -4   5   8         78.73         75.94         2.96 o
  -3   5   8         98.57        100.77         7.40 o
  -2   5   8        187.96        198.97         5.85 o
  -1   5   8        893.30        907.41        11.69 o
   0   5   8        193.00        195.43         9.06 o
   1   5   8        261.20        270.14        11.54 o
 -11   6   8        454.24        505.63        13.82 o
 -10   6   8        319.47        327.24        10.45 o
  -9   6   8         48.89         45.46         5.00 o
  -8   6   8         35.02         38.50         4.43 o
  -7   6   8        530.93        548.43        13.08 o
  -6   6   8        928.99        934.81         8.42 o
  -5   6   8         17.35         17.70         2.74 o
  -4   6   8        226.56        233.59         4.73 o
  -3   6   8        498.58        511.93         8.46 o
  -2   6   8       1454.88       1484.22        15.97 o
  -1   6   8         76.53         90.76         3.74 o
   0   6   8         19.32         16.33         5.61 o
 -11   7   8         23.09         27.25         6.87 o
 -10   7   8        204.10        202.50        10.17 o
  -9   7   8        147.99        154.68         8.53 o
  -8   7   8        178.80        186.79         7.89 o
  -7   7   8         90.26         99.06         6.46 o
  -6   7   8        191.70        177.34         3.93 o
  -5   7   8        487.54        485.34         6.66 o
  -4   7   8        416.09        420.27         7.08 o
  -3   7   8        506.79        516.42         8.16 o
  -2   7   8          5.62          4.62         1.95 o
  -1   7   8          4.49          1.84         3.93 o
 -10   8   8         99.74        102.05         8.69 o
  -9   8   8         67.42         59.47         6.30 o
  -8   8   8         32.26         34.56         5.01 o
  -7   8   8       1330.63       1331.72        20.96 o
  -6   8   8        839.26        832.97         9.30 o
  -5   8   8          1.26          2.94         1.48 o
  -4   8   8         26.98         22.83         2.72 o
  -3   8   8        415.03        429.65         9.35 o
 -10   9   8          3.25          4.65         4.18 o
  -9   9   8        101.72        109.86         8.17 o
  -8   9   8        502.48        539.80        13.96 o
  -7   9   8          4.05          4.41         3.38 o
  -6   9   8          3.86          1.41         1.23 o
  -5   9   8        164.40        171.39         4.84 o
  -4   9   8        833.74        841.39        11.20 o
   1 -10   9        105.37         26.24        20.50 o
  -2  -9   9        460.11        440.90        12.77 o
  -1  -9   9        813.40        820.63        20.95 o
   0  -9   9        121.56        114.89        24.57 o
   1  -9   9         20.10          7.11         4.83 o
   2  -9   9        245.57        258.74        11.89 o
   3  -9   9        528.76        548.90        18.33 o
  -4  -8   9        120.34        115.29         9.65 o
  -3  -8   9        336.48        318.94        12.96 o
  -2  -8   9        141.16        137.16         7.78 o
  -1  -8   9        533.55        561.66        12.62 o
   0  -8   9        123.57        116.02        21.32 o
   1  -8   9         23.00          6.19         7.01 o
   2  -8   9        373.70        390.21        13.20 o
   3  -8   9          2.24          0.06         4.30 o
   4  -8   9        129.66        138.60        14.23 o
  -5  -7   9        273.97        283.58         8.47 o
  -4  -7   9          8.23          3.06         2.03 o
  -3  -7   9         77.46         86.67         6.62 o
  -2  -7   9       1065.39       1066.93        15.15 o
  -1  -7   9        990.71        968.22        18.21 o
   0  -7   9         84.36         55.91        25.59 o
   1  -7   9        150.25        162.94         9.07 o
   2  -7   9       1062.74       1085.76        20.88 o
   3  -7   9        601.28        636.61        17.79 o
   4  -7   9          4.09         -3.65         4.75 o
  -6  -6   9         10.97          8.61         3.10 o
  -5  -6   9         39.94         41.66         5.06 o
  -4  -6   9          3.11          1.73         2.32 o
  -3  -6   9        558.58        552.68        10.46 o
  -2  -6   9        173.00        175.04         6.73 o
  -1  -6   9         14.20          6.52         3.58 o
   0  -6   9        405.91        401.44        10.87 o
   1  -6   9       1126.75       1049.11        56.51 o
   2  -6   9        466.38        447.17        15.17 o
   3  -6   9          2.74          4.26         3.46 o
   4  -6   9         92.26         94.81         7.54 o
  -7  -5   9        350.17        352.62         9.42 o
  -6  -5   9        461.09        431.98         7.29 o
  -5  -5   9         40.25         36.08         4.74 o
  -4  -5   9          5.32          4.25         1.89 o
  -3  -5   9         96.77        108.19         4.72 o
  -2  -5   9       1011.34        994.57        15.02 o
  -1  -5   9          5.48          8.36         3.52 o
   0  -5   9        622.32        617.92        12.76 o
   1  -5   9        195.15        202.99         8.29 o
   2  -5   9        413.94        432.99        14.12 o
   3  -5   9        115.30        121.33         7.41 o
   4  -5   9        320.23        334.67        12.54 o
   5  -5   9         50.61         36.93        10.29 o
  -8  -4   9        308.30        308.59        10.22 o
  -7  -4   9        743.17        737.29         9.94 o
  -6  -4   9          1.87         -2.08         2.08 o
  -5  -4   9          1.29          1.82         2.44 o
  -4  -4   9       1316.41       1294.22        14.31 o
  -3  -4   9       2188.10       2202.58        23.64 o
  -2  -4   9          9.51          8.27         4.34 o
  -1  -4   9         30.62         21.16         5.28 o
   0  -4   9       1156.35       1138.84        19.14 o
   1  -4   9        889.82        873.87         9.38 o
   2  -4   9         53.76         51.08         2.01 o
   3  -4   9          0.51          2.61         1.48 o
   4  -4   9         91.41         96.42         3.68 o
  -8  -3   9        132.96        136.96         5.01 o
  -7  -3   9        511.97        515.32         7.00 o
  -6  -3   9          0.65          2.45         1.14 o
  -5  -3   9       1376.28       1386.68        10.87 o
  -4  -3   9        262.84        275.14         5.05 o
  -3  -3   9          5.11          5.47         2.26 o
  -2  -3   9         13.36          7.50         2.57 o
  -1  -3   9       1378.81       1341.58        16.03 o
   0  -3   9       1655.06       1608.04        22.37 o
   1  -3   9         47.75         51.78         1.98 o
   2  -3   9         15.21         15.48         1.58 o
   3  -3   9        796.58        810.11         9.64 o
   4  -3   9        533.21        558.72         8.61 o
  -9  -2   9        228.23        217.25         5.72 o
  -8  -2   9        615.42        636.33        13.04 o
  -7  -2   9        236.19        249.03         3.91 o
  -6  -2   9         80.69         76.02         2.56 o
  -5  -2   9       1060.54       1044.81         9.52 o
  -4  -2   9       1425.99       1409.03        17.24 o
  -3  -2   9        102.47        106.42         2.10 o
  -2  -2   9        891.99        874.20         9.12 o
  -1  -2   9         70.18         70.94         3.37 o
   0  -2   9        770.95        759.73        10.56 o
   1  -2   9        597.75        573.71         7.26 o
   2  -2   9        621.49        621.44         6.78 o
   3  -2   9        154.41        155.00         3.84 o
   4  -2   9         89.17         98.01         3.90 o
 -10  -1   9        282.20        291.70         8.67 o
  -9  -1   9       1073.19       1081.32        17.79 o
  -8  -1   9        119.64        120.92         4.54 o
  -7  -1   9          0.32          2.19         1.16 o
  -6  -1   9        843.89        833.25        11.20 o
  -5  -1   9       2243.01       2210.29        32.35 o
  -4  -1   9        450.06        462.68         7.63 o
  -3  -1   9         13.91         15.24         1.49 o
  -2  -1   9        154.15        145.65         3.59 o
  -1  -1   9       2221.31       2154.11        24.21 o
   0  -1   9        370.90        372.49         5.90 o
   1  -1   9         73.62         76.31         3.56 o
   2  -1   9        479.53        478.12         7.48 o
   3  -1   9       1320.90       1327.69        13.46 o
   4  -1   9         99.78        102.09         3.83 o
 -10   0   9         28.75         22.26         6.67 o
  -9   0   9        290.56        271.02         7.53 o
  -8   0   9        175.58        169.19         6.26 o
  -7   0   9        159.28        162.95         2.86 o
  -6   0   9       2074.17       2016.11        18.63 o
  -5   0   9         47.22         47.41         2.75 o
  -4   0   9        579.35        572.41         9.01 o
  -3   0   9         80.41         71.29        10.17 o
  -2   0   9       1186.38       1153.03        21.20 o
  -1   0   9          2.83          4.47         1.75 o
   0   0   9          1.70          1.91         1.78 o
   1   0   9        321.11        318.73         5.83 o
   2   0   9        859.82        848.34        10.17 o
   3   0   9         13.32         16.37         3.00 o
 -10   1   9        403.48        403.14        10.24 o
  -9   1   9        351.81        324.71         8.09 o
  -8   1   9          2.14          1.68         1.80 o
  -7   1   9         19.80         23.03         1.39 o
  -6   1   9        776.90        797.52         7.96 o
  -5   1   9        654.18        627.87         8.57 o
  -4   1   9        300.89        291.61         4.98 o
  -3   1   9         43.60         44.76         4.55 o
  -2   1   9       1072.20       1054.00        13.32 o
  -1   1   9        266.24        264.17         4.96 o
   0   1   9        282.04        273.42         5.56 o
   1   1   9        376.26        370.65         7.28 o
   2   1   9         39.53         33.71         7.14 o
   3   1   9        332.73        343.48        10.68 o
 -11   2   9        418.72        448.63        15.73 o
 -10   2   9         29.68         16.43         8.32 o
  -9   2   9         74.25         56.48        15.48 o
  -8   2   9        240.98        257.68         7.55 o
  -7   2   9       1645.42       1701.41        15.03 o
  -6   2   9        709.88        708.00         7.16 o
  -5   2   9        174.76        165.20         4.09 o
  -4   2   9        173.08        174.12         3.47 o
  -3   2   9       1954.14       1978.99        26.69 o
  -2   2   9       1231.71       1227.60        12.14 o
  -1   2   9          0.50          0.01         1.50 o
   0   2   9          5.05          5.28         1.97 o
   1   2   9        557.93        555.96         9.04 o
   2   2   9        588.26        585.20        11.12 o
 -11   3   9         46.49         28.67        14.88 o
 -10   3   9        241.09        242.17         9.13 o
  -9   3   9         75.25         59.69        16.47 o
  -8   3   9        357.02        358.17         9.21 o
  -7   3   9          0.82          1.62         1.90 o
  -6   3   9        424.70        421.83         5.36 o
  -5   3   9        123.06        120.96         3.50 o
  -4   3   9       2040.94       2024.91        43.38 o
  -3   3   9         70.78         72.25         3.79 o
  -2   3   9        283.33        282.34         5.64 o
  -1   3   9         44.84         60.74        19.29 o
   0   3   9       1204.30       1196.47        14.14 o
   1   3   9        692.58        698.79        11.90 o
 -11   4   9        993.08       1007.47        20.78 o
 -10   4   9          0.34         -0.97         2.51 o
  -9   4   9         61.83         58.82         9.41 o
  -8   4   9        494.51        508.99         9.43 o
  -7   4   9       1029.69       1070.18        16.59 o
  -6   4   9        116.59        104.42         5.47 o
  -5   4   9          3.14          4.74         1.88 o
  -4   4   9        347.73        352.62         5.53 o
  -3   4   9       1045.14       1080.69        12.19 o
  -2   4   9          3.05          1.71         1.72 o
  -1   4   9        365.08        373.47         8.01 o
   0   4   9        101.61         84.55         9.84 o
   1   4   9        420.94        421.86        13.46 o
 -11   5   9         97.23         78.88         7.46 o
 -10   5   9         17.54         13.81         4.16 o
  -9   5   9        752.34        798.90        21.32 o
  -8   5   9        496.69        509.81        10.86 o
  -7   5   9          0.18          0.18         2.09 o
  -6   5   9         29.23         22.06         2.29 o
  -5   5   9       1067.53       1072.72        19.15 o
  -4   5   9       1780.57       1797.88        19.37 o
  -3   5   9          6.06          9.03         2.22 o
  -2   5   9         34.73         30.84         4.11 o
  -1   5   9        241.95        232.07         5.42 o
   0   5   9        289.00        301.27        12.48 o
 -11   6   9        134.21        128.23         9.26 o
 -10   6   9        430.66        457.86        11.43 o
  -9   6   9          0.81          0.09         3.01 o
  -8   6   9        416.22        402.85        13.47 o
  -7   6   9         41.57         40.69         4.40 o
  -6   6   9        519.10        530.63         8.02 o
  -5   6   9        476.68        497.89         8.38 o
  -4   6   9          6.10          4.16         2.39 o
  -3   6   9        251.13        248.41         6.17 o
  -2   6   9        318.15        325.06         6.75 o
  -1   6   9        180.36        194.56         9.55 o
 -10   7   9         31.23         35.23         7.18 o
  -9   7   9        450.38        451.44        12.09 o
  -8   7   9         70.11         60.22         5.58 o
  -7   7   9        120.54        136.25         6.24 o
  -6   7   9          1.11          1.99         1.83 o
  -5   7   9        639.47        634.49         8.60 o
  -4   7   9         35.27         31.01         3.14 o
  -3   7   9        161.61        164.84         5.12 o
 -10   8   9        693.88        735.77        20.17 o
  -9   8   9          5.70          7.22         3.59 o
  -8   8   9         28.48         22.71         4.24 o
  -7   8   9        270.71        299.13         9.30 o
  -6   8   9        601.05        605.09         8.38 o
  -5   8   9          4.78          8.54         2.57 o
  -4   8   9          1.37          5.68         2.83 o
   0  -9  10        227.61        226.38        12.11 o
   1  -9  10          4.37          1.67         4.55 o
  -3  -8  10        431.32        438.69        14.38 o
  -2  -8  10         72.63         22.37        27.58 o
  -1  -8  10         47.89         14.20        13.45 o
   0  -8  10        768.57        787.33        28.93 o
   1  -8  10        122.56         97.05        39.13 o
   2  -8  10         64.29         47.02        19.29 o
  -4  -7  10        271.80        273.03         8.84 o
  -3  -7  10         12.34          4.49         2.82 o
  -2  -7  10        339.84        330.18        10.24 o
  -1  -7  10       1177.02       1163.42        22.46 o
   0  -7  10        102.81         73.73        30.09 o
   1  -7  10          5.96          4.91         3.86 o
   2  -7  10        627.86        654.36        17.49 o
   3  -7  10        626.78        669.86        18.19 o
  -6  -6  10          1.48          6.13         3.16 o
  -5  -6  10        463.06        469.74        13.55 o
  -4  -6  10        305.75        310.85         8.51 o
  -3  -6  10        138.88        129.45         6.13 o
  -2  -6  10        155.11        153.16         7.28 o
  -1  -6  10        134.57        137.42        23.56 o
   0  -6  10        231.29        217.18        10.33 o
   1  -6  10        139.21        134.40         8.55 o
   2  -6  10        306.28        293.08        13.85 o
   3  -6  10         13.57         10.41         4.92 o
  -7  -5  10         27.87         31.88         3.23 o
  -6  -5  10        862.38        852.05        31.78 o
  -5  -5  10        804.75        783.30        14.73 o
  -4  -5  10          5.38          0.92         1.81 o
  -3  -5  10        187.17        182.98         6.26 o
  -2  -5  10        478.34        495.63        12.35 o
  -1  -5  10        681.72        670.09        15.27 o
   0  -5  10          0.38          1.58         3.23 o
   1  -5  10          0.07          2.88         3.63 o
   2  -5  10        440.39        469.36        13.23 o
   3  -5  10        398.18        416.67        12.91 o
  -7  -4  10        694.69        702.37        10.33 o
  -6  -4  10         80.63         84.90         4.88 o
  -5  -4  10        152.82        163.85         5.75 o
  -4  -4  10        140.28        102.27        57.23 o
  -3  -4  10       1484.39       1438.22        17.85 o
  -2  -4  10        564.02        549.25        11.35 o
  -1  -4  10         12.25          5.22         3.15 o
   0  -4  10         59.14         55.53        10.78 o
   1  -4  10        787.59        800.42        16.06 o
   2  -4  10        869.70        882.70        18.35 o
   3  -4  10          8.66         11.74         4.05 o
  -8  -3  10         36.91         37.93         9.20 o
  -7  -3  10        137.08        142.27         4.57 o
  -6  -3  10        139.29        145.22         9.29 o
  -5  -3  10         27.94         21.10         4.15 o
  -4  -3  10        504.81        486.49         9.04 o
  -3  -3  10        153.92        152.28         6.02 o
  -2  -3  10        685.92        680.29        13.51 o
  -1  -3  10         65.46         60.14        13.02 o
   0  -3  10       1361.39       1323.25        20.40 o
   1  -3  10         55.80         43.82        16.22 o
   2  -3  10        214.08        221.00        27.02 o
   3  -3  10          7.61          2.21         2.95 o
  -9  -2  10          3.54          2.59         2.35 o
  -8  -2  10        396.03        383.31        13.79 o
  -7  -2  10       1585.04       1597.85        25.79 o
  -6  -2  10        183.27        193.95         5.50 o
  -5  -2  10        175.72        169.02         2.97 o
  -4  -2  10        457.29        469.70         7.20 o
  -3  -2  10       1862.43       1854.18        23.04 o
  -2  -2  10        327.62        326.70         3.91 o
  -1  -2  10        223.43        224.82         4.60 o
   0  -2  10        400.87        404.89         5.03 o
   1  -2  10        514.83        536.73         7.50 o
   2  -2  10         20.10         17.83         2.43 o
   3  -2  10         46.76         29.48         5.38 o
  -9  -1  10        273.68        274.34         6.79 o
  -8  -1  10        188.25        196.09         7.54 o
  -7  -1  10        183.70        174.50         4.67 o
  -6  -1  10         10.75          8.73         1.69 o
  -5  -1  10        452.56        453.98         7.45 o
  -4  -1  10       1310.20       1277.34        14.63 o
  -3  -1  10          0.07          0.91         1.29 o
  -2  -1  10         30.90         28.28         6.62 o
  -1  -1  10        817.62        805.95         9.88 o
   0  -1  10       1448.13       1418.40        15.33 o
   1  -1  10          3.69          3.04         1.67 o
   2  -1  10          0.22          2.10         1.77 o
 -10   0  10          3.46          5.54         5.95 o
  -9   0  10        127.61        136.47         6.05 o
  -8   0  10        462.12        465.43         8.08 o
  -7   0  10        397.88        381.32        19.46 o
  -6   0  10         46.89         46.09         2.47 o
  -5   0  10          3.81          7.01         4.55 o
  -4   0  10       1191.84       1182.48        22.64 o
  -3   0  10        106.65        104.29         2.82 o
  -2   0  10        581.45        567.59         8.91 o
  -1   0  10         11.08         10.15         2.03 o
   0   0  10        195.25        193.33         4.56 o
   1   0  10        163.67        164.53         6.29 o
   2   0  10        210.18        213.92         5.94 o
 -10   1  10        168.31        179.31         6.51 o
  -9   1  10        978.20        961.66        35.75 o
  -8   1  10         45.88         49.89         4.30 o
  -7   1  10        124.69        128.24         5.71 o
  -6   1  10        337.26        336.42         4.80 o
  -5   1  10       1710.17       1736.17        25.60 o
  -4   1  10        625.48        607.42        12.40 o
  -3   1  10        233.84        217.80         4.56 o
  -2   1  10         30.01         29.31         2.71 o
  -1   1  10        978.30        975.77        13.35 o
   0   1  10        473.49        479.84         7.47 o
   1   1  10         45.94         32.32         9.46 o
   2   1  10          0.04         -0.90         1.78 o
 -10   2  10        348.63        371.17        11.70 o
  -9   2  10         28.01         17.80         7.07 o
  -8   2  10        228.75        220.45         7.09 o
  -7   2  10        243.83        265.60         7.80 o
  -6   2  10        879.64        895.91        10.14 o
  -5   2  10         23.14         29.73         2.24 o
  -4   2  10         92.30         93.54         3.29 o
  -3   2  10        504.02        508.86         7.81 o
  -2   2  10       1520.24       1518.69        21.36 o
  -1   2  10         75.37         86.54         3.89 o
   0   2  10         80.64         75.93         7.52 o
   1   2  10         16.27          5.48         4.41 o
 -10   3  10        477.22        477.22        23.64 o
  -9   3  10        601.28        595.40        23.80 o
  -8   3  10         65.65         38.35        19.92 o
  -7   3  10          4.29          2.05         2.13 o
  -6   3  10        206.07        198.31         6.14 o
  -5   3  10        235.98        231.12         8.23 o
  -4   3  10         42.13         36.46         2.97 o
  -3   3  10        522.72        542.10         8.13 o
  -2   3  10        105.52        105.19         4.05 o
  -1   3  10        529.32        519.11         8.41 o
   0   3  10         84.09         56.62        16.62 o
 -10   4  10        381.06        400.58        13.33 o
  -9   4  10         18.44          8.96         3.99 o
  -8   4  10          0.21          5.75         3.51 o
  -7   4  10       1041.14       1042.16        18.39 o
  -6   4  10       1085.63       1066.39        29.52 o
  -5   4  10          5.99          4.07         2.26 o
  -4   4  10        105.32        110.87         3.78 o
  -3   4  10        530.53        539.95        10.17 o
  -2   4  10        908.19        923.12        12.26 o
  -1   4  10         14.61         10.54         3.59 o
 -10   5  10         62.26         26.50        13.41 o
  -9   5  10          4.28          1.45         2.67 o
  -8   5  10        767.98        793.39        16.59 o
  -7   5  10         20.12         12.63         5.87 o
  -6   5  10        439.71        413.61         7.58 o
  -5   5  10         56.77         38.67        20.59 o
  -4   5  10        746.98        744.90         9.72 o
  -3   5  10        232.51        231.05         6.00 o
  -2   5  10         17.35         10.53         3.21 o
 -10   6  10        118.36         97.19        15.15 o
  -9   6  10         37.92         33.73         6.29 o
  -8   6  10         94.98         98.68         8.16 o
  -7   6  10        564.74        585.01        20.51 o
  -6   6  10         14.96          8.97         3.88 o
  -5   6  10         20.80         11.08         4.39 o
  -4   6  10        139.94        140.09         5.68 o
  -3   6  10        306.14        308.95         7.04 o
  -9   7  10        316.08        359.34        11.18 o
  -8   7  10        883.84        929.40        24.03 o
  -7   7  10         16.61         16.91         4.87 o
  -6   7  10         29.70         22.31         5.70 o
  -5   7  10        184.64        200.46         6.14 o
  -4   7  10        610.48        645.09        10.89 o
  -3  -7  11         69.57         30.39        19.55 o
  -2  -7  11          5.64          5.67         3.64 o
  -1  -7  11        174.30        177.53         9.63 o
   0  -7  11        216.11        227.64        15.40 o
   1  -7  11         13.74          9.83         4.79 o
  -5  -6  11        118.39        114.54         6.97 o
  -4  -6  11        557.49        553.29        12.39 o
  -3  -6  11        423.32        419.39        10.33 o
  -2  -6  11          0.58          2.46         3.11 o
  -1  -6  11         22.67         10.70         6.94 o
   0  -6  11        551.46        569.52        19.06 o
   1  -6  11        588.06        582.78        17.95 o
   2  -6  11         32.35         20.01        11.20 o
  -6  -5  11         76.09         43.54        27.80 o
  -5  -5  11        738.11        714.29        17.33 o
  -4  -5  11         16.41          4.78         3.73 o
  -3  -5  11         98.82         54.71        34.05 o
  -2  -5  11        329.30        331.87        10.36 o
  -1  -5  11       1326.53       1330.85        25.00 o
   0  -5  11        624.88        630.57        15.79 o
   1  -5  11          3.50          5.59         4.76 o
   2  -5  11          6.19          6.74         4.13 o
  -7  -4  11          0.36          2.29         2.10 o
  -6  -4  11        118.62        121.19        25.60 o
  -5  -4  11        138.00        141.92         7.60 o
  -4  -4  11        262.69        278.88         8.00 o
  -3  -4  11          5.16          0.17         2.60 o
  -2  -4  11        656.31        640.29        12.61 o
  -1  -4  11         30.54         21.15         6.13 o
   0  -4  11         12.90         13.03         5.33 o
   1  -4  11         23.15         15.24         5.92 o
   2  -4  11        488.79        506.69        14.20 o
  -7  -3  11          2.60          2.66         2.99 o
  -6  -3  11        330.37        321.87         9.71 o
  -5  -3  11       1122.42       1097.51        15.31 o
  -4  -3  11         41.75          0.19         2.19 o
  -3  -3  11         37.64         15.88         8.30 o
  -2  -3  11        359.32        376.80        11.04 o
  -1  -3  11        303.52        302.90         9.65 o
   0  -3  11         22.62         14.85         4.82 o
   1  -3  11         37.61         25.22         6.75 o
   2  -3  11        102.52         88.65        19.31 o
  -8  -2  11         37.49         42.50         6.77 o
  -7  -2  11        461.96        485.22        27.07 o
  -6  -2  11        815.19        817.53        15.97 o
  -5  -2  11          0.46         -0.94         1.62 o
  -4  -2  11         43.30         43.45         6.16 o
  -3  -2  11        938.13        935.16        18.77 o
  -2  -2  11        630.93        610.02        12.48 o
  -1  -2  11         31.83         12.89         7.60 o
   0  -2  11        185.20        183.20         9.14 o
   1  -2  11        576.49        598.62        12.24 o
   2  -2  11        683.97        692.84        13.15 o
  -9  -1  11          1.07          2.40         3.83 o
  -8  -1  11        178.23        186.65         5.73 o
  -7  -1  11         69.04         71.47         5.78 o
  -6  -1  11        785.82        789.39        10.85 o
  -5  -1  11         10.08          6.86         1.98 o
  -4  -1  11        757.56        739.03        12.54 o
  -3  -1  11         94.85         95.60         4.51 o
  -2  -1  11        397.06        398.26         6.31 o
  -1  -1  11         54.27         39.09         7.53 o
   0  -1  11        313.09        310.18         5.13 o
   1  -1  11        240.09        238.18         5.80 o
  -9   0  11         58.48         58.59         3.83 o
  -8   0  11        491.09        487.34        14.45 o
  -7   0  11        978.33       1002.20        27.26 o
  -6   0  11         75.40         84.46         2.33 o
  -5   0  11          4.29          4.87         1.33 o
  -4   0  11        362.40        352.02         5.49 o
  -3   0  11        922.10        913.27        22.62 o
  -2   0  11        155.86        156.31         5.83 o
  -1   0  11        174.41        171.58         5.13 o
   0   0  11         61.60         39.73        23.60 o
   1   0  11        634.97        646.13        13.14 o
  -9   1  11        391.53        413.94         9.55 o
  -8   1  11        371.17        381.18        12.19 o
  -7   1  11         11.39          7.20         3.34 o
  -6   1  11          4.54          2.70         1.65 o
  -5   1  11        148.74        159.98         4.45 o
  -4   1  11        674.04        665.75        10.57 o
  -3   1  11         54.79         61.09         7.44 o
  -2   1  11        261.97        255.13         5.68 o
  -1   1  11        284.82        285.24         6.31 o
   0   1  11       1095.32       1095.05        13.43 o
 -10   2  11         72.56         89.11         8.32 o
  -9   2  11         54.43         61.58         4.98 o
  -8   2  11        141.01        153.08        12.52 o
  -7   2  11        327.76        333.61        16.10 o
  -6   2  11        182.83        180.62         3.80 o
  -5   2  11        171.60        170.03         5.64 o
  -4   2  11        335.53        326.99         8.63 o
  -3   2  11        364.15        374.74         6.29 o
  -2   2  11        251.37        248.09         5.80 o
  -1   2  11        396.12        406.91         7.71 o
 -10   3  11          1.34          2.61         5.41 o
  -9   3  11        916.56        953.33        25.44 o
  -8   3  11        388.40        409.90        11.50 o
  -7   3  11        130.44        109.98        25.00 o
  -6   3  11          1.70          0.84         1.52 o
  -5   3  11        901.37        910.47        19.16 o
  -4   3  11        659.86        653.71        13.00 o
  -3   3  11          9.61          6.94         2.38 o
  -2   3  11          0.45          0.58         1.97 o
  -1   3  11        226.55        236.98         5.97 o
 -10   4  11        173.15        177.01         9.02 o
  -9   4  11         14.36          8.64         4.15 o
  -8   4  11         64.23         37.20        13.77 o
  -7   4  11        112.28        136.22         6.84 o
  -6   4  11       1355.82       1347.16        23.82 o
  -5   4  11         24.16         19.53         5.91 o
  -4   4  11          5.12          3.53         1.97 o
  -3   4  11        111.02        116.28         4.97 o
  -2   4  11        552.46        552.81         9.08 o
  -9   5  11        339.61        341.71        12.45 o
  -8   5  11         22.26         14.84         8.32 o
  -7   5  11         71.97         41.93        26.40 o
  -6   5  11        127.77         91.24        35.75 o
  -5   5  11        267.88        264.12         6.24 o
  -4   5  11         14.15         11.35         2.84 o
  -3   5  11        276.79        294.66         7.60 o
  -8   6  11         15.48          7.88         5.38 o
  -7   6  11        260.01        284.93        12.60 o
  -6   6  11        755.44        796.11        16.01 o
  -5   6  11         42.51         26.96        14.10 o
  -3  -6  12        821.86        805.95        18.47 o
  -2  -6  12        246.00        258.39        10.61 o
  -1  -6  12          4.40          2.32         3.73 o
  -4  -5  12        748.04        739.94        15.87 o
  -3  -5  12          4.84          0.77         2.87 o
  -2  -5  12         84.20         35.79        17.31 o
  -1  -5  12         29.92         23.00         8.83 o
   0  -5  12        229.04        234.55        12.41 o
  -6  -4  12         10.11         10.66         5.25 o
  -5  -4  12          0.90          1.29         2.92 o
  -4  -4  12        280.62        284.27        10.38 o
  -3  -4  12        216.17        222.63         8.17 o
  -2  -4  12         62.94         15.44        12.29 o
  -1  -4  12          5.79          6.27         3.66 o
   0  -4  12        574.25        594.48        15.59 o
  -6  -3  12         45.36         56.60        10.61 o
  -5  -3  12        683.12        706.35        16.37 o
  -4  -3  12        368.41        369.96        18.71 o
  -3  -3  12         12.81          5.11         4.16 o
  -2  -3  12        103.07         72.64        22.19 o
  -1  -3  12        291.29        299.26        13.51 o
   0  -3  12        349.30        362.79        10.95 o
  -7  -2  12        240.36        245.20        14.55 o
  -6  -2  12        320.10        323.50         7.99 o
  -5  -2  12          0.20          0.16         1.70 o
  -4  -2  12        163.94        171.82         7.22 o
  -3  -2  12          7.18          5.27         3.55 o
  -2  -2  12        864.26        817.87        16.10 o
  -1  -2  12        378.56        371.11        11.06 o
   0  -2  12        136.13        138.66         7.30 o
  -8  -1  12         40.36         42.79         8.35 o
  -7  -1  12          9.11         13.78         6.45 o
  -6  -1  12        272.42        277.72         6.60 o
  -5  -1  12        475.66        484.12        11.21 o
  -4  -1  12         33.48         39.67         4.09 o
  -3  -1  12         33.40         25.91         6.74 o
  -2  -1  12        305.25        306.07        11.63 o
  -1  -1  12        684.25        706.82        16.48 o
   0  -1  12          0.45          1.49         2.72 o
  -8   0  12         51.74         55.97         9.36 o
  -7   0  12        392.57        409.89        18.64 o
  -6   0  12        550.74        573.25         8.98 o
  -5   0  12         13.13         13.44         2.74 o
  -4   0  12          0.23         -0.23         1.85 o
  -3   0  12        579.96        571.49        15.34 o
  -2   0  12       1055.20       1024.06        14.56 o
  -1   0  12         15.75          4.33         2.55 o
  -8   1  12        219.94        222.10         6.25 o
  -7   1  12         77.77         83.09         3.97 o
  -6   1  12        440.35        404.19        10.34 o
  -5   1  12        103.88         91.64        10.71 o
  -4   1  12        392.57        400.52        10.06 o
  -3   1  12        215.48        221.09         6.40 o
  -2   1  12          5.57          9.63         3.42 o
  -9   2  12          3.21          1.94         3.68 o
  -8   2  12         38.57         43.89         5.43 o
  -7   2  12        575.17        572.54        18.26 o
  -6   2  12         67.69         67.09         4.04 o
  -5   2  12        109.54        103.98         4.04 o
  -4   2  12          7.78          4.06         2.29 o
  -3   2  12        216.74        219.25         5.83 o
  -2   2  12         53.14         24.50        15.25 o
  -8   3  12        616.26        652.31        15.10 o
  -7   3  12          4.98          9.62         4.84 o
  -6   3  12         68.16         66.53         5.31 o
  -5   3  12        101.94        110.59         4.00 o
  -4   3  12        712.64        716.64        12.25 o
  -3   3  12         35.32         17.88         6.30 o
  -8   4  12        186.47        197.40         8.14 o
  -7   4  12        218.36        226.19         9.38 o
  -6   4  12        248.43        254.97        10.91 o
  -5   4  12        435.49        449.15         9.61 o
  -4  -3  13        346.56        349.51        10.39 o
  -3  -3  13         37.96         33.89         6.06 o
  -5  -2  13         18.79          3.60         3.24 o
  -4  -2  13        178.74        173.23        33.10 o
  -3  -2  13        156.44        158.46         7.95 o
  -6  -1  13          1.12          4.54         6.17 o
  -5  -1  13        537.11        543.62        12.29 o
  -4  -1  13        324.57        327.09         9.49 o
  -3  -1  13          0.02          1.44         2.74 o
  -6   0  13        416.73        442.27        26.05 o
  -5   0  13        132.82        143.47         8.92 o
  -4   0  13        101.10         86.62         5.60 o
  -6   1  13        119.46        117.05        12.95 o
  -5   1  13        611.48        608.06        17.27 o
  -4   1  13          1.43          3.03         2.74 o
                                                
