# Supplementary material for: Crystal structures of morpholinium hydrogen bromanilate at 130, 145 and 180 K
Source: Acta Crystallogr E Crystallogr Commun. 2015 Sep 26;71(Pt 10):1226–9. doi: 10.1107/S2056989015017272 (PMC4647363; doi:10.1107/S2056989015017272)
Supplement: Supplementary file 4 [file e-71-01226-3sup4.hkl]

#
# h,k,l, Fc-squared, Fo-squared, sigma(Fo-squared), status flag
#
data_3
_shelx_title ' 10060910'
_shelx_refln_list_code          4
_shelx_F_calc_maximum      143.89
_exptl_crystal_F_000       376.00
_reflns_d_resolution_high  0.7106

loop_
 _space_group_symop_operation_xyz
 'x, y, z'
 '-x, -y, -z'

_cell_length_a     8.6282
_cell_length_b     9.2309
_cell_length_c     9.4601
_cell_angle_alpha  93.532
_cell_angle_beta  112.974
_cell_angle_gamma 115.951

_shelx_F_squared_multiplier     1.000

loop_
 _refln_index_h
 _refln_index_k
 _refln_index_l
 _refln_F_squared_calc
 _refln_F_squared_meas
 _refln_F_squared_sigma
 _refln_observed_status
   2   0   0        594.58        663.30         7.48 o
   3   0   0        666.04        640.19         9.12 o
   4   0   0       3760.41       3650.23        61.43 o
   5   0   0       2644.43       2655.99        21.93 o
   6   0   0        519.85        513.75         7.86 o
   7   0   0         58.68         53.63         2.42 o
   8   0   0        791.64        804.33        18.38 o
   9   0   0        277.32        290.18         8.12 o
 -10   1   0         49.38         43.35         7.47 o
  -9   1   0         33.89         35.70         3.19 o
  -8   1   0        270.74        250.55         8.21 o
  -7   1   0       1728.04       1670.81        17.57 o
  -6   1   0          4.71          5.00         0.94 o
  -5   1   0       1715.11       1663.89        21.63 o
  -4   1   0        670.02        690.98        12.91 o
  -3   1   0       1453.96       1599.37        17.44 o
  -2   1   0       2386.39       2447.27        13.77 o
   1   1   0        201.18        210.58         1.86 o
   2   1   0       3419.81       3545.80        42.92 o
   3   1   0       2911.24       2867.11        43.99 o
   4   1   0        333.68        313.99         6.56 o
   5   1   0        217.65        192.72         8.52 o
   6   1   0        312.99        316.50         5.52 o
   7   1   0       2439.08       2449.31        45.94 o
   8   1   0        426.54        442.70        13.10 o
   9   1   0          7.98          3.72         4.50 o
 -10   2   0         42.30         46.59        14.25 o
  -9   2   0       1265.26       1267.42        22.63 o
  -8   2   0       1716.58       1673.09        27.27 o
  -7   2   0         38.35         40.41         1.79 o
  -6   2   0        131.41        124.75         6.08 o
  -5   2   0       5321.84       5557.79        75.64 o
  -4   2   0       6486.44       6956.95        88.35 o
  -3   2   0          6.41          8.98         0.68 o
  -2   2   0         49.36         57.22         0.98 o
  -1   2   0        202.75        207.45         1.25 o
   0   2   0       8671.86       8642.07        67.88 o
   1   2   0        159.47        153.90         1.67 o
   2   2   0         84.73        107.76         2.39 o
   3   2   0        417.04        391.40         4.81 o
   4   2   0       1222.66       1178.09        22.69 o
   5   2   0         55.52         56.62         2.98 o
   6   2   0        382.93        375.39         9.57 o
   7   2   0          0.25         -2.13         2.13 o
   8   2   0        333.47        352.09         8.71 o
 -10   3   0        182.85        178.22         5.32 o
  -9   3   0        254.70        251.23         3.73 o
  -8   3   0          3.84          6.88         1.36 o
  -7   3   0         52.43         48.55         2.24 o
  -6   3   0       3896.45       3903.33        64.21 o
  -5   3   0       1208.64       1140.47        16.11 o
  -4   3   0        207.35        236.30         2.95 o
  -3   3   0       4483.76       4742.73        32.63 o
  -2   3   0       4865.10       4907.71        33.31 o
  -1   3   0       3200.20       3175.99        17.32 o
   0   3   0        149.35        156.72         2.53 o
   1   3   0          7.38         14.04         0.50 o
   2   3   0       6853.03       7041.44        71.27 o
   3   3   0       5090.97       5047.69        83.83 o
   4   3   0         51.35         52.01         3.06 o
   5   3   0         13.16         12.49         2.43 o
   6   3   0        989.79       1003.20        13.79 o
   7   3   0        660.45        682.10        15.48 o
   8   3   0         10.12          7.59         5.85 o
 -10   4   0         81.11         70.74         4.79 o
  -9   4   0        549.65        548.67         7.22 o
  -8   4   0         27.65         19.22         3.45 o
  -7   4   0        556.56        534.30         5.11 o
  -6   4   0         96.89        101.39         2.93 o
  -5   4   0       1290.45       1251.16        11.27 o
  -4   4   0          7.54          8.25         1.05 o
  -3   4   0       2824.72       2905.47        18.94 o
  -2   4   0       2524.62       2659.95        15.79 o
  -1   4   0         27.76         23.76         0.76 o
   0   4   0        235.51        230.95         1.88 o
   1   4   0       5102.54       5267.52        63.99 o
   2   4   0        830.72        801.19         8.58 o
   3   4   0         39.45         45.66         2.87 o
   4   4   0        677.89        630.26         9.27 o
   5   4   0       1830.43       1841.38        22.63 o
   6   4   0        306.48        308.53         8.37 o
   7   4   0         44.91         18.26        16.86 o
 -11   5   0        525.09        505.41        10.48 o
 -10   5   0        650.45        676.95        10.09 o
  -9   5   0        153.07        154.98         8.24 o
  -8   5   0         67.23         58.50         3.05 o
  -7   5   0       1172.17       1141.29        20.28 o
  -6   5   0       3591.20       3478.05        32.84 o
  -5   5   0        588.85        571.27         4.47 o
  -4   5   0        108.05        107.01         1.55 o
  -3   5   0       2502.50       2578.37        14.94 o
  -2   5   0       4912.39       5021.36        36.00 o
  -1   5   0        163.44        164.45         1.81 o
   0   5   0        406.87        403.84         3.70 o
   1   5   0        751.64        729.88         9.96 o
   2   5   0       2877.80       2835.95        29.58 o
   3   5   0        171.94        164.84         5.56 o
   4   5   0        264.75        263.24         6.97 o
   5   5   0         27.39         30.12         5.05 o
   6   5   0         75.36         67.51         5.46 o
 -11   6   0         76.71         88.44         8.41 o
 -10   6   0          0.69          2.70         2.05 o
  -9   6   0         30.75         29.82         4.27 o
  -8   6   0       1189.98       1154.26        17.31 o
  -7   6   0        769.34        779.84         8.70 o
  -6   6   0        123.25        116.59         2.22 o
  -5   6   0          2.24          2.99         1.17 o
  -4   6   0       4593.51       4642.81        32.55 o
  -3   6   0       2862.81       2758.49        22.11 o
  -2   6   0          5.07          3.32         0.74 o
  -1   6   0         68.53         62.92         1.35 o
   0   6   0       3621.49       3596.06        39.80 o
   1   6   0       5865.09       5876.50        80.57 o
   2   6   0        841.40        807.43        14.29 o
   3   6   0         68.48         62.88         3.88 o
   4   6   0        453.79        449.10        10.87 o
   5   6   0       1192.89       1204.50        24.25 o
 -11   7   0        554.90        559.08        14.03 o
 -10   7   0         58.83         64.37         5.83 o
  -9   7   0        129.71        135.28         4.86 o
  -8   7   0          0.31          2.21         1.21 o
  -7   7   0        645.98        661.78         6.84 o
  -6   7   0        799.28        803.71         6.53 o
  -5   7   0        106.88        102.77         2.52 o
  -4   7   0        439.89        421.50         3.97 o
  -3   7   0       1229.63       1236.56         8.53 o
  -2   7   0        258.61        257.34         2.79 o
  -1   7   0       1095.52       1046.07         6.95 o
   0   7   0        950.21        927.58         6.22 o
   1   7   0         20.37         19.51         1.64 o
   2   7   0          0.33         -1.65         2.47 o
   3   7   0        436.90        426.45         9.17 o
   4   7   0        626.01        617.36        17.85 o
   5   7   0          1.18          2.86         3.59 o
 -11   8   0         11.41         11.11         6.00 o
 -10   8   0         11.49          5.13         1.87 o
  -9   8   0        127.91        130.21         4.83 o
  -8   8   0       2256.93       2245.98        19.86 o
  -7   8   0        620.98        622.94         5.93 o
  -6   8   0         27.82         25.65         1.47 o
  -5   8   0         25.35         31.25         1.54 o
  -4   8   0       4191.41       4126.75        32.66 o
  -3   8   0       1198.07       1182.18         9.21 o
  -2   8   0         44.00         46.20         1.76 o
  -1   8   0          1.93          4.16         1.41 o
   0   8   0        274.30        276.98         3.34 o
   1   8   0        241.43        245.85         2.83 o
   2   8   0          5.08          3.05         2.30 o
   3   8   0         47.50         37.63         5.55 o
   4   8   0        407.93        406.50        23.97 o
 -10   9   0          3.23          2.89         2.67 o
  -9   9   0        335.38        343.76         4.49 o
  -8   9   0         26.23         26.87         2.01 o
  -7   9   0         70.24         70.06         2.43 o
  -6   9   0        888.07        856.23         8.54 o
  -5   9   0       1221.63       1223.13        10.37 o
  -4   9   0        446.85        450.91         5.09 o
  -3   9   0          8.80          8.46         1.38 o
  -2   9   0        702.14        701.62         6.74 o
  -1   9   0       2230.03       2176.85        30.95 o
   0   9   0        297.29        301.41         3.47 o
   1   9   0          5.14          6.39         2.61 o
   2   9   0        152.19        154.47         6.63 o
   3   9   0        641.57        655.13        14.97 o
 -10  10   0          3.29          5.75         3.24 o
  -9  10   0        132.49        134.17         3.52 o
  -8  10   0        489.11        470.24         8.06 o
  -7  10   0         99.92        107.19         5.62 o
  -6  10   0         77.85         79.87         2.61 o
  -5  10   0          5.10          9.08         1.70 o
  -4  10   0        195.20        205.93         4.48 o
  -3  10   0        145.68        143.66         3.37 o
  -2  10   0        262.70        268.22         4.05 o
  -1  10   0         59.57         63.92         3.24 o
   0  10   0         72.34         64.62         5.43 o
   1  10   0        153.72        152.80         7.46 o
  -9  11   0        186.86        179.54         4.38 o
  -8  11   0          7.46          6.81         2.10 o
  -7  11   0        322.63        326.77         5.44 o
  -6  11   0        725.91        729.30         8.48 o
  -5  11   0        845.22        826.84         8.83 o
  -4  11   0        122.29        116.12         3.82 o
  -3  11   0         46.30         47.42         3.09 o
  -2  11   0        771.49        776.85        11.91 o
  -1  11   0        891.39        901.88        15.02 o
   0  11   0          8.25          6.13         3.12 o
  -8  12   0         11.84         12.03         3.43 o
  -7  12   0        386.00        387.45         6.34 o
  -6  12   0        244.74        250.45         5.73 o
  -5  12   0          6.35          5.11         2.14 o
  -4  12   0         74.11         83.62         7.50 o
  -3  12   0        637.80        623.62        13.56 o
  -2  12   0         91.44         97.44        10.99 o
   2 -12   1         45.05         50.06         6.84 o
   3 -12   1        698.71        703.76         9.76 o
   4 -12   1        491.27        506.69         7.19 o
   5 -12   1         32.75         33.52         4.61 o
   6 -12   1        114.80        114.03         4.02 o
   7 -12   1        433.94        442.14         7.28 o
   8 -12   1        451.13        444.30         8.65 o
   0 -11   1        202.38        204.99         8.79 o
   1 -11   1         28.58         26.16         3.67 o
   2 -11   1        458.47        476.88         5.90 o
   3 -11   1         30.79         29.45         2.46 o
   4 -11   1         13.83         10.26         3.11 o
   5 -11   1          7.77          9.30         1.66 o
   6 -11   1        495.55        484.74         7.73 o
   7 -11   1        210.38        214.30         5.13 o
   8 -11   1         89.72         84.93         3.77 o
   9 -11   1         21.50         19.60         2.63 o
  -2 -10   1        560.28        576.39        13.75 o
  -1 -10   1        765.56        772.12        21.88 o
   0 -10   1        286.04        280.55         7.66 o
   1 -10   1        207.43        196.33         3.35 o
   2 -10   1        757.59        759.83         8.63 o
   3 -10   1       1222.47       1193.92        10.63 o
   4 -10   1        148.50        142.73         4.94 o
   5 -10   1        141.76        139.17         4.41 o
   6 -10   1        290.42        272.78         5.09 o
   7 -10   1        651.93        644.15         8.68 o
   8 -10   1         46.65         50.31         2.51 o
   9 -10   1         37.68         41.46         2.74 o
  10 -10   1          8.34         12.06         2.55 o
  -3  -9   1        242.64        231.46         8.68 o
  -2  -9   1        415.95        418.66         8.37 o
  -1  -9   1          1.05          2.89         2.37 o
   0  -9   1        238.51        226.30         4.44 o
   1  -9   1       1188.68       1165.48        13.03 o
   2  -9   1       1689.19       1676.64        15.95 o
   3  -9   1         18.97         23.79         1.84 o
   4  -9   1         13.03         14.55         1.70 o
   5  -9   1        859.41        854.64         7.91 o
   6  -9   1       1857.65       1844.31        17.17 o
   7  -9   1         50.49         50.29         2.25 o
   8  -9   1          7.92          7.18         1.61 o
   9  -9   1        240.26        251.57         4.75 o
  10  -9   1       1153.84       1203.72        19.92 o
  -4  -8   1         21.86         25.19         3.77 o
  -3  -8   1         38.02         36.10         3.61 o
  -2  -8   1        749.19        756.07        12.70 o
  -1  -8   1         29.07         28.58         0.87 o
   0  -8   1        259.26        249.00         3.61 o
   1  -8   1        262.80        268.98         3.52 o
   2  -8   1        344.97        341.46         3.65 o
   3  -8   1        967.65        976.93         7.79 o
   4  -8   1        591.91        578.78         5.81 o
   5  -8   1       1214.27       1199.21         8.90 o
   6  -8   1        341.89        342.91         4.83 o
   7  -8   1          1.51          0.15         1.19 o
   8  -8   1        383.97        411.24         5.80 o
   9  -8   1        434.26        436.36         5.60 o
  10  -8   1        179.95        176.43         4.28 o
  -5  -7   1         24.29         20.78         4.70 o
  -4  -7   1        320.04        320.27        17.74 o
  -3  -7   1       1826.67       1889.76        61.36 o
  -2  -7   1       1358.43       1322.54        18.61 o
  -1  -7   1        385.75        370.83         3.35 o
   0  -7   1         12.53         13.76         1.40 o
   1  -7   1       3947.59       3894.92        50.71 o
   2  -7   1       1776.37       1766.00        14.60 o
   3  -7   1         19.08         20.68         1.35 o
   4  -7   1        519.90        499.50         5.65 o
   5  -7   1        865.48        866.69         7.81 o
   6  -7   1        403.53        382.38         5.41 o
   7  -7   1         36.01         29.25         2.50 o
   8  -7   1          0.87          3.94         1.71 o
   9  -7   1        149.29        156.13         3.65 o
  10  -7   1        187.66        201.29         5.31 o
  -6  -6   1         10.12          7.55         3.27 o
  -5  -6   1         54.44         61.06         5.77 o
  -4  -6   1       1039.02       1040.74        25.09 o
  -3  -6   1         63.28         65.15         3.99 o
  -2  -6   1        228.16        215.32         3.03 o
  -1  -6   1       2113.69       2074.98        17.31 o
   0  -6   1       3925.00       3859.38        49.36 o
   1  -6   1        287.41        282.18         2.57 o
   2  -6   1         82.66         76.69         1.49 o
   3  -6   1       1113.51       1127.41         7.10 o
   4  -6   1       5382.57       5476.59        45.20 o
   5  -6   1       2994.80       3033.00        23.11 o
   6  -6   1          0.38          2.76         1.10 o
   7  -6   1        411.89        409.09         4.72 o
   8  -6   1       1286.21       1323.02        16.18 o
   9  -6   1        533.61        526.73        12.12 o
  10  -6   1         50.63         53.90         9.43 o
  -7  -5   1        653.48        669.36        24.93 o
  -6  -5   1          8.27         10.55         3.91 o
  -5  -5   1          0.61          4.71         2.89 o
  -4  -5   1        423.14        418.03        10.13 o
  -3  -5   1       2045.11       2050.71        37.68 o
  -2  -5   1          0.39          0.89         0.55 o
  -1  -5   1        406.12        426.36         3.12 o
   0  -5   1       1109.30       1097.60         8.12 o
   1  -5   1       1198.28       1111.01         8.43 o
   2  -5   1        729.24        753.15         4.62 o
   3  -5   1        327.27        307.86         2.96 o
   4  -5   1        114.84        133.14         1.86 o
   5  -5   1        542.28        513.22         4.61 o
   6  -5   1         92.83         99.25         2.28 o
   7  -5   1       2486.19       2397.84        46.43 o
   8  -5   1        171.49        159.02         4.90 o
   9  -5   1         35.45         31.46         4.71 o
  10  -5   1        146.11        148.21         5.10 o
  -7  -4   1          4.51          2.84         3.15 o
  -6  -4   1        145.92        154.66         5.01 o
  -5  -4   1       2969.67       2847.60        43.67 o
  -4  -4   1       1721.18       1647.74        29.24 o
  -3  -4   1          1.53          0.68         1.33 o
  -2  -4   1        452.39        470.22         6.78 o
  -1  -4   1       5358.58       5388.58        54.22 o
   0  -4   1       6367.37       6478.34        55.37 o
   1  -4   1       1903.54       2092.01        23.89 o
   2  -4   1        152.57        168.13         1.48 o
   3  -4   1       2837.99       3002.74        31.51 o
   4  -4   1       7121.55       7286.83        61.17 o
   5  -4   1         39.53         35.27         1.37 o
   6  -4   1        206.93        226.58         4.46 o
   7  -4   1       1311.35       1247.97        21.54 o
   8  -4   1        503.32        488.37         9.37 o
   9  -4   1         36.02         29.58         4.73 o
  10  -4   1         15.24         13.72         3.53 o
  -8  -3   1        377.76        387.48        10.82 o
  -7  -3   1          1.41          2.51         2.12 o
  -6  -3   1       1008.34       1011.14        19.66 o
  -5  -3   1          6.11          4.64         2.24 o
  -4  -3   1          8.64         15.85         2.37 o
  -3  -3   1        221.07        243.94         3.85 o
  -2  -3   1        951.66        871.64        16.79 o
  -1  -3   1       3132.71       3163.83        35.99 o
   0  -3   1         58.40         59.62         1.05 o
   1  -3   1        520.12        544.78         4.00 o
   2  -3   1      20703.89      20011.53       217.67 o
   3  -3   1        420.85        357.71         2.74 o
   4  -3   1        110.83        133.98         2.45 o
   5  -3   1        139.57        131.22         2.41 o
   6  -3   1       3260.97       3277.90        60.37 o
   7  -3   1       1488.52       1491.75        22.73 o
   8  -3   1          5.97          5.01         1.45 o
   9  -3   1         34.13         27.07         3.35 o
  10  -3   1        314.87        326.48         9.52 o
  -9  -2   1        173.47        160.74        10.54 o
  -8  -2   1         43.07         20.36        11.91 o
  -7  -2   1          5.87         10.47         3.23 o
  -6  -2   1       1044.28       1019.83        18.97 o
  -5  -2   1       2716.83       2742.11        46.50 o
  -4  -2   1        141.26        136.05         1.91 o
  -3  -2   1        728.32        723.38         9.06 o
  -2  -2   1        750.64        783.19         9.70 o
  -1  -2   1       9867.68       9726.05        94.78 o
   0  -2   1        373.35        353.06         3.30 o
   1  -2   1      15102.24      14697.32       140.34 o
   2  -2   1        945.72       1026.11         7.56 o
   3  -2   1       1165.52       1101.24        16.19 o
   4  -2   1         79.91         74.71         2.08 o
   5  -2   1        351.99        332.11         6.68 o
   6  -2   1        745.27        744.11        12.66 o
   7  -2   1         21.26         18.00         1.81 o
   8  -2   1         16.86         14.66         1.91 o
   9  -2   1        666.47        676.79        13.67 o
  10  -2   1        338.16        339.86         8.90 o
  -9  -1   1          3.08         -1.22         2.59 o
  -8  -1   1          8.48          6.27         3.07 o
  -7  -1   1        979.15        635.45       159.21 o
  -6  -1   1       3449.37       3355.38        58.22 o
  -5  -1   1         57.05         49.00         1.81 o
  -4  -1   1        442.53        476.43         6.87 o
  -3  -1   1       5259.43       5504.66        61.83 o
  -2  -1   1      16026.56      15304.36       285.94 o
  -1  -1   1         63.15         53.78         0.47 o
   0  -1   1        496.70        584.14         2.86 o
   1  -1   1        849.82        850.04        10.33 o
   2  -1   1      16466.08      15953.14       159.70 o
   3  -1   1        802.08        806.91        16.02 o
   4  -1   1        132.54        149.01         3.02 o
   5  -1   1         64.39         65.72         2.79 o
   6  -1   1       2339.52       2313.41        34.91 o
   7  -1   1        441.88        437.38         6.68 o
   8  -1   1         60.82         58.96         1.85 o
   9  -1   1         10.69          7.87         2.85 o
 -10   0   1        437.95        449.98        11.29 o
  -9   0   1        113.99        114.95        16.51 o
  -8   0   1        293.41        274.09         7.00 o
  -7   0   1       1103.40       1050.16        15.33 o
  -6   0   1        153.47        160.77         3.58 o
  -5   0   1        393.52        413.49         4.61 o
  -4   0   1       2989.16       3120.42        25.39 o
  -3   0   1       6372.59       6647.83        49.86 o
  -2   0   1        411.62        402.34         2.21 o
   1   0   1       8142.06       8229.93        65.03 o
   2   0   1       1013.62       1069.00        13.77 o
   3   0   1        486.10        514.21         9.06 o
   4   0   1       3062.60       3041.53        38.05 o
   5   0   1       4296.23       4280.16        73.40 o
   6   0   1        658.43        644.43        11.98 o
   7   0   1          5.85          6.66         0.91 o
   8   0   1        532.94        551.20        16.96 o
   9   0   1        935.85        975.03        17.61 o
 -10   1   1        353.56        356.99         7.83 o
  -9   1   1          2.68          2.77         1.05 o
  -8   1   1         51.62         57.23         2.63 o
  -7   1   1       1986.36       1990.47        31.98 o
  -6   1   1       2632.98       2622.61        35.27 o
  -5   1   1        257.70        271.16         4.18 o
  -4   1   1        775.40        799.75         8.45 o
  -3   1   1       4845.50       5239.25        49.80 o
  -2   1   1       1969.57       2029.28        11.36 o
  -1   1   1          5.74          9.12         0.41 o
   0   1   1        304.34        313.43         2.30 o
   1   1   1       1333.85       1411.18        14.07 o
   2   1   1       7001.05       7398.30        58.12 o
   3   1   1       4013.83       4290.03        36.31 o
   4   1   1       1176.41       1202.09        16.77 o
   5   1   1        371.76        367.50         6.09 o
   6   1   1        269.78        260.54         5.43 o
   7   1   1        350.04        345.77         7.89 o
   8   1   1        268.14        263.09         8.52 o
 -10   2   1          2.19          4.01         2.22 o
  -9   2   1        443.97        437.37         8.87 o
  -8   2   1       1314.90       1319.36        25.26 o
  -7   2   1        271.24        274.56         4.08 o
  -6   2   1        103.06        105.48         2.73 o
  -5   2   1       1248.98       1228.59        25.67 o
  -4   2   1      10436.75      10629.61        94.83 o
  -3   2   1       5793.14       5995.83        47.14 o
  -2   2   1         60.87         64.39         0.78 o
  -1   2   1        538.24        482.39         3.36 o
   0   2   1       9860.76       9791.61        81.77 o
   1   2   1       5185.70       5201.41        54.21 o
   2   2   1         31.07         31.30         1.45 o
   3   2   1        900.97        914.85        10.19 o
   4   2   1       2537.14       2478.84        26.06 o
   5   2   1        653.50        633.62        10.90 o
   6   2   1          5.19          9.24         2.81 o
   7   2   1          5.42          4.19         2.93 o
   8   2   1        331.89        349.92        13.75 o
 -11   3   1        352.26        373.71        18.49 o
 -10   3   1          8.76          4.64         1.72 o
  -9   3   1        127.94        132.94         3.00 o
  -8   3   1         34.92         39.50         2.86 o
  -7   3   1        673.26        658.20        11.34 o
  -6   3   1        210.28        190.47         4.37 o
  -5   3   1       2480.95       2357.82        24.00 o
  -4   3   1        194.92        226.63         2.18 o
  -3   3   1        920.24        939.27         5.16 o
  -2   3   1       1650.26       1633.04         7.83 o
  -1   3   1       3027.86       2983.74        17.56 o
   0   3   1       1431.98       1421.03         7.57 o
   1   3   1         65.22         75.72         1.62 o
   2   3   1        105.24         68.70         3.86 o
   3   3   1       6910.28       6943.22        91.61 o
   4   3   1        757.16        738.76        10.18 o
   5   3   1          8.59         11.11         2.97 o
   6   3   1        181.04        163.71         5.75 o
   7   3   1        600.94        594.04        15.14 o
 -11   4   1         11.28         14.99         3.67 o
 -10   4   1          2.88          1.32         0.99 o
  -9   4   1       1522.91       1490.63        21.77 o
  -8   4   1        537.31        527.74         7.02 o
  -7   4   1          3.88          6.21         0.97 o
  -6   4   1         54.75         57.55         1.80 o
  -5   4   1        631.98        606.86         5.73 o
  -4   4   1       4755.94       4959.89        35.84 o
  -3   4   1        125.45        129.42         1.34 o
  -2   4   1       1185.43       1202.94         5.96 o
  -1   4   1       3540.52       3714.25        24.15 o
   0   4   1       2223.36       2262.53        17.46 o
   1   4   1        674.45        690.74         7.15 o
   2   4   1       1743.60       1713.54        17.95 o
   3   4   1          6.32          6.52         3.20 o
   4   4   1        421.35        438.31         8.01 o
   5   4   1          4.42          2.50         2.66 o
   6   4   1        579.69        592.12        13.89 o
   7   4   1         86.35         78.80        11.04 o
 -11   5   1         24.63         18.54         7.61 o
 -10   5   1        511.74        515.72         8.92 o
  -9   5   1        142.23        145.24         2.99 o
  -8   5   1        118.26        101.65         2.76 o
  -7   5   1         62.18         62.94         2.03 o
  -6   5   1       3692.83       3662.43        38.08 o
  -5   5   1       3642.70       3766.52        35.03 o
  -4   5   1          1.72          3.29         0.62 o
  -3   5   1        373.14        373.15         4.00 o
  -2   5   1      12602.54      12742.70       113.24 o
  -1   5   1       5217.28       5312.84        39.26 o
   0   5   1        263.34        251.86         2.52 o
   1   5   1        101.18         97.66         1.74 o
   2   5   1        692.31        680.12         9.26 o
   3   5   1       2882.07       2873.25        32.71 o
   4   5   1        204.95        200.95         7.29 o
   5   5   1          8.47          8.18         3.26 o
   6   5   1        287.69        295.46        10.13 o
 -11   6   1        182.56        191.93         8.90 o
 -10   6   1         52.09         39.64        11.68 o
  -9   6   1       1651.74       1598.15        23.46 o
  -8   6   1        161.30        155.85         4.22 o
  -7   6   1        998.56        973.73         9.36 o
  -6   6   1        791.25        805.79         6.27 o
  -5   6   1        167.32        168.20         2.00 o
  -4   6   1        326.98        321.06         3.93 o
  -3   6   1       2350.72       2292.00        15.73 o
  -2   6   1       1899.58       1889.97        11.59 o
  -1   6   1         21.89         27.35         1.26 o
   0   6   1        269.68        268.78         2.33 o
   1   6   1       1074.31       1035.05         9.73 o
   2   6   1        599.16        617.13         9.34 o
   3   6   1         29.57         37.83         3.81 o
   4   6   1         13.02         10.44         4.37 o
   5   6   1        908.31        949.93        19.17 o
 -11   7   1        133.86        145.64         6.65 o
 -10   7   1       1396.64       1421.84        17.85 o
  -9   7   1        271.85        281.26         5.64 o
  -8   7   1          0.77          1.05         1.39 o
  -7   7   1        717.69        704.55         5.72 o
  -6   7   1       3910.87       3852.26        30.36 o
  -5   7   1         46.28         44.98         1.55 o
  -4   7   1         36.51         38.87         1.82 o
  -3   7   1         97.60         91.03         2.65 o
  -2   7   1       2184.38       2149.22        14.19 o
  -1   7   1        538.52        533.61         4.46 o
   0   7   1          8.90          6.59         1.19 o
   1   7   1         15.11         15.33         2.59 o
   2   7   1        644.58        624.87        11.93 o
   3   7   1         74.58         76.94         6.68 o
   4   7   1        274.38        285.32        12.01 o
 -11   8   1        603.64        652.40        16.62 o
 -10   8   1         25.57         25.99         4.40 o
  -9   8   1          0.90          1.32         1.01 o
  -8   8   1        750.94        750.00         6.55 o
  -7   8   1        459.88        447.38         5.10 o
  -6   8   1         55.32         56.94         2.26 o
  -5   8   1        201.95        195.67         3.67 o
  -4   8   1        666.32        638.37         7.35 o
  -3   8   1       2466.47       2395.14        18.73 o
  -2   8   1        496.34        484.33         4.52 o
  -1   8   1        153.00        152.95         2.57 o
   0   8   1        800.34        784.31         7.25 o
   1   8   1       2114.36       2090.96        38.37 o
   2   8   1        171.81        177.81         7.83 o
   3   8   1         13.34         11.72         4.52 o
 -11   9   1         81.28         72.01         6.38 o
 -10   9   1         68.99         67.12         6.23 o
  -9   9   1        185.56        196.71         3.83 o
  -8   9   1         22.38         22.18         1.87 o
  -7   9   1        122.20        124.50         3.40 o
  -6   9   1        325.29        319.67         4.63 o
  -5   9   1        436.62        441.31         4.80 o
  -4   9   1        729.44        720.14         7.32 o
  -3   9   1         16.45         15.38         1.56 o
  -2   9   1        357.32        354.33         4.17 o
  -1   9   1        818.39        801.97         8.98 o
   0   9   1        766.89        765.93        11.43 o
   1   9   1         19.98         20.63         3.98 o
   2   9   1          0.18          1.30         2.73 o
 -10  10   1         13.73         12.27         3.79 o
  -9  10   1         35.62         32.94         2.53 o
  -8  10   1        571.91        547.94        10.50 o
  -7  10   1        554.74        562.11         7.60 o
  -6  10   1          3.05          5.06         1.58 o
  -5  10   1         36.92         40.81         2.35 o
  -4  10   1        923.43        935.35         9.09 o
  -3  10   1        359.23        352.62         5.20 o
  -2  10   1         55.50         55.37         2.82 o
  -1  10   1          1.14          1.38         2.68 o
   0  10   1        461.32        457.40         9.35 o
   1  10   1        165.40        172.54        12.05 o
 -10  11   1         59.00         57.62         6.02 o
  -9  11   1        671.57        703.75        10.72 o
  -8  11   1        154.06        160.27         4.94 o
  -7  11   1         29.45         21.17         7.08 o
  -6  11   1        128.15        132.97         3.84 o
  -5  11   1       1314.39       1307.54        14.64 o
  -4  11   1        374.50        353.03         5.74 o
  -3  11   1         97.60         90.70         4.68 o
  -2  11   1        158.89        158.49         6.80 o
  -1  11   1        986.85        991.78        18.34 o
  -9  12   1        106.04         94.47         6.27 o
  -8  12   1        444.13        414.00         8.52 o
  -7  12   1          0.16          6.86         2.42 o
  -6  12   1        237.59        248.69         4.86 o
  -5  12   1          9.14          8.45         3.33 o
  -4  12   1         53.07         22.55        15.41 o
  -3  12   1          5.34          8.43         2.09 o
   1 -12   2         10.15         14.53         3.13 o
   2 -12   2          1.59          3.48         2.75 o
   3 -12   2        108.15        107.06         4.04 o
   4 -12   2        548.66        564.59         8.19 o
   5 -12   2         84.02         97.69         4.94 o
   6 -12   2          0.09         -0.87         1.32 o
   7 -12   2          3.29          9.32         2.52 o
   8 -12   2        418.89        417.74         6.90 o
  -1 -11   2         84.16         79.80         5.52 o
   0 -11   2        232.33        237.82         6.27 o
   1 -11   2         42.34         43.10         1.98 o
   2 -11   2         72.09         70.43         2.53 o
   3 -11   2          6.62          8.50         1.75 o
   4 -11   2        341.05        326.90         4.84 o
   5 -11   2        771.45        770.45         9.09 o
   6 -11   2         34.82         36.63         2.63 o
   7 -11   2        234.85        252.54         5.25 o
   8 -11   2        165.48        173.60         4.44 o
   9 -11   2         87.07         96.80         4.20 o
  -2 -10   2         82.68         86.62         5.01 o
  -1 -10   2        700.20        707.29        18.92 o
   0 -10   2       1019.36       1039.15        14.00 o
   1 -10   2          1.72          1.83         1.16 o
   2 -10   2         43.74         46.23         3.38 o
   3 -10   2       1530.56       1481.96        16.43 o
   4 -10   2       2514.13       2469.53        25.94 o
   5 -10   2        158.68        151.19         4.51 o
   6 -10   2        180.82        184.58         3.58 o
   7 -10   2        592.37        597.87         7.10 o
   8 -10   2        724.72        713.09         9.22 o
   9 -10   2         74.43         76.97         3.86 o
  -3  -9   2         55.44         46.18         4.80 o
  -2  -9   2        264.38        265.61         8.32 o
  -1  -9   2         21.15         20.70         1.96 o
   0  -9   2        874.82        861.83         9.54 o
   1  -9   2         42.52         47.60         2.51 o
   2  -9   2        669.45        680.92         8.23 o
   3  -9   2        492.10        522.82         5.96 o
   4  -9   2         22.49         17.54         1.43 o
   5  -9   2         49.59         49.67         1.94 o
   6  -9   2        829.58        818.40        10.10 o
   7  -9   2        673.55        668.15         9.75 o
   8  -9   2          5.56          7.59         1.60 o
   9  -9   2          1.63          2.82         1.64 o
  10  -9   2        112.61        110.91         5.64 o
  -4  -8   2        194.89        183.80         9.35 o
  -3  -8   2          0.99         -1.20         2.62 o
  -2  -8   2        350.79        337.78         6.63 o
  -1  -8   2       3075.92       3061.57        26.02 o
   0  -8   2        667.78        656.57         7.52 o
   1  -8   2         18.46         17.70         1.40 o
   2  -8   2        540.57        544.74         4.93 o
   3  -8   2        846.99        856.23         8.83 o
   4  -8   2        383.79        373.72         4.10 o
   5  -8   2          6.87         10.40         1.26 o
   6  -8   2          2.15          2.74         1.26 o
   7  -8   2        360.22        362.05         5.45 o
   8  -8   2         81.06         79.26         2.96 o
   9  -8   2        256.97        260.96         5.59 o
  10  -8   2          2.17         -1.49         1.49 o
  -5  -7   2          0.68         -2.88         2.88 o
  -4  -7   2          7.82          3.62         2.64 o
  -3  -7   2        714.15        710.46        13.14 o
  -2  -7   2       1765.88       1782.23        17.28 o
  -1  -7   2         75.65         78.22         2.23 o
   0  -7   2          1.06          1.69         0.93 o
   1  -7   2       2343.76       2304.39        25.45 o
   2  -7   2       3053.14       2972.73        28.09 o
   3  -7   2        958.86        937.00        10.36 o
   4  -7   2         14.09         15.49         1.34 o
   5  -7   2        263.92        272.42         3.70 o
   6  -7   2       2629.82       2596.71        23.96 o
   7  -7   2        770.61        750.58         7.04 o
   8  -7   2         42.30         38.97         2.90 o
   9  -7   2        221.14        233.00         8.08 o
  10  -7   2        231.05        245.75         8.71 o
  -6  -6   2        366.65        352.65         9.02 o
  -5  -6   2        231.60        230.49         5.59 o
  -4  -6   2        255.94        248.10         5.25 o
  -3  -6   2          2.05          3.93         1.55 o
  -2  -6   2        249.75        247.15         2.90 o
  -1  -6   2        455.16        438.74         3.88 o
   0  -6   2        599.24        564.65         4.60 o
   1  -6   2       1977.41       1942.82        15.23 o
   2  -6   2          5.17          7.03         0.96 o
   3  -6   2        324.49        299.16         3.24 o
   4  -6   2       1651.47       1642.44        13.13 o
   5  -6   2       2574.32       2517.55        19.81 o
   6  -6   2         46.01         56.13         2.06 o
   7  -6   2         14.22         14.51         2.15 o
   8  -6   2        575.33        579.54        10.57 o
   9  -6   2        554.85        555.57        12.04 o
  10  -6   2        107.11        113.75         4.29 o
  -7  -5   2       1067.45       1089.98        46.63 o
  -6  -5   2        742.03        729.26        13.62 o
  -5  -5   2          3.91          3.40         1.81 o
  -4  -5   2        309.49        299.09         9.48 o
  -3  -5   2       2080.68       2031.93        32.93 o
  -2  -5   2       4054.41       4097.15        56.67 o
  -1  -5   2        625.64        613.93         6.96 o
   0  -5   2        226.54        225.74         2.08 o
   1  -5   2       4229.30       4245.50        27.79 o
   2  -5   2        660.18        594.00         4.19 o
   3  -5   2        600.70        642.16         4.90 o
   4  -5   2        425.18        416.70         3.62 o
   5  -5   2       1859.54       1912.98        21.87 o
   6  -5   2       1014.75       1014.59        14.06 o
   7  -5   2         44.36         50.84         3.25 o
   8  -5   2        308.17        290.41         6.15 o
   9  -5   2        246.91        261.27         6.15 o
  10  -5   2        237.64        242.10         7.30 o
  -8  -4   2        199.70        194.77        12.03 o
  -7  -4   2          2.97          2.59         2.24 o
  -6  -4   2        137.04        120.39        26.13 o
  -5  -4   2        574.75        531.96        12.36 o
  -4  -4   2       4524.26       4276.48        80.51 o
  -3  -4   2        206.13        196.66         3.90 o
  -2  -4   2         94.64        111.93         2.05 o
  -1  -4   2        521.02        506.99         5.83 o
   0  -4   2       9256.67       9548.79        82.14 o
   1  -4   2       4199.68       4317.04        29.32 o
   2  -4   2         20.58         25.68         0.94 o
   3  -4   2         52.66         47.21         1.20 o
   4  -4   2       6905.31       7251.31        57.78 o
   5  -4   2       1990.69       1942.59        22.36 o
   6  -4   2        471.21        449.92         7.79 o
   7  -4   2        196.93        189.90         4.35 o
   8  -4   2       1236.48       1222.21        24.13 o
   9  -4   2        716.77        686.51        17.33 o
  10  -4   2         12.20          6.44         2.00 o
  -8  -3   2        595.63        608.89        24.32 o
  -7  -3   2        538.57        530.78         9.65 o
  -6  -3   2         22.49         29.81         3.03 o
  -5  -3   2         33.98         35.33         2.07 o
  -4  -3   2        798.55        806.98        10.88 o
  -3  -3   2       1384.86       1341.90        19.20 o
  -2  -3   2        102.73        112.52         1.63 o
  -1  -3   2       4424.39       4467.58        33.42 o
   0  -3   2       1438.12       1580.57        15.74 o
   1  -3   2      11317.26      11655.74       104.54 o
   2  -3   2         41.11         33.47         1.62 o
   3  -3   2       3942.08       4091.97        53.02 o
   4  -3   2        652.01        646.59         9.79 o
   5  -3   2          4.31          2.80         1.35 o
   6  -3   2         35.21         28.03         1.97 o
   7  -3   2       1440.46       1422.24        27.03 o
   8  -3   2        839.92        827.22        12.36 o
   9  -3   2         33.50         17.27         9.03 o
  -9  -2   2        706.05        711.22        23.19 o
  -8  -2   2       1031.06        995.93        28.73 o
  -7  -2   2          1.15          1.80         2.01 o
  -6  -2   2        144.44        126.20         1.26 o
  -5  -2   2       2325.57       2373.28        24.62 o
  -4  -2   2       7605.00       7692.65        91.52 o
  -3  -2   2         88.95        120.78         1.63 o
  -2  -2   2        166.91        167.07         1.99 o
  -1  -2   2        564.95        525.14         2.58 o
   0  -2   2      10465.49      10408.02       115.82 o
   1  -2   2       4107.93       4608.78        42.22 o
   2  -2   2        190.94        204.38         2.47 o
   3  -2   2        410.19        341.73         6.64 o
   4  -2   2       3213.52       3124.01        60.73 o
   5  -2   2        332.38        333.68         4.83 o
   6  -2   2         54.26         54.34         2.01 o
   7  -2   2         91.80         99.53         2.53 o
   8  -2   2        412.79        408.49         9.88 o
   9  -2   2         19.24          9.69         4.24 o
  -9  -1   2        146.08        168.38         4.85 o
  -8  -1   2         87.20         73.49         5.00 o
  -7  -1   2          6.09          4.03         1.92 o
  -6  -1   2        570.42        583.84         7.02 o
  -5  -1   2       1561.15       1540.89        14.95 o
  -4  -1   2        182.98        191.99         2.96 o
  -3  -1   2        230.86        226.15         2.91 o
  -2  -1   2      10292.00      10482.59        86.81 o
  -1  -1   2       8251.98       8294.17        64.93 o
   0  -1   2        169.77        181.40         2.55 o
   1  -1   2        418.77        411.77         2.96 o
   2  -1   2       8283.45       8455.84       178.28 o
   3  -1   2       8019.93       8450.42       197.99 o
   4  -1   2        273.89        266.81         4.33 o
   5  -1   2          4.24          4.28         0.93 o
   6  -1   2        639.81        654.27         9.29 o
   7  -1   2       1709.81       1676.95        43.39 o
   8  -1   2        235.99        257.49         7.26 o
   9  -1   2          0.77         -0.91         2.12 o
 -10   0   2         62.38         61.47         4.39 o
  -9   0   2        741.49        747.27        20.25 o
  -8   0   2        550.16        529.96        10.91 o
  -7   0   2        215.68        218.70         3.15 o
  -6   0   2          4.78          6.02         0.73 o
  -5   0   2       4105.01       4262.07        31.70 o
  -4   0   2        640.10        645.77         7.96 o
  -3   0   2       1774.99       1883.59        17.12 o
  -2   0   2       1915.32       2013.83        15.48 o
  -1   0   2        537.44        560.10         3.05 o
   0   0   2         35.17         54.29         0.91 o
   1   0   2       1936.89       1925.51        13.60 o
   2   0   2       1347.68       1345.59        14.25 o
   3   0   2        578.57        592.20         9.79 o
   4   0   2        120.12        122.55         3.74 o
   5   0   2       4579.33       4638.73        83.24 o
   6   0   2        688.26        676.13        15.44 o
   7   0   2          0.57          1.78         2.67 o
   8   0   2         26.18         27.95         3.98 o
 -10   1   2        932.04        938.47        17.85 o
  -9   1   2          4.82          1.91         1.37 o
  -8   1   2          9.50         11.39         2.58 o
  -7   1   2       3104.38       3056.68        39.39 o
  -6   1   2       3665.42       3638.30        43.54 o
  -5   1   2       1210.36       1184.02        15.06 o
  -4   1   2         46.52         50.82         1.33 o
  -3   1   2       1453.41       1366.99        14.76 o
  -2   1   2      20682.37      19998.71       211.85 o
  -1   1   2      13609.88      13319.43       122.06 o
   0   1   2         62.33         66.66         0.68 o
   1   1   2        375.72        354.34         3.48 o
   2   1   2       3822.24       3854.77        46.57 o
   3   1   2       1626.64       1660.12        11.05 o
   4   1   2         56.18         60.38         1.46 o
   5   1   2        250.22        238.12         5.76 o
   6   1   2        768.80        727.82        14.82 o
   7   1   2         69.85         75.18         5.07 o
   8   1   2         49.43         39.04         4.79 o
 -11   2   2         62.51         46.10        37.35 o
 -10   2   2        125.85        103.77        21.67 o
  -9   2   2        164.38        155.40         5.32 o
  -8   2   2        286.56        279.98         3.36 o
  -7   2   2        274.57        266.04         5.94 o
  -6   2   2         61.13         66.02         1.97 o
  -5   2   2        196.08        193.80         2.08 o
  -4   2   2       1363.01       1284.86        16.64 o
  -3   2   2       8050.91       8059.51        65.63 o
  -2   2   2         34.37         23.75         0.49 o
  -1   2   2        182.73        213.59         2.02 o
   0   2   2       7293.70       7621.66        55.09 o
   1   2   2       9539.55       9905.73       118.34 o
   2   2   2        201.80        184.65         3.90 o
   3   2   2        296.36        289.24         3.51 o
   4   2   2        230.33        210.01         6.50 o
   5   2   2       3154.04       3187.79        59.96 o
   6   2   2        608.19        618.87        13.01 o
   7   2   2         12.91         13.34         5.05 o
 -11   3   2        367.59        354.41        16.17 o
 -10   3   2        440.09        436.46         7.43 o
  -9   3   2          3.28          1.94         1.09 o
  -8   3   2        242.96        242.04         5.67 o
  -7   3   2       1823.53       1789.59        17.85 o
  -6   3   2       1436.88       1433.95         9.38 o
  -5   3   2          3.45          4.29         0.96 o
  -4   3   2        704.48        693.71         4.15 o
  -3   3   2       3682.89       3858.47        24.65 o
  -2   3   2       3070.54       3260.93        20.06 o
  -1   3   2       3858.57       4268.67        28.29 o
   0   3   2       1700.32       1690.09        10.11 o
   1   3   2        810.73        849.47         6.22 o
   2   3   2        982.98        933.51        11.02 o
   3   3   2         17.45         20.38         2.87 o
   4   3   2       1170.12       1165.72        14.58 o
   5   3   2         67.12         70.48         4.68 o
   6   3   2         74.32         66.19         4.87 o
   7   3   2        141.74        137.69         7.95 o
 -11   4   2         14.85         10.17         5.62 o
 -10   4   2          9.31          4.92         2.11 o
  -9   4   2         66.43         71.14         2.26 o
  -8   4   2       4071.96       4088.01        51.77 o
  -7   4   2       1738.18       1703.30        12.79 o
  -6   4   2         12.93         19.34         1.10 o
  -5   4   2         18.67         41.77         3.57 o
  -4   4   2       6735.09       6726.45        51.97 o
  -3   4   2       3010.88       2974.84        17.21 o
  -2   4   2         76.75         86.96         1.64 o
  -1   4   2         21.55         16.50         1.49 o
   0   4   2       3710.50       3751.76        25.65 o
   1   4   2       2078.45       2034.45        23.87 o
   2   4   2        506.03        498.88         7.53 o
   3   4   2         18.91         14.94         2.76 o
   4   4   2        316.60        290.95         7.55 o
   5   4   2        812.02        801.82        18.63 o
   6   4   2         65.76         64.71         6.03 o
 -11   5   2        155.77        153.73         5.72 o
 -10   5   2         15.56         11.03         3.39 o
  -9   5   2       1592.57       1591.41        25.10 o
  -8   5   2         56.60         61.41         1.34 o
  -7   5   2        769.40        776.44         5.53 o
  -6   5   2        442.09        404.52         4.92 o
  -5   5   2       2709.25       2624.89        17.37 o
  -4   5   2        512.28        491.26         3.37 o
  -3   5   2         26.55         27.13         0.79 o
  -2   5   2         43.37         34.91         1.57 o
  -1   5   2       2736.14       2642.44        17.66 o
   0   5   2       2826.79       2895.41        19.54 o
   1   5   2         54.48         53.23         2.80 o
   2   5   2        353.40        336.97         7.93 o
   3   5   2       2862.26       2806.45        33.82 o
   4   5   2        844.15        862.35        19.93 o
   5   5   2         29.93         27.89         5.16 o
 -11   6   2         25.90         19.44         3.57 o
 -10   6   2         15.46          5.57         4.10 o
  -9   6   2        185.91        179.77         3.71 o
  -8   6   2       1443.95       1377.96        12.47 o
  -7   6   2          7.62          7.70         1.53 o
  -6   6   2        321.34        321.24         2.99 o
  -5   6   2        215.63        217.66         3.43 o
  -4   6   2       1998.08       1971.50        13.06 o
  -3   6   2        220.73        224.85         2.21 o
  -2   6   2        658.24        603.58         4.80 o
  -1   6   2          3.79          6.26         0.76 o
   0   6   2       1943.56       1910.63        13.55 o
   1   6   2        298.54        289.64         6.70 o
   2   6   2        612.90        606.30        13.48 o
   3   6   2         27.19         30.92         4.63 o
   4   6   2         97.32         91.35         6.95 o
   5   6   2          4.42          0.77         3.90 o
 -11   7   2         86.60         94.58         5.27 o
 -10   7   2        363.10        379.23         8.89 o
  -9   7   2        688.19        680.14         9.61 o
  -8   7   2          1.71          1.72         1.29 o
  -7   7   2          9.82         10.63         1.29 o
  -6   7   2       3185.44       3146.21        22.97 o
  -5   7   2       3916.62       3883.60        28.85 o
  -4   7   2        162.33        150.60         2.88 o
  -3   7   2          1.62          2.00         0.83 o
  -2   7   2       1157.15       1149.13         8.30 o
  -1   7   2       4149.49       4085.53        31.34 o
   0   7   2        435.10        424.03         4.14 o
   1   7   2         18.48         20.66         3.46 o
   2   7   2        413.61        422.32        13.84 o
   3   7   2        606.03        621.05        13.81 o
   4   7   2         65.89         68.36         7.52 o
 -11   8   2         68.39         65.19         4.96 o
 -10   8   2          1.21         -0.07         2.71 o
  -9   8   2         53.17         48.41         3.26 o
  -8   8   2         94.15         87.23         2.03 o
  -7   8   2        402.19        392.09         3.84 o
  -6   8   2         77.81         79.45         2.22 o
  -5   8   2         42.81         46.18         2.10 o
  -4   8   2         42.81         42.23         2.02 o
  -3   8   2       1987.13       1956.37        15.73 o
  -2   8   2        810.45        775.42         6.08 o
  -1   8   2         50.41         48.78         1.78 o
   0   8   2         11.83          5.90         1.53 o
   1   8   2       1336.80       1327.26        21.63 o
   2   8   2        655.39        676.08        21.09 o
   3   8   2         95.00         77.32        16.34 o
 -11   9   2        125.18        125.74         7.63 o
 -10   9   2        495.82        517.33        12.32 o
  -9   9   2        481.22        485.65        12.16 o
  -8   9   2        113.78        112.78         2.68 o
  -7   9   2          1.85          2.85         1.00 o
  -6   9   2       1620.10       1604.89        15.10 o
  -5   9   2        304.74        291.00         4.29 o
  -4   9   2         45.30         51.64         2.73 o
  -3   9   2         32.94         32.67         1.95 o
  -2   9   2         84.30         88.66         2.31 o
  -1   9   2         69.67         73.74         2.37 o
   0   9   2        203.13        206.13         7.08 o
   1   9   2        248.32        251.65        12.52 o
   2   9   2        186.10        201.78        34.69 o
 -10  10   2          9.38         10.02         6.34 o
  -9  10   2          6.28          8.95         3.42 o
  -8  10   2        570.89        570.13         6.65 o
  -7  10   2       1672.48       1653.15        15.07 o
  -6  10   2        264.53        264.29         4.02 o
  -5  10   2         21.61         19.21         2.05 o
  -4  10   2        145.17        147.69         3.71 o
  -3  10   2       1807.17       1784.66        15.53 o
  -2  10   2        416.21        423.24         4.70 o
  -1  10   2         17.27         15.05         3.58 o
   0  10   2          8.04          7.41         3.25 o
 -10  11   2        129.63        123.03         6.95 o
  -9  11   2         24.55         17.84         7.91 o
  -8  11   2        566.12        566.12         8.94 o
  -7  11   2         25.16         21.28         3.50 o
  -6  11   2         50.28         50.49         2.63 o
  -5  11   2        205.37        207.46         6.93 o
  -4  11   2        379.51        390.79         6.10 o
  -3  11   2         28.27         28.86         2.36 o
  -2  11   2          0.76         -1.15         2.26 o
  -1  11   2         63.36         61.71         6.04 o
  -9  12   2         13.98         10.91         3.72 o
  -8  12   2        209.05        207.72         6.50 o
  -7  12   2        202.00        194.76         4.89 o
  -6  12   2         12.31          3.96         3.30 o
  -5  12   2          3.90          3.02         1.60 o
  -4  12   2        252.40        264.17         5.45 o
  -3  12   2        390.56        401.25        11.83 o
   1 -12   3          7.90         14.90         5.94 o
   2 -12   3        500.79        481.33         8.58 o
   3 -12   3        128.45        121.98         5.81 o
   4 -12   3         56.74         51.89         4.73 o
   5 -12   3        188.41        185.11         7.33 o
   6 -12   3         31.38         35.00         4.06 o
   7 -12   3         21.37         19.85         2.87 o
  -1 -11   3          2.39          8.73         3.67 o
   0 -11   3        147.58        145.71         4.23 o
   1 -11   3       1172.30       1154.68        10.13 o
   2 -11   3       1043.71       1051.08        12.69 o
   3 -11   3         26.61         27.27         2.12 o
   4 -11   3         80.27         84.12         3.14 o
   5 -11   3        489.40        490.69         7.88 o
   6 -11   3        519.27        522.29         6.74 o
   7 -11   3          2.53         -0.59         1.45 o
   8 -11   3         24.57         23.10         2.67 o
  -2 -10   3        176.61        181.73         6.20 o
  -1 -10   3         23.06         21.57         3.01 o
   0 -10   3       1347.60       1362.80        16.19 o
   1 -10   3        321.09        324.72         4.38 o
   2 -10   3          7.58          9.69         1.24 o
   3 -10   3        312.44        303.65         6.36 o
   4 -10   3        382.42        397.42         5.34 o
   5 -10   3        713.90        723.38         8.23 o
   6 -10   3         99.57        103.86         3.42 o
   7 -10   3         63.50         57.76         2.82 o
   8 -10   3        720.84        741.02        10.60 o
   9 -10   3        442.53        464.38         9.87 o
  -3  -9   3        762.75        799.63        19.25 o
  -2  -9   3        120.93        121.90         7.60 o
  -1  -9   3         27.08         25.07         1.49 o
   0  -9   3        343.47        339.88         4.08 o
   1  -9   3        960.59        952.65         9.37 o
   2  -9   3        169.07        156.92         2.80 o
   3  -9   3        118.58        123.63         4.59 o
   4  -9   3         66.69         72.68         2.60 o
   5  -9   3        680.65        687.13         8.49 o
   6  -9   3         32.50         27.47         2.15 o
   7  -9   3        307.38        323.56         5.35 o
   8  -9   3          1.25          0.70         1.88 o
   9  -9   3         29.32         29.12         3.85 o
  -5  -8   3        445.13        440.05        10.92 o
  -4  -8   3        527.94        515.64        13.30 o
  -3  -8   3         37.01         30.45         3.35 o
  -2  -8   3          9.02         10.17         1.01 o
  -1  -8   3       1463.03       1456.64        17.49 o
   0  -8   3       3289.77       3242.11        34.85 o
   1  -8   3        160.15        170.58         3.18 o
   2  -8   3          9.12         15.94         1.21 o
   3  -8   3       1411.13       1424.06        12.02 o
   4  -8   3       1533.68       1508.25        15.47 o
   5  -8   3        607.77        596.28         6.90 o
   6  -8   3         21.57         22.77         1.61 o
   7  -8   3        322.54        319.82         5.40 o
   8  -8   3        801.02        794.73        13.11 o
   9  -8   3         72.23         43.31        18.97 o
  -6  -7   3        103.64         95.00         8.77 o
  -5  -7   3         14.33         15.36         3.12 o
  -4  -7   3        345.20        335.17        11.38 o
  -3  -7   3          1.92          2.77         0.55 o
  -2  -7   3        531.38        518.86         6.39 o
  -1  -7   3         74.84         92.80        10.63 o
   0  -7   3         10.99          9.82         1.00 o
   1  -7   3         29.96         36.46         1.19 o
   2  -7   3       1539.23       1509.52        10.97 o
   3  -7   3       1303.79       1254.60        16.19 o
   4  -7   3        128.05        124.31         2.52 o
   5  -7   3         19.57         22.81         1.50 o
   6  -7   3       1549.27       1590.24        15.48 o
   7  -7   3       1289.94       1305.87        14.56 o
   8  -7   3        155.40        160.58         4.16 o
   9  -7   3          4.67          4.58         2.14 o
  -6  -6   3        356.59        362.01        13.17 o
  -5  -6   3       1356.49       1320.24        21.05 o
  -4  -6   3        625.52        631.77        10.07 o
  -3  -6   3          5.73          7.31         1.32 o
  -2  -6   3         14.25         16.41         1.74 o
  -1  -6   3       1021.89        996.41         8.31 o
   0  -6   3       1471.41       1400.77         9.34 o
   1  -6   3         82.37         76.83         1.54 o
   2  -6   3        308.58        311.36         4.22 o
   3  -6   3       2373.79       2431.80        23.49 o
   4  -6   3         59.00         58.96         2.29 o
   5  -6   3        560.52        581.92         6.04 o
   6  -6   3        130.64        126.19         3.47 o
   7  -6   3        129.70        127.86         3.58 o
   8  -6   3         93.91         95.95         5.70 o
   9  -6   3        404.78        414.58         9.30 o
  -7  -5   3        327.81        357.17        11.72 o
  -6  -5   3        975.11        970.67        15.58 o
  -5  -5   3          2.87          3.57         1.68 o
  -4  -5   3          1.56          0.50         0.42 o
  -3  -5   3       1890.76       1905.31        15.64 o
  -2  -5   3       5783.67       5803.00        55.55 o
  -1  -5   3        424.29        381.98         3.42 o
   0  -5   3         21.36         24.41         1.10 o
   1  -5   3        754.43        744.73        11.22 o
   2  -5   3      14600.32      14975.99       161.17 o
   3  -5   3       3962.96       4025.14        53.68 o
   4  -5   3         60.62         64.43         2.43 o
   5  -5   3        123.35        114.99         2.66 o
   6  -5   3       1444.94       1430.65        19.98 o
   7  -5   3        580.43        577.77         9.34 o
   8  -5   3         67.67         24.15        16.38 o
   9  -5   3          1.75          1.32         1.77 o
  -8  -4   3         30.26         11.80         7.56 o
  -7  -4   3         57.66         37.22        12.15 o
  -6  -4   3        235.27        237.02         4.94 o
  -5  -4   3        943.04        870.93        56.96 o
  -4  -4   3          3.24          3.74         0.97 o
  -3  -4   3       1602.73       1561.32        12.59 o
  -2  -4   3        454.78        472.38         3.32 o
  -1  -4   3        788.33        776.41         5.85 o
   0  -4   3        928.01        905.24         9.62 o
   1  -4   3       4839.38       5174.81        53.22 o
   2  -4   3        280.54        329.98         4.33 o
   3  -4   3          4.75         10.99         1.27 o
   4  -4   3        894.70        865.06         8.81 o
   5  -4   3       2212.36       2131.65        30.63 o
   6  -4   3        252.91        239.16         3.82 o
   7  -4   3          1.31          0.79         1.57 o
   8  -4   3        109.24        114.36         4.38 o
   9  -4   3        824.36        805.60        23.55 o
  -9  -3   3         17.37         19.60         5.54 o
  -8  -3   3         40.28         15.77        12.13 o
  -7  -3   3       1095.81       1069.82        28.37 o
  -6  -3   3       3294.24       3205.39        40.06 o
  -5  -3   3         21.28         15.22         0.85 o
  -4  -3   3         29.64         26.81         1.86 o
  -3  -3   3       6220.72       6401.06        43.79 o
  -2  -3   3       5984.75       6287.99        45.03 o
  -1  -3   3         75.42         81.76         1.79 o
   0  -3   3        927.45       1017.91        10.52 o
   1  -3   3        239.78        224.46         7.94 o
   2  -3   3       3777.76       3865.92        69.50 o
   3  -3   3        120.71        123.20         3.03 o
   4  -3   3        139.44        146.05         2.62 o
   5  -3   3        151.70        144.77         3.44 o
   6  -3   3       1209.37       1141.06        28.04 o
   7  -3   3         81.71         89.13         3.04 o
   8  -3   3        112.92        109.23         3.22 o
   9  -3   3          3.23         -0.90         1.89 o
  -9  -2   3          9.34         15.48         4.00 o
  -8  -2   3        663.79        674.84        24.25 o
  -7  -2   3        421.92        412.89        11.48 o
  -6  -2   3         86.64         85.97         1.79 o
  -5  -2   3        434.23        417.83         3.47 o
  -4  -2   3       3086.87       3026.64        19.92 o
  -3  -2   3       1286.48       1231.31         7.22 o
  -2  -2   3          2.77          4.52         0.44 o
  -1  -2   3       3441.79       3642.62        23.59 o
   0  -2   3       4220.74       4262.46        45.27 o
   1  -2   3       6316.93       6455.50        61.76 o
   2  -2   3         26.13         42.96         2.19 o
   3  -2   3        143.11        163.22         3.53 o
   4  -2   3       5518.47       5580.54       134.04 o
   5  -2   3       3480.24       3470.39        83.48 o
   6  -2   3         58.49         54.58         2.54 o
   7  -2   3         10.00          8.57         1.69 o
   8  -2   3        204.81        216.67         7.54 o
   9  -2   3        359.89        358.53        10.44 o
 -10  -1   3         11.98         15.23         3.43 o
  -9  -1   3        118.19        123.32         4.96 o
  -8  -1   3        528.77        508.28         8.30 o
  -7  -1   3        780.62        777.40        11.94 o
  -6  -1   3          2.16          2.59         1.73 o
  -5  -1   3        614.50        599.08         8.82 o
  -4  -1   3        146.33        154.26         1.50 o
  -3  -1   3       2196.58       2286.05        14.32 o
  -2  -1   3       1145.22       1265.64         7.25 o
  -1  -1   3       7626.13       8185.61        71.02 o
   0  -1   3        969.76       1002.96        10.95 o
   1  -1   3         14.00         11.71         1.60 o
   2  -1   3         81.41         97.29         2.55 o
   3  -1   3       3044.69       3092.09        69.65 o
   4  -1   3        401.50        403.20         9.08 o
   5  -1   3         12.05         12.42         1.41 o
   6  -1   3         69.23         76.71         3.55 o
   7  -1   3       1644.19       1665.56        34.52 o
   8  -1   3        325.63        327.93         8.93 o
 -10   0   3          0.13          1.09         1.56 o
  -9   0   3        931.88        928.94        15.57 o
  -8   0   3       1605.02       1586.52        14.44 o
  -7   0   3        118.99        114.98         2.31 o
  -6   0   3         23.45         25.65         1.16 o
  -5   0   3       2093.28       2030.10        25.76 o
  -4   0   3       5993.05       6204.32        56.48 o
  -3   0   3       2111.12       2268.07        13.58 o
  -2   0   3       1386.02       1424.15         7.29 o
  -1   0   3       1541.24       1509.60         8.83 o
   0   0   3       6126.81       6531.70        75.70 o
   1   0   3        234.62        196.16         3.12 o
   2   0   3        792.38        832.46         8.84 o
   3   0   3        605.97        617.06         7.83 o
   4   0   3       2111.06       2079.75        32.51 o
   5   0   3        100.86        101.29         2.53 o
   6   0   3        339.24        340.82         5.53 o
   7   0   3         26.34         12.59         5.51 o
   8   0   3         36.42         32.87         5.62 o
 -10   1   3        224.39        223.65        15.03 o
  -9   1   3        192.83        198.01         4.89 o
  -8   1   3          2.22          0.81         0.78 o
  -7   1   3        257.53        253.78         5.46 o
  -6   1   3       2548.96       2498.10        30.19 o
  -5   1   3       3087.74       2990.34        49.73 o
  -4   1   3        284.23        257.71         2.20 o
  -3   1   3        866.36        910.30         5.45 o
  -2   1   3      15114.02      14875.82       171.93 o
  -1   1   3      13863.06      14261.56       138.42 o
   0   1   3        745.85        908.68         4.78 o
   1   1   3        426.87        428.72         3.47 o
   2   1   3       3110.43       3039.78        28.21 o
   3   1   3       5012.49       4848.67        51.89 o
   4   1   3       2343.03       2270.55        27.65 o
   5   1   3          0.18          1.24         1.05 o
   6   1   3         86.62         84.77         5.08 o
   7   1   3       1419.79       1430.47        31.39 o
 -11   2   3          5.23          1.53         4.88 o
 -10   2   3          9.13          6.13         2.96 o
  -9   2   3        854.10        827.89        14.79 o
  -8   2   3       1024.29       1000.93        16.99 o
  -7   2   3        671.88        651.44        11.02 o
  -6   2   3         32.10         29.62         1.25 o
  -5   2   3       2946.11       3003.13        32.48 o
  -4   2   3        374.64        385.72         3.61 o
  -3   2   3        742.00        681.73         4.25 o
  -2   2   3         13.09         27.43         0.64 o
  -1   2   3       1469.92       1550.29         8.18 o
   0   2   3       1167.35       1301.17         7.95 o
   1   2   3       1012.60        994.95         6.60 o
   2   2   3       4166.77       4260.31        34.47 o
   3   2   3         86.81         78.60         2.45 o
   4   2   3        188.10        171.69         2.97 o
   5   2   3        537.06        528.71        10.99 o
   6   2   3        810.77        819.01        22.20 o
   7   2   3          1.35          0.63         3.23 o
 -11   3   3        361.78        373.70        12.36 o
 -10   3   3       1882.35       1899.51        24.65 o
  -9   3   3         37.33         41.20         1.59 o
  -8   3   3        495.45        485.33         4.47 o
  -7   3   3        272.82        259.79         2.24 o
  -6   3   3       6604.51       6806.53        69.61 o
  -5   3   3       2755.76       2869.68        34.22 o
  -4   3   3        557.73        573.16         3.62 o
  -3   3   3        337.19        376.93         2.11 o
  -2   3   3       6675.71       6924.86        53.72 o
  -1   3   3       4927.16       5294.60        38.86 o
   0   3   3         17.05         24.88         1.29 o
   1   3   3         66.98         69.72         1.29 o
   2   3   3       1293.12       1230.16        21.28 o
   3   3   3        210.18        227.59         6.98 o
   4   3   3        111.84        119.29         5.37 o
   5   3   3         44.90         42.91         4.66 o
   6   3   3        401.93        423.27        11.54 o
 -11   4   3        189.80        191.07         6.12 o
 -10   4   3         31.80         32.64         3.21 o
  -9   4   3        235.93        227.10         3.56 o
  -8   4   3          6.02          3.22         1.76 o
  -7   4   3       1790.36       1728.30        16.22 o
  -6   4   3          4.25          7.68         1.49 o
  -5   4   3         14.79         15.25         0.84 o
  -4   4   3       2668.79       2708.32        17.50 o
  -3   4   3       3738.55       3788.34        26.11 o
  -2   4   3       1293.46       1222.57         7.67 o
  -1   4   3         72.28         80.21         2.45 o
   0   4   3        354.47        323.29         3.23 o
   1   4   3       5438.31       5480.53        49.97 o
   2   4   3        570.04        562.66         9.04 o
   3   4   3        101.09         93.96         5.31 o
   4   4   3        192.60        192.16         9.26 o
   5   4   3        861.07        862.47        17.56 o
   6   4   3        312.21        320.59        10.45 o
 -11   5   3        298.39        303.32         8.10 o
 -10   5   3        818.18        807.63        12.33 o
  -9   5   3         35.67         29.86         1.72 o
  -8   5   3         11.13          9.13         2.30 o
  -7   5   3        411.15        396.60         3.11 o
  -6   5   3       1717.82       1652.90        12.33 o
  -5   5   3        200.83        197.21         2.01 o
  -4   5   3        691.95        667.19         3.77 o
  -3   5   3         98.54        107.03         1.82 o
  -2   5   3       1715.50       1660.29        11.26 o
  -1   5   3        449.03        439.09         3.79 o
   0   5   3       1590.99       1556.17        11.59 o
   1   5   3         13.61         16.70         1.55 o
   2   5   3        129.60        136.69         5.53 o
   3   5   3        468.04        447.60        12.00 o
   4   5   3        507.45        516.17        12.30 o
   5   5   3        201.96        217.07        11.07 o
 -11   6   3        179.11        196.78         6.52 o
 -10   6   3         37.70         27.58         8.77 o
  -9   6   3        365.54        363.33         9.06 o
  -8   6   3       1745.26       1705.25        14.37 o
  -7   6   3       1867.10       1816.13        14.28 o
  -6   6   3        141.25        142.89         3.31 o
  -5   6   3        113.58        107.69         1.69 o
  -4   6   3       4779.15       4865.43        34.17 o
  -3   6   3       3735.11       3732.83        27.58 o
  -2   6   3         30.07         32.23         1.85 o
  -1   6   3         80.24         80.23         1.55 o
   0   6   3        648.72        639.47         4.97 o
   1   6   3       1970.29       1953.84        24.06 o
   2   6   3         23.42         28.94         4.33 o
   3   6   3         62.59         69.42         6.27 o
   4   6   3         67.13         67.16         6.66 o
 -11   7   3        186.38        178.39         6.67 o
 -10   7   3         13.21          8.12         3.07 o
  -9   7   3        396.13        413.37         9.09 o
  -8   7   3        343.76        353.17         4.74 o
  -7   7   3         60.05         58.65         2.26 o
  -6   7   3          1.54          1.21         0.63 o
  -5   7   3       2147.18       2095.81        15.41 o
  -4   7   3        487.72        465.45         3.71 o
  -3   7   3         17.38         17.13         1.23 o
  -2   7   3        247.22        248.96         3.12 o
  -1   7   3       2636.80       2608.89        20.48 o
   0   7   3        882.30        882.02         6.97 o
   1   7   3         14.41         12.99         3.98 o
   2   7   3         44.24         37.02         8.77 o
   3   7   3       1136.68       1204.27        23.57 o
 -11   8   3         35.46         30.62         4.86 o
 -10   8   3          1.97         -0.47         3.49 o
  -9   8   3        321.19        321.26         7.80 o
  -8   8   3       1315.90       1268.14        12.95 o
  -7   8   3        238.83        217.55         2.86 o
  -6   8   3        879.60        878.57         8.05 o
  -5   8   3          0.56          1.88         1.03 o
  -4   8   3       1373.57       1321.44        11.68 o
  -3   8   3        128.55        118.03         2.26 o
  -2   8   3        289.49        288.60         3.63 o
  -1   8   3         18.89         20.55         3.27 o
   0   8   3        187.19        192.24         6.59 o
   1   8   3         97.90         93.35        15.61 o
   2   8   3        255.98        260.14        10.11 o
 -11   9   3          0.87          1.21         3.17 o
 -10   9   3        491.26        514.00        12.05 o
  -9   9   3        991.73       1005.23        15.49 o
  -8   9   3          3.75          4.26         0.84 o
  -7   9   3        115.04        111.31         5.13 o
  -6   9   3        409.69        397.22         4.88 o
  -5   9   3       1807.70       1759.64        15.06 o
  -4   9   3         80.90         85.10         2.63 o
  -3   9   3          1.29          1.35         1.16 o
  -2   9   3        127.41        126.82         2.97 o
  -1   9   3       1018.65       1020.35        16.38 o
   0   9   3        371.67        382.42        11.85 o
   1   9   3         15.10          9.34         6.60 o
 -11  10   3        242.54        273.96        10.18 o
 -10  10   3        240.09        264.50        11.20 o
  -9  10   3         68.14         71.62         5.86 o
  -8  10   3          9.98          8.82         1.36 o
  -7  10   3         78.73         87.11         2.48 o
  -6  10   3        349.46        359.83         6.14 o
  -5  10   3         63.66         65.65         3.29 o
  -4  10   3         14.24         11.71         1.96 o
  -3  10   3        448.66        442.83         6.00 o
  -2  10   3        945.08        939.34        14.41 o
  -1  10   3         63.05         56.87         5.19 o
   0  10   3         10.20          6.16         3.64 o
 -10  11   3        196.25        203.40         8.58 o
  -9  11   3        111.51         97.61         6.13 o
  -8  11   3         14.11          9.62         1.67 o
  -7  11   3         14.52         13.49         2.42 o
  -6  11   3        251.00        257.83         5.47 o
  -5  11   3        127.47        120.04         3.85 o
  -4  11   3        156.44        154.31         4.89 o
  -3  11   3        139.35        140.14         7.16 o
  -2  11   3         90.23         81.55         5.40 o
  -8  12   3        181.97        187.56         6.60 o
  -7  12   3        549.50        555.99         8.43 o
  -6  12   3        405.23        399.83         7.02 o
  -5  12   3          4.70          1.44         2.32 o
  -4  12   3         18.99         19.05         3.24 o
   1 -12   4          2.73          1.46         1.68 o
   2 -12   4         37.13         42.38         6.92 o
   3 -12   4        333.31        351.60         9.54 o
   4 -12   4        274.70        272.80         8.99 o
   5 -12   4         16.33          9.34         3.33 o
   6 -12   4        106.13        107.16         6.21 o
  -1 -11   4         97.50        103.30        12.07 o
   0 -11   4         77.75         87.59         3.95 o
   1 -11   4        171.16        176.51         5.53 o
   2 -11   4        845.76        874.47        16.50 o
   3 -11   4        325.43        349.24        11.63 o
   4 -11   4         46.89         47.21         4.64 o
   5 -11   4        235.05        242.56         7.57 o
   6 -11   4        396.97        398.31         8.54 o
   7 -11   4        443.30        445.39        12.79 o
  -2 -10   4        317.99        336.25         6.99 o
  -1 -10   4        269.88        267.75         3.93 o
   0 -10   4         12.77         12.83         1.64 o
   1 -10   4         80.90         88.23         4.12 o
   2 -10   4         87.20         98.14         3.13 o
   3 -10   4        257.57        256.90         4.62 o
   4 -10   4         15.50         18.35         1.40 o
   5 -10   4        336.15        350.29         4.88 o
   6 -10   4         35.75         31.53         2.22 o
   7 -10   4         29.25         27.91         2.26 o
   8 -10   4         33.07         32.50         3.10 o
  -4  -9   4        159.14        162.18         7.30 o
  -3  -9   4        984.49       1000.00        13.27 o
  -2  -9   4        614.92        624.19        14.63 o
  -1  -9   4        188.66        200.10         3.02 o
   0  -9   4        206.90        215.01         3.05 o
   1  -9   4       1046.38       1034.57         8.46 o
   2  -9   4       2089.30       2051.19        21.67 o
   3  -9   4        245.43        240.79         3.84 o
   4  -9   4         65.64         66.03         3.26 o
   5  -9   4       1288.19       1251.10        14.32 o
   6  -9   4        760.82        782.48         9.94 o
   7  -9   4         32.38         26.20         2.40 o
   8  -9   4          1.06          5.71         2.11 o
  -5  -8   4          9.73         13.84         5.62 o
  -4  -8   4        342.24        358.47         7.91 o
  -3  -8   4         61.61         61.67         4.54 o
  -2  -8   4          7.86         11.41         1.66 o
  -1  -8   4          4.05          1.83         1.21 o
   0  -8   4        716.93        719.84         8.97 o
   1  -8   4        660.44        675.36         8.11 o
   2  -8   4         12.04         18.32         0.97 o
   3  -8   4        264.25        266.60         2.99 o
   4  -8   4       2908.58       2861.17        42.38 o
   5  -8   4        919.80        884.68         8.85 o
   6  -8   4         10.18         11.41         2.19 o
   7  -8   4          7.23          7.82         1.87 o
   8  -8   4        469.59        480.05         7.09 o
   9  -8   4        472.89        475.39         8.54 o
  -6  -7   4         64.78         62.82         8.51 o
  -5  -7   4          2.73         15.15         3.18 o
  -4  -7   4        523.78        518.91         6.92 o
  -3  -7   4       1481.89       1454.26        10.61 o
  -2  -7   4        337.69        330.09         3.31 o
  -1  -7   4         91.78         86.32         3.11 o
   0  -7   4        176.44        181.38         1.96 o
   1  -7   4       1792.76       1830.04        20.23 o
   2  -7   4        249.45        248.46         2.80 o
   3  -7   4       1871.16       1874.07        23.93 o
   4  -7   4         62.33         71.30         2.27 o
   5  -7   4        373.28        355.30         5.32 o
   6  -7   4          4.64          5.76         1.59 o
   7  -7   4        112.50        119.24         5.46 o
   8  -7   4        162.35        161.96        12.38 o
   9  -7   4          0.36          1.18         1.60 o
  -7  -6   4          6.37          4.65         3.31 o
  -6  -6   4         17.60         19.16         3.36 o
  -5  -6   4        355.18        365.49         7.22 o
  -4  -6   4       3285.96       3281.28        23.61 o
  -3  -6   4        249.64        252.78         2.59 o
  -2  -6   4         53.06         51.59         1.85 o
  -1  -6   4       2485.25       2489.91        23.16 o
   0  -6   4       5212.92       5282.07        83.12 o
   1  -6   4        138.93        136.72         2.40 o
   2  -6   4         94.33         86.90         3.70 o
   3  -6   4        177.97        160.61         1.96 o
   4  -6   4       1660.18       1631.11        13.13 o
   5  -6   4        665.19        633.86         6.72 o
   6  -6   4         15.87         17.76         1.82 o
   7  -6   4         28.09         28.90         2.42 o
   8  -6   4        837.32        865.81        12.79 o
   9  -6   4         46.97         14.85         7.95 o
  -7  -5   4        176.51        172.90         9.06 o
  -6  -5   4        292.90        300.14         6.03 o
  -5  -5   4       1009.19        995.22         9.17 o
  -4  -5   4        451.97        444.66        16.08 o
  -3  -5   4         18.60         25.92         1.11 o
  -2  -5   4       2296.67       2245.25        18.91 o
  -1  -5   4       2440.51       2511.11        28.65 o
   0  -5   4        268.69        254.00         3.31 o
   1  -5   4         10.72          8.39         1.89 o
   2  -5   4         76.96         67.72         2.24 o
   3  -5   4       4628.39       4565.55        50.62 o
   4  -5   4        659.94        652.10         7.50 o
   5  -5   4         23.82         25.81         2.00 o
   6  -5   4       1156.27       1185.53        17.85 o
   7  -5   4       1184.71       1182.74        12.54 o
   8  -5   4        109.32        107.03         4.22 o
   9  -5   4         90.14         74.82        32.19 o
  -8  -4   4        620.95        653.92        15.49 o
  -7  -4   4          3.53          3.71         1.82 o
  -6  -4   4        210.05        217.59         3.34 o
  -5  -4   4        587.59        602.68         5.28 o
  -4  -4   4       1483.22       1500.07        13.75 o
  -3  -4   4          4.32          3.70         0.63 o
  -2  -4   4        378.12        387.91         3.19 o
  -1  -4   4       2923.30       2909.06        19.73 o
   0  -4   4        787.74        732.82         7.32 o
   1  -4   4        937.43        917.70        11.68 o
   2  -4   4          8.89          9.23         0.67 o
   3  -4   4        869.44        850.41         8.94 o
   4  -4   4       1963.71       1908.56        19.72 o
   5  -4   4        819.19        806.75         9.32 o
   6  -4   4        908.96        869.58        14.16 o
   7  -4   4          8.35          4.15         1.81 o
   8  -4   4        113.69        116.45         4.60 o
  -9  -3   4        102.43         97.46        28.14 o
  -8  -3   4         67.95         63.21         5.11 o
  -7  -3   4        586.80        574.36         6.80 o
  -6  -3   4       2361.20       2311.82        25.98 o
  -5  -3   4        831.75        808.45         6.06 o
  -4  -3   4          4.59          5.39         1.17 o
  -3  -3   4        779.57        750.68         5.50 o
  -2  -3   4       4805.18       4908.48        32.49 o
  -1  -3   4       6864.10       7433.82        57.84 o
   0  -3   4        200.65        206.89         3.28 o
   1  -3   4        568.40        601.29         7.76 o
   2  -3   4       4543.48       4575.92        68.38 o
   3  -3   4       2648.08       2631.43        38.73 o
   4  -3   4         17.97         23.15         1.61 o
   5  -3   4        796.18        750.35        15.66 o
   6  -3   4       1698.58       1665.03        34.28 o
   7  -3   4        393.85        375.60         9.84 o
   8  -3   4          4.51          1.26         1.43 o
  -9  -2   4        425.90        436.36        11.13 o
  -8  -2   4         65.04         69.39         3.00 o
  -7  -2   4         97.91        103.49         2.52 o
  -6  -2   4        204.56        203.00         3.59 o
  -5  -2   4        307.38        297.70         2.99 o
  -4  -2   4         12.23         24.58         1.25 o
  -3  -2   4       4163.02       4264.93        27.64 o
  -2  -2   4        197.86        181.16         2.34 o
  -1  -2   4       3908.27       4332.43        42.34 o
   0  -2   4        708.50        681.06         9.81 o
   1  -2   4       5225.90       5267.11        48.58 o
   2  -2   4         36.80         30.31         1.28 o
   3  -2   4        111.14        108.60         3.48 o
   4  -2   4        120.93        128.04         3.32 o
   5  -2   4       2207.17       2231.34        40.90 o
   6  -2   4        990.24        997.83        18.55 o
   7  -2   4          3.25          0.93         1.21 o
   8  -2   4          1.62          1.38         3.15 o
 -10  -1   4        435.08        424.46        20.61 o
  -9  -1   4         44.11         36.63         7.02 o
  -8  -1   4          7.31          7.28         0.82 o
  -7  -1   4       1396.96       1382.78        12.43 o
  -6  -1   4       2060.30       2055.10        20.56 o
  -5  -1   4          6.66          6.91         0.72 o
  -4  -1   4         96.65         97.99         2.36 o
  -3  -1   4       2275.86       2314.79        18.91 o
  -2  -1   4       4237.73       4348.90        29.65 o
  -1  -1   4         36.60         40.28         2.74 o
   0  -1   4        181.58        175.09         3.54 o
   1  -1   4       2131.65       2130.59        32.74 o
   2  -1   4       1266.87       1205.39        15.21 o
   3  -1   4         39.46         51.74         4.10 o
   4  -1   4       1677.20       1667.41        29.39 o
   5  -1   4         67.50         62.57         2.27 o
   6  -1   4        535.94        527.06        10.45 o
   7  -1   4          0.53          2.40         2.81 o
   8  -1   4        572.64        582.57        14.25 o
 -10   0   4          6.23          4.20         5.64 o
  -9   0   4         17.46         18.90         2.26 o
  -8   0   4       1197.43       1173.04        14.48 o
  -7   0   4        356.82        347.88         3.63 o
  -6   0   4        122.69        116.41         2.01 o
  -5   0   4        339.43        351.03         3.21 o
  -4   0   4       6914.31       7241.87        53.71 o
  -3   0   4       6009.20       6358.45        47.49 o
  -2   0   4         28.70         27.44         0.93 o
  -1   0   4         96.93        118.53         1.41 o
   0   0   4       9214.92       9566.25       106.89 o
   1   0   4      10124.18      10784.73       148.53 o
   2   0   4        413.78        418.12         5.07 o
   3   0   4         71.56         72.07         2.42 o
   4   0   4        157.45        146.53         2.72 o
   5   0   4       1379.87       1361.47        22.46 o
   6   0   4        116.68        114.41         6.01 o
   7   0   4          4.81          4.14         3.24 o
 -11   1   4        167.17        120.41        74.75 o
 -10   1   4         10.39          1.78         1.46 o
  -9   1   4        370.59        376.43         5.73 o
  -8   1   4         21.41         23.59         1.20 o
  -7   1   4       2265.32       2257.98        24.94 o
  -6   1   4        680.23        685.35         8.52 o
  -5   1   4       2497.19       2547.27        48.55 o
  -4   1   4        693.98        712.41         7.07 o
  -3   1   4         30.27         23.95         0.60 o
  -2   1   4         19.91         18.21         0.78 o
  -1   1   4       3712.41       3971.96        27.48 o
   0   1   4       3692.42       3874.53        25.43 o
   1   1   4         67.11         78.10         1.79 o
   2   1   4          5.81          7.28         1.24 o
   3   1   4       1912.75       1838.18        24.63 o
   4   1   4       1453.28       1429.21        18.83 o
   5   1   4         24.65         21.17         4.01 o
   6   1   4          0.20         -0.14         2.56 o
   7   1   4        522.98        543.28        14.69 o
 -11   2   4         12.93          6.54         3.82 o
 -10   2   4          0.10          0.21         1.58 o
  -9   2   4        361.75        356.85         5.32 o
  -8   2   4       4549.44       4590.41        40.24 o
  -7   2   4        926.48        919.31        12.26 o
  -6   2   4          7.75         10.19         1.32 o
  -5   2   4       1212.79       1164.85         9.42 o
  -4   2   4       4689.15       4866.23        52.40 o
  -3   2   4        611.29        586.46         3.45 o
  -2   2   4        290.97        297.10         2.07 o
  -1   2   4         43.88         59.80         1.41 o
   0   2   4       3718.96       3724.79        27.16 o
   1   2   4        623.72        631.85         5.44 o
   2   2   4        536.98        533.87         4.73 o
   3   2   4        138.98        147.07         4.70 o
   4   2   4       1008.26        954.40        12.49 o
   5   2   4         14.01         17.16         3.86 o
   6   2   4        223.24        219.73         8.03 o
 -11   3   4         81.42         82.30         5.97 o
 -10   3   4        235.99        252.73         8.03 o
  -9   3   4       1035.25       1020.67        18.45 o
  -8   3   4         49.17         51.91         2.96 o
  -7   3   4          2.87          4.11         1.66 o
  -6   3   4       1169.44       1166.01        10.42 o
  -5   3   4       3912.21       3808.85        34.54 o
  -4   3   4        148.44        124.80         1.37 o
  -3   3   4          8.79          8.49         0.67 o
  -2   3   4       1453.38       1347.74         9.62 o
  -1   3   4       6153.38       6304.71        50.24 o
   0   3   4        794.37        783.80         8.68 o
   1   3   4         20.03         17.94         0.91 o
   2   3   4        758.89        724.19         8.53 o
   3   3   4       2168.49       2044.20        22.09 o
   4   3   4        324.29        342.42        10.00 o
   5   3   4          3.26         -0.17         3.25 o
   6   3   4         17.93         22.35         4.70 o
 -11   4   4         36.64         33.60         4.71 o
 -10   4   4         92.28         88.69         4.07 o
  -9   4   4        353.14        343.86         6.49 o
  -8   4   4        290.96        278.06         5.65 o
  -7   4   4        684.33        659.17         7.65 o
  -6   4   4        250.89        237.89         5.18 o
  -5   4   4       1090.70       1085.63        11.51 o
  -4   4   4       2051.91       2172.06        15.51 o
  -3   4   4       1736.04       1735.54        11.71 o
  -2   4   4       1909.27       1922.17        13.51 o
  -1   4   4        194.67        176.66         2.00 o
   0   4   4       1324.60       1338.21         9.79 o
   1   4   4        542.75        525.80         5.64 o
   2   4   4       1703.06       1685.37        22.18 o
   3   4   4         29.09         38.46         5.14 o
   4   4   4         23.27         19.78         4.25 o
   5   4   4        281.49        290.16        10.99 o
 -12   5   4        103.33        110.53         8.34 o
 -11   5   4        131.44        133.47         7.85 o
 -10   5   4        807.38        808.37        12.85 o
  -9   5   4        586.61        558.62         8.84 o
  -8   5   4         90.24         86.66         4.44 o
  -7   5   4         20.46         18.50         2.12 o
  -6   5   4        986.36        925.56        13.72 o
  -5   5   4       2678.01       2600.03        17.21 o
  -4   5   4        404.12        407.45         4.29 o
  -3   5   4         25.26         28.76         1.15 o
  -2   5   4       3076.42       3098.46        22.53 o
  -1   5   4        647.12        606.00         4.26 o
   0   5   4        284.86        282.31         3.06 o
   1   5   4         14.02         14.98         1.50 o
   2   5   4        368.52        367.52         9.45 o
   3   5   4        589.58        608.06        12.91 o
   4   5   4         74.94         77.40         7.42 o
 -12   6   4         40.24         46.68        10.45 o
 -11   6   4        411.61        433.24         9.14 o
 -10   6   4        108.39        121.64         6.07 o
  -9   6   4         25.27         24.53         3.05 o
  -8   6   4         57.80         63.91         5.56 o
  -7   6   4       3653.80       3457.87        60.40 o
  -6   6   4        471.76        455.64         3.41 o
  -5   6   4        302.15        296.19         3.17 o
  -4   6   4        415.71        411.53         4.71 o
  -3   6   4       3854.00       3799.75        29.76 o
  -2   6   4        823.75        771.69         6.43 o
  -1   6   4        265.18        239.00         2.99 o
   0   6   4         19.12         20.53         1.17 o
   1   6   4       2068.59       2083.72        25.44 o
   2   6   4       1423.08       1438.76        24.83 o
   3   6   4          0.69          1.73         4.14 o
 -12   7   4         82.88         84.76        11.86 o
 -11   7   4        191.99        184.50         8.09 o
 -10   7   4        489.31        473.33        10.05 o
  -9   7   4         80.07         81.67         6.48 o
  -8   7   4        216.30        226.42         5.87 o
  -7   7   4        295.41        285.90         3.36 o
  -6   7   4        894.02        852.88         7.82 o
  -5   7   4         48.28         52.21         1.66 o
  -4   7   4       1101.88       1054.68         8.77 o
  -3   7   4          2.17          1.32         1.09 o
  -2   7   4        324.34        325.48         7.33 o
  -1   7   4         79.77         75.02         3.42 o
   0   7   4       1122.79       1102.97         9.33 o
   1   7   4        388.21        396.51        11.21 o
   2   7   4         25.79         14.62         6.21 o
 -11   8   4        452.91        475.49        17.71 o
 -10   8   4         44.60         43.77         4.56 o
  -9   8   4         32.27         31.96         4.16 o
  -8   8   4       1201.64       1196.71        14.30 o
  -7   8   4       2172.61       2118.00        16.13 o
  -6   8   4        355.69        345.33         3.97 o
  -5   8   4         18.25         15.38         1.91 o
  -4   8   4        164.67        170.64         3.90 o
  -3   8   4       1482.31       1472.49        12.78 o
  -2   8   4        212.07        222.79         3.21 o
  -1   8   4         19.95         19.20         2.22 o
   0   8   4         45.13         25.72         9.39 o
   1   8   4        411.24        405.30        12.88 o
 -11   9   4         89.63         77.34         7.08 o
 -10   9   4          1.28          0.58         2.66 o
  -9   9   4        161.12        181.12         6.86 o
  -8   9   4        108.72        117.26         5.67 o
  -7   9   4         51.64         53.39         2.37 o
  -6   9   4         27.69         29.02         1.71 o
  -5   9   4        793.44        772.37         9.65 o
  -4   9   4       1365.52       1364.63        12.28 o
  -3   9   4        110.37        105.27         3.13 o
  -2   9   4        103.75         99.96         3.59 o
  -1   9   4        784.47        788.80        15.02 o
   0   9   4        505.20        521.43        12.85 o
 -11  10   4        107.68         86.10         7.02 o
 -10  10   4          5.81          5.84         3.94 o
  -9  10   4         20.77         22.10         3.99 o
  -8  10   4        281.64        287.88        10.61 o
  -7  10   4         12.55         10.87         1.35 o
  -6  10   4        236.82        240.38         4.08 o
  -5  10   4         20.89         22.83         2.98 o
  -4  10   4        254.24        256.15         4.33 o
  -3  10   4          9.41          7.72         1.78 o
  -2  10   4        433.70        359.17        53.93 o
  -1  10   4         81.03         77.72         6.25 o
 -10  11   4        121.08        133.22         9.27 o
  -9  11   4        647.98        678.39        13.97 o
  -8  11   4         54.28         47.18         5.25 o
  -7  11   4         45.37         39.86         5.68 o
  -6  11   4        117.43        125.95         3.43 o
  -5  11   4        634.83        619.67         7.95 o
  -4  11   4        152.95        155.08         4.52 o
  -3  11   4          8.17          5.65         2.70 o
  -8  12   4         30.14         19.46         5.46 o
  -7  12   4        246.37        262.58         6.53 o
  -6  12   4        278.64        286.43         5.81 o
   2 -12   5          3.55          0.39         3.83 o
   3 -12   5        145.13        144.42         7.36 o
   4 -12   5        549.16        558.70        12.55 o
   5 -12   5        257.50        261.19        10.27 o
  -1 -11   5          1.18          7.56         5.33 o
   0 -11   5        114.39        124.48         4.81 o
   1 -11   5         99.27         93.67         5.11 o
   2 -11   5         95.69         92.66        21.05 o
   3 -11   5        379.08        397.49        10.58 o
   4 -11   5         16.85         14.68         4.00 o
   5 -11   5         13.23         15.80         3.41 o
   6 -11   5        147.99        150.61         6.87 o
  -2 -10   5        228.03        230.84        11.98 o
  -1 -10   5        380.67        368.37         7.58 o
   0 -10   5        700.57        679.20        11.28 o
   1 -10   5        206.77        206.67         6.72 o
   2 -10   5         37.59         23.20        13.24 o
   3 -10   5        964.26        976.46        13.20 o
   4 -10   5        273.98        281.96         7.17 o
   5 -10   5        218.63        237.46        10.06 o
   6 -10   5          5.80         10.29         3.49 o
   7 -10   5        286.80        292.11        10.30 o
  -4  -9   5          2.57          7.57         5.73 o
  -3  -9   5         29.95         27.21         4.16 o
  -2  -9   5       1766.96       1767.71        14.07 o
  -1  -9   5        579.19        604.92         5.40 o
   0  -9   5          1.39          2.42         0.67 o
   1  -9   5        491.36        478.24         4.05 o
   2  -9   5       1963.44       1948.56        14.31 o
   3  -9   5        495.72        493.11         4.72 o
   4  -9   5         54.99         64.65         1.65 o
   5  -9   5        130.55        135.25         3.40 o
   6  -9   5        847.76        826.36         9.29 o
   7  -9   5        723.85        719.35         8.87 o
   8  -9   5        142.26        142.95         5.21 o
  -5  -8   5        458.47        482.95        11.96 o
  -4  -8   5         18.79         22.62         2.87 o
  -3  -8   5        169.32        167.53         3.42 o
  -2  -8   5        491.97        494.97         4.47 o
  -1  -8   5        473.37        493.60         4.55 o
   0  -8   5         48.82         50.18         1.03 o
   1  -8   5        461.17        493.50         4.89 o
   2  -8   5         17.60         12.75         1.08 o
   3  -8   5        544.48        542.27        12.52 o
   4  -8   5         88.14         91.97         3.46 o
   5  -8   5        737.04        748.09        11.32 o
   6  -8   5        243.24        240.82         4.48 o
   7  -8   5          5.15          6.92         2.22 o
   8  -8   5          9.38          6.98         1.84 o
  -6  -7   5        758.99        777.76        17.44 o
  -5  -7   5         17.57         18.75         3.31 o
  -4  -7   5          4.57          3.66         2.04 o
  -3  -7   5        734.07        675.88        76.99 o
  -2  -7   5       3124.05       3111.42        21.69 o
  -1  -7   5        146.79        147.69         1.56 o
   0  -7   5         46.01         49.97         1.22 o
   1  -7   5        485.52        505.54         9.53 o
   2  -7   5       1817.51       1817.93        21.13 o
   3  -7   5        889.86        867.63        14.74 o
   4  -7   5        119.14        116.15         3.43 o
   5  -7   5        172.54        172.95         4.17 o
   6  -7   5        717.02        718.66         8.50 o
   7  -7   5         31.37         34.62         2.37 o
   8  -7   5         28.50         25.32         2.44 o
  -7  -6   5        161.74        179.61         7.27 o
  -6  -6   5         94.87         95.38         5.22 o
  -5  -6   5         10.00         15.43         2.33 o
  -4  -6   5        440.54        446.18         4.89 o
  -3  -6   5        555.01        548.41         6.79 o
  -2  -6   5        154.78        155.13         1.79 o
  -1  -6   5         66.95         64.23         1.71 o
   0  -6   5       2130.06       2010.78        26.01 o
   1  -6   5       3121.96       3038.31        37.10 o
   2  -6   5         70.32         70.16         1.95 o
   3  -6   5          0.77          0.64         0.83 o
   4  -6   5        961.18        961.73         8.65 o
   5  -6   5       2625.65       2612.61        21.55 o
   6  -6   5         91.76         99.49         3.31 o
   7  -6   5         34.62         20.21        12.61 o
   8  -6   5        206.79        224.47         4.96 o
  -7  -5   5        612.20        647.79        12.22 o
  -6  -5   5        276.75        275.47         6.25 o
  -5  -5   5          1.94          2.36         0.92 o
  -4  -5   5         71.84         69.97         1.93 o
  -3  -5   5        373.96        359.42         3.95 o
  -2  -5   5        583.08        606.08         5.01 o
  -1  -5   5        492.75        475.17         3.67 o
   0  -5   5          1.18          1.18         1.40 o
   1  -5   5        872.81        858.66         9.92 o
   2  -5   5         15.85         14.65         1.11 o
   3  -5   5       2034.75       2023.33        19.72 o
   4  -5   5        276.05        285.12         3.53 o
   5  -5   5         80.54         81.74         2.77 o
   6  -5   5         19.66         12.48         3.01 o
   7  -5   5        775.48        800.25         9.81 o
   8  -5   5        435.18        449.62         7.15 o
  -8  -4   5        898.19        925.18        25.19 o
  -7  -4   5         92.37        104.37         3.55 o
  -6  -4   5         18.89         17.20         1.42 o
  -5  -4   5       1275.65       1259.37         8.83 o
  -4  -4   5       3510.64       3497.89        26.68 o
  -3  -4   5       2288.38       2292.94        16.23 o
  -2  -4   5        154.34        160.50         3.93 o
  -1  -4   5        887.36        909.23         8.96 o
   0  -4   5       5833.08       5850.78        84.91 o
   1  -4   5       2163.81       2201.99        17.32 o
   2  -4   5        137.50        135.38         2.68 o
   3  -4   5        782.63        786.70         7.20 o
   4  -4   5        746.80        754.40         7.07 o
   5  -4   5        684.23        674.64         7.20 o
   6  -4   5         98.72         93.32         3.42 o
   7  -4   5          4.00          2.17         1.48 o
   8  -4   5        395.67        426.11         9.96 o
  -9  -3   5        107.38        123.16         7.07 o
  -8  -3   5         86.65         84.86         6.19 o
  -7  -3   5        190.85        189.33         3.00 o
  -6  -3   5        590.85        560.73         5.91 o
  -5  -3   5        700.58        683.97         5.52 o
  -4  -3   5         24.38         32.49         1.24 o
  -3  -3   5          2.44          3.82         0.75 o
  -2  -3   5        644.91        644.40         4.95 o
  -1  -3   5       5918.51       6121.37        80.84 o
   0  -3   5        594.74        592.39         9.70 o
   1  -3   5         22.80         21.13         1.29 o
   2  -3   5       2468.05       2467.73        29.12 o
   3  -3   5       4775.44       4786.86        45.50 o
   4  -3   5        278.32        274.04         5.92 o
   5  -3   5         10.56         11.27         1.90 o
   6  -3   5         60.60         64.22         3.17 o
   7  -3   5       1262.56       1273.05        17.82 o
   8  -3   5        365.07        368.56         5.98 o
  -9  -2   5        351.88        370.47         9.37 o
  -8  -2   5        516.94        511.15         6.58 o
  -7  -2   5        104.03         95.59         1.95 o
  -6  -2   5        123.05        120.10         2.38 o
  -5  -2   5       2706.38       2692.37        18.83 o
  -4  -2   5       2418.45       2416.12        16.01 o
  -3  -2   5        113.44        102.38         1.38 o
  -2  -2   5        701.75        731.84        11.67 o
  -1  -2   5       3014.98       3158.92        64.62 o
   0  -2   5       1868.64       1846.70        24.40 o
   1  -2   5        671.70        655.21         8.13 o
   2  -2   5        991.07        994.58         9.33 o
   3  -2   5         56.52         59.00         1.79 o
   4  -2   5        488.08        473.43         5.62 o
   5  -2   5         36.28         31.05         2.08 o
   6  -2   5        694.30        682.76        10.20 o
   7  -2   5          5.69          3.80         3.20 o
 -10  -1   5        278.70        270.29        13.49 o
  -9  -1   5        207.68        202.72         3.70 o
  -8  -1   5         44.72         46.11         1.42 o
  -7  -1   5         13.40         17.32         1.08 o
  -6  -1   5       6232.40       6435.30        53.21 o
  -5  -1   5       1964.02       1918.93        12.82 o
  -4  -1   5        114.17        135.43         1.87 o
  -3  -1   5        502.21        457.85         4.19 o
  -2  -1   5       3062.49       3043.75        30.10 o
  -1  -1   5       3827.59       3916.44        72.17 o
   0  -1   5        116.59         99.37         1.95 o
   1  -1   5        451.63        489.48         5.49 o
   2  -1   5       2409.31       2335.85        31.70 o
   3  -1   5       2844.70       2842.88        26.40 o
   4  -1   5         38.14         42.38         1.93 o
   5  -1   5         30.33          5.02         4.60 o
   6  -1   5        143.43        138.44         3.71 o
   7  -1   5        196.48        196.63         7.59 o
 -10   0   5        117.89        116.65        41.24 o
  -9   0   5        416.47        420.99         4.87 o
  -8   0   5          4.82          7.62         2.01 o
  -7   0   5       1844.83       1806.01        14.65 o
  -6   0   5        372.59        367.26         4.07 o
  -5   0   5        560.30        556.54         3.87 o
  -4   0   5         86.47         75.29         1.84 o
  -3   0   5       3102.47       3068.03        19.65 o
  -2   0   5        819.62        742.21         8.17 o
  -1   0   5         35.62         46.29         2.74 o
   0   0   5         72.47         64.10         1.89 o
   1   0   5       3364.79       3323.79        39.22 o
   2   0   5       1853.71       1821.41        33.39 o
   3   0   5          2.21          3.54         1.10 o
   4   0   5        152.65        155.10         3.21 o
   5   0   5       1527.16       1505.65        16.28 o
   6   0   5        769.42        808.74        17.13 o
   7   0   5          0.59          1.44         3.26 o
 -11   1   5        314.05        341.44        19.65 o
 -10   1   5       1488.33       1471.71        33.87 o
  -9   1   5         79.29         78.50         2.62 o
  -8   1   5        117.17        118.74         1.97 o
  -7   1   5        133.48        141.16         3.02 o
  -6   1   5       2376.18       2439.60        47.66 o
  -5   1   5         38.71         41.16         0.61 o
  -4   1   5        221.51        243.58         1.85 o
  -3   1   5        479.74        476.08         3.36 o
  -2   1   5       1214.13       1149.20         7.24 o
  -1   1   5         92.40        106.23         4.07 o
   0   1   5        783.40        757.36         5.32 o
   1   1   5         18.15         16.94         1.25 o
   2   1   5       2255.00       2188.71        28.01 o
   3   1   5        221.90        206.50         4.54 o
   4   1   5       1355.34       1327.39        13.91 o
   5   1   5         17.61         14.75         4.63 o
   6   1   5         54.78         47.69         7.23 o
 -11   2   5        235.65        247.35         8.65 o
 -10   2   5        115.62        111.73         4.60 o
  -9   2   5        461.23        468.32         8.05 o
  -8   2   5       1494.54       1481.99        19.68 o
  -7   2   5       1625.89       1562.79        15.36 o
  -6   2   5         62.31         63.89         2.21 o
  -5   2   5        162.65        182.47         3.20 o
  -4   2   5       3000.58       3082.60        24.07 o
  -3   2   5      15000.35      15739.96       151.85 o
  -2   2   5        423.94        420.12         3.59 o
  -1   2   5         62.86         62.28         1.47 o
   0   2   5       1456.41       1411.42        11.02 o
   1   2   5       3460.44       3435.43        32.99 o
   2   2   5        509.07        500.14         5.81 o
   3   2   5         48.79         47.86         2.14 o
   4   2   5        325.25        339.89         9.07 o
   5   2   5        590.23        605.83        13.64 o
   6   2   5         40.24         40.50         6.19 o
 -11   3   5        104.04        106.21         7.84 o
 -10   3   5        169.94        162.59         5.64 o
  -9   3   5         51.13         52.22         2.96 o
  -8   3   5         26.27         25.92         2.50 o
  -7   3   5        124.13        123.17         4.16 o
  -6   3   5        395.80        396.03         5.01 o
  -5   3   5       2930.92       3022.85        35.32 o
  -4   3   5        394.61        348.65         3.47 o
  -3   3   5       1318.20       1400.56         8.23 o
  -2   3   5         82.73         99.93         1.97 o
  -1   3   5       3617.31       3664.83        27.32 o
   0   3   5       1624.35       1618.00        11.92 o
   1   3   5         97.92         86.13         3.28 o
   2   3   5        176.27        164.19         2.20 o
   3   3   5        799.84        743.91        18.80 o
   4   3   5       1298.77       1360.94        26.51 o
   5   3   5         84.18         91.25         7.43 o
 -12   4   5        605.51        600.21        34.70 o
 -11   4   5        214.65        215.05         6.78 o
 -10   4   5        235.86        227.65         7.73 o
  -9   4   5        123.67        115.06         4.28 o
  -8   4   5       1592.42       1564.37        16.30 o
  -7   4   5       1455.78       1444.84        15.19 o
  -6   4   5         60.71         55.77         2.43 o
  -5   4   5         48.81         45.40         1.26 o
  -4   4   5       2407.85       2337.98        16.15 o
  -3   4   5        967.18        971.11        10.71 o
  -2   4   5        257.90        239.05         3.39 o
  -1   4   5        153.29        171.76         2.63 o
   0   4   5        375.26        403.14         4.49 o
   1   4   5        283.59        288.70         3.87 o
   2   4   5        453.14        449.81        10.20 o
   3   4   5        467.53        470.92        11.37 o
   4   4   5        177.88        209.59        10.28 o
 -12   5   5          7.47          7.89         3.67 o
 -11   5   5         37.22         38.45         4.76 o
 -10   5   5        183.37        191.79         7.43 o
  -9   5   5       1078.71       1084.94        16.16 o
  -8   5   5         64.12         52.94         3.52 o
  -7   5   5         71.64         70.83         3.15 o
  -6   5   5       1228.46       1201.77         9.11 o
  -5   5   5       4983.20       5031.90        49.10 o
  -4   5   5        725.74        700.20         5.12 o
  -3   5   5         95.40        100.97         2.96 o
  -2   5   5         56.00         59.56         1.52 o
  -1   5   5       3382.35       3395.92        27.24 o
   0   5   5        878.50        899.60         7.51 o
   1   5   5         31.26         34.22         4.20 o
   2   5   5        123.21        131.72         7.68 o
   3   5   5        707.07        724.47        15.80 o
 -12   6   5        190.91        189.95         7.93 o
 -11   6   5         46.25         36.22        11.44 o
 -10   6   5        284.89        293.58         7.72 o
  -9   6   5        432.55        410.65         8.97 o
  -8   6   5        481.23        459.43         8.63 o
  -7   6   5        101.45        113.57         5.95 o
  -6   6   5       1158.18       1149.81        10.79 o
  -5   6   5        373.75        368.39         3.79 o
  -4   6   5         42.07         45.73         2.65 o
  -3   6   5         65.93         76.28         2.31 o
  -2   6   5       1755.75       1808.25        12.37 o
  -1   6   5         24.12         28.75         1.55 o
   0   6   5         84.31         86.85         2.67 o
   1   6   5        334.05        333.93         9.50 o
   2   6   5        937.42        932.36        19.01 o
   3   6   5         48.69         53.97         6.75 o
 -12   7   5          3.10         -0.06         3.61 o
 -11   7   5         22.19         21.77         4.56 o
 -10   7   5       1027.25       1022.88        18.83 o
  -9   7   5       1001.43        952.77        15.19 o
  -8   7   5          0.05          0.18         1.64 o
  -7   7   5         11.08          7.23         1.24 o
  -6   7   5        441.95        437.18         5.26 o
  -5   7   5       1637.59       1567.70        10.69 o
  -4   7   5          2.40          3.89         1.14 o
  -3   7   5        249.29        258.14         4.58 o
  -2   7   5        513.91        487.45         4.38 o
  -1   7   5        815.77        800.79         8.72 o
   0   7   5         27.77         23.32         6.45 o
   1   7   5          6.85          6.50         3.87 o
   2   7   5          6.08          1.50         3.42 o
 -11   8   5        221.06        234.98         9.76 o
 -10   8   5        351.07        364.55         9.75 o
  -9   8   5          0.79         -1.04         2.49 o
  -8   8   5         97.81        106.47         5.44 o
  -7   8   5       1224.90       1209.99        10.51 o
  -6   8   5        181.29        187.96         3.03 o
  -5   8   5         66.45         62.72         1.99 o
  -4   8   5        157.15        157.78         3.27 o
  -3   8   5       1735.70       1698.12        14.71 o
  -2   8   5       1327.68       1323.99        12.38 o
  -1   8   5          2.92          1.98         2.73 o
   0   8   5         10.01          5.98         3.48 o
   1   8   5        442.63        474.30        13.72 o
 -11   9   5         11.11         12.54         4.15 o
 -10   9   5        272.68        276.62         9.85 o
  -9   9   5          3.87          2.30         2.62 o
  -8   9   5        108.90        118.22         6.17 o
  -7   9   5          0.29          1.75         1.38 o
  -6   9   5        355.34        343.52         4.36 o
  -5   9   5          3.84          4.79         2.08 o
  -4   9   5        471.92        475.41         7.46 o
  -3   9   5         87.33         97.63         3.10 o
  -2   9   5        158.10        166.38         6.87 o
  -1   9   5          0.86          0.98         2.98 o
 -10  10   5         37.23         41.16         5.86 o
  -9  10   5        133.98        134.70         6.90 o
  -8  10   5        100.21         95.38         6.10 o
  -7  10   5        898.47        878.05        10.60 o
  -6  10   5         14.94         10.97         2.29 o
  -5  10   5         11.80         13.92         2.77 o
  -4  10   5         31.07         32.30         2.26 o
  -3  10   5        278.18        277.13         5.55 o
  -2  10   5        101.42         99.93         6.25 o
  -9  11   5        310.60        342.51        11.30 o
  -8  11   5        268.81        290.94         9.04 o
  -7  11   5          0.27          1.92         1.27 o
  -6  11   5         79.94         78.06         3.39 o
  -5  11   5        377.39        390.27         6.42 o
  -4  11   5        663.75        679.39         7.74 o
   0 -11   6        100.93        102.33         5.13 o
   1 -11   6        275.08        275.09         9.62 o
   2 -11   6         45.47         27.76        13.02 o
   3 -11   6          2.16          0.97         3.21 o
   4 -11   6         40.25         35.62         4.37 o
   5 -11   6        350.96        335.05         9.88 o
  -2 -10   6          0.99          2.51         2.33 o
  -1 -10   6        203.56        210.01         7.87 o
   0 -10   6       1053.06       1060.83        16.05 o
   1 -10   6        233.37        241.26         7.35 o
   2 -10   6         32.03         15.80         8.47 o
   3 -10   6        251.08        253.17         9.10 o
   4 -10   6       1409.98       1383.61        22.45 o
   5 -10   6        604.41        604.67        14.15 o
   6 -10   6         39.28         35.82         6.68 o
  -4  -9   6         95.70        106.88        20.23 o
  -3  -9   6        349.34        367.94        13.20 o
  -2  -9   6          7.47          7.16         2.04 o
  -1  -9   6        602.40        616.76         9.63 o
   0  -9   6         53.66         50.34         9.23 o
   1  -9   6         29.88         22.90        12.30 o
   2  -9   6         75.02         83.32         4.41 o
   3  -9   6        644.67        677.31        14.45 o
   4  -9   6        435.86        426.77        10.04 o
   5  -9   6         26.72         27.46         4.30 o
   6  -9   6        101.50        115.98         6.67 o
   7  -9   6        593.07        643.58        14.03 o
  -5  -8   6        695.85        730.43        17.54 o
  -4  -8   6        849.74        848.39        18.39 o
  -3  -8   6         92.27         99.76         4.51 o
  -2  -8   6        180.20        187.02         6.06 o
  -1  -8   6       1018.99       1011.51        16.73 o
   0  -8   6       1955.82       1906.25        23.78 o
   1  -8   6         78.49         77.49         7.22 o
   2  -8   6          0.49         -0.92         2.75 o
   3  -8   6        288.75        287.93         8.10 o
   4  -8   6        770.57        748.49         6.38 o
   5  -8   6          0.53          1.70         0.99 o
   6  -8   6          1.86          0.27         1.25 o
   7  -8   6         45.66         46.38         2.79 o
  -6  -7   6        202.21        202.62         7.37 o
  -5  -7   6        287.23        305.98         6.97 o
  -4  -7   6          1.54          0.65         0.76 o
  -3  -7   6        198.70        192.95         2.91 o
  -2  -7   6       1150.84       1127.52         8.26 o
  -1  -7   6       1095.47       1083.22        15.92 o
   0  -7   6         14.98          7.20         2.03 o
   1  -7   6        728.15        738.18        11.26 o
   2  -7   6       1690.62       1620.65        39.71 o
   3  -7   6       1369.78       1348.03        12.02 o
   4  -7   6         46.00         45.37         1.69 o
   5  -7   6         23.58         24.19         1.51 o
   6  -7   6        570.64        579.07         8.78 o
   7  -7   6        893.64        899.66        10.48 o
  -7  -6   6         94.30         92.49        12.34 o
  -6  -6   6        258.24        251.99        10.12 o
  -5  -6   6        584.86        595.17         5.36 o
  -4  -6   6          0.80          1.95         1.03 o
  -3  -6   6         86.99         91.81         2.27 o
  -2  -6   6          1.89          2.55         1.57 o
  -1  -6   6        269.47        279.33         5.03 o
   0  -6   6        329.96        339.87         6.06 o
   1  -6   6       1596.06       1558.13        18.22 o
   2  -6   6        338.94        343.66         6.84 o
   3  -6   6        120.61        117.64         1.55 o
   4  -6   6         39.07         44.75         1.91 o
   5  -6   6        766.71        797.01         7.70 o
   6  -6   6        120.78        124.03         3.24 o
   7  -6   6          3.25          3.48         1.85 o
  -7  -5   6        528.94        538.10         8.05 o
  -6  -5   6        943.59        944.49         9.94 o
  -5  -5   6        493.26        480.59         6.30 o
  -4  -5   6          0.10          2.90         0.97 o
  -3  -5   6        670.68        677.78         5.02 o
  -2  -5   6       2664.90       2692.47        45.99 o
  -1  -5   6        677.39        664.18        10.69 o
   0  -5   6        256.45        264.85        10.72 o
   1  -5   6       1172.31       1150.51        13.91 o
   2  -5   6       1119.44       1090.56        13.31 o
   3  -5   6         17.55         16.02         1.23 o
   4  -5   6        166.45        161.44         3.39 o
   5  -5   6         72.81         74.91         3.64 o
   6  -5   6        542.16        555.80         6.77 o
   7  -5   6        247.44        247.25         5.22 o
  -8  -4   6        107.51        118.21         3.74 o
  -7  -4   6        452.97        449.32         7.15 o
  -6  -4   6         13.77         14.68         1.17 o
  -5  -4   6          0.40          0.41         0.90 o
  -4  -4   6       2829.22       2760.81        20.65 o
  -3  -4   6       2908.75       2948.50        20.51 o
  -2  -4   6         89.12         86.90         2.65 o
  -1  -4   6          0.20          1.30         1.25 o
   0  -4   6       1429.35       1348.67        14.47 o
   1  -4   6       4125.93       4090.29        35.56 o
   2  -4   6        280.73        276.79         2.99 o
   3  -4   6         40.37         35.71         2.17 o
   4  -4   6        969.71        987.88         9.69 o
   5  -4   6       1843.08       1875.82        17.54 o
   6  -4   6        431.89        427.53         6.45 o
   7  -4   6         22.43         12.89         9.25 o
  -9  -3   6         20.76         22.64         6.50 o
  -8  -3   6         36.70         45.81         2.38 o
  -7  -3   6        611.03        610.50         5.74 o
  -6  -3   6        409.22        415.19         4.46 o
  -5  -3   6        637.52        614.26         4.89 o
  -4  -3   6         71.28         73.40         1.88 o
  -3  -3   6       2569.15       2722.78        20.30 o
  -2  -3   6        305.06        320.24         1.82 o
  -1  -3   6        791.93        746.85        14.89 o
   0  -3   6        849.49        821.87         9.60 o
   1  -3   6        405.09        421.67         5.77 o
   2  -3   6        833.65        842.92         6.93 o
   3  -3   6        268.55        285.58         7.58 o
   4  -3   6       1919.01       1885.83        21.21 o
   5  -3   6        192.90        184.66         4.41 o
   6  -3   6          4.02          1.98         1.67 o
   7  -3   6         97.26        104.77        13.61 o
  -9  -2   6        274.53        299.91         6.52 o
  -8  -2   6       2354.95       2346.39        19.82 o
  -7  -2   6        592.25        598.95         5.55 o
  -6  -2   6        288.59        284.49         3.93 o
  -5  -2   6        160.38        159.09         2.01 o
  -4  -2   6       4569.41       4656.15        46.77 o
  -3  -2   6       1752.81       1775.19        13.04 o
  -2  -2   6        679.54        750.48        10.15 o
  -1  -2   6        389.37        418.72         9.92 o
   0  -2   6       2075.79       2035.92        23.50 o
   1  -2   6       3211.33       3165.81        35.16 o
   2  -2   6          0.47          1.11         1.48 o
   3  -2   6          0.87          2.86         1.45 o
   4  -2   6       1234.12       1205.84        15.86 o
   5  -2   6        238.93        236.91         4.98 o
   6  -2   6        125.02        127.82         4.06 o
   7  -2   6          3.63          2.37         2.92 o
 -10  -1   6         67.15         64.96         7.55 o
  -9  -1   6        522.11        542.89         7.64 o
  -8  -1   6         14.80         14.05         1.16 o
  -7  -1   6        129.16        130.25         2.35 o
  -6  -1   6          5.87          6.02         0.77 o
  -5  -1   6       1033.80       1001.39         8.54 o
  -4  -1   6        269.96        263.51         3.04 o
  -3  -1   6          3.16          3.01         0.60 o
  -2  -1   6        705.58        676.44         9.40 o
  -1  -1   6       4647.77       4615.41        65.92 o
   0  -1   6       1175.42       1162.30        18.17 o
   1  -1   6        215.19        204.91         4.23 o
   2  -1   6        401.37        391.40         5.06 o
   3  -1   6       3152.72       3082.77        28.69 o
   4  -1   6        263.55        265.28         5.78 o
   5  -1   6          9.99          7.44         2.49 o
   6  -1   6         89.72         93.51        17.84 o
 -10   0   6          0.19         -1.85         1.85 o
  -9   0   6        467.63        488.39         9.67 o
  -8   0   6        797.76        796.84         6.08 o
  -7   0   6         29.47         32.03         1.03 o
  -6   0   6         93.49         91.96         1.73 o
  -5   0   6        139.39        128.56         1.73 o
  -4   0   6       3618.80       3711.26        26.46 o
  -3   0   6        267.28        265.66         2.48 o
  -2   0   6       1231.70       1253.95        11.65 o
  -1   0   6        187.86        188.26         2.48 o
   0   0   6        589.44        564.12         7.33 o
   1   0   6        384.93        395.39         4.84 o
   2   0   6        850.28        847.97        15.32 o
   3   0   6         78.40         81.60         3.34 o
   4   0   6        157.50        157.18         3.67 o
   5   0   6         86.60         42.56        22.51 o
   6   0   6        612.76        641.21        14.96 o
 -11   1   6         49.37         71.45        10.01 o
 -10   1   6        452.78        473.95        10.13 o
  -9   1   6        464.23        473.44         7.04 o
  -8   1   6         28.76         30.07         0.67 o
  -7   1   6        310.22        308.16         3.12 o
  -6   1   6       2807.97       2900.58        28.10 o
  -5   1   6       4157.93       4304.95        34.82 o
  -4   1   6        210.09        228.27         2.07 o
  -3   1   6         44.40         47.92         1.53 o
  -2   1   6       3623.01       3615.69        49.30 o
  -1   1   6       4537.40       4722.68        38.14 o
   0   1   6        113.93        113.87         2.57 o
   1   1   6         18.81         17.00         1.30 o
   2   1   6        198.99        214.71         3.00 o
   3   1   6       1107.31       1061.20        12.21 o
   4   1   6          0.47          0.09         0.83 o
   5   1   6         74.21         56.61         9.13 o
 -11   2   6        395.36        411.67        10.56 o
 -10   2   6         39.79         35.49         4.52 o
  -9   2   6        222.53        212.12         6.54 o
  -8   2   6         18.35         17.12         2.26 o
  -7   2   6        929.86        906.59        10.16 o
  -6   2   6        660.69        646.63         7.09 o
  -5   2   6          4.16          7.11         0.83 o
  -4   2   6         13.19         11.43         0.94 o
  -3   2   6       5706.91       5890.88        48.98 o
  -2   2   6       1054.47       1033.55         7.72 o
  -1   2   6          0.34          0.80         0.98 o
   0   2   6        180.35        184.12         3.43 o
   1   2   6       1914.50       1864.63        15.17 o
   2   2   6       1623.89       1659.71        14.87 o
   3   2   6         72.92         75.50         2.37 o
   4   2   6        167.78        166.38         7.51 o
   5   2   6        702.86        734.98        17.92 o
 -11   3   6        159.18        167.99         6.53 o
 -10   3   6       1046.16       1033.92        18.53 o
  -9   3   6        314.15        300.56         9.47 o
  -8   3   6        172.27        172.60         4.39 o
  -7   3   6       1184.69       1097.46        12.28 o
  -6   3   6       1899.35       1851.36        17.95 o
  -5   3   6        134.62        140.38         2.72 o
  -4   3   6        827.17        799.54         7.89 o
  -3   3   6          2.42          1.64         0.83 o
  -2   3   6       1337.52       1330.88         9.64 o
  -1   3   6        802.67        754.95         6.31 o
   0   3   6       1244.94       1278.94        10.19 o
   1   3   6        189.23        188.75         3.00 o
   2   3   6        545.78        541.60         5.50 o
   3   3   6        214.08        225.30        15.05 o
   4   3   6        371.80        361.77        11.47 o
 -12   4   6        199.00        221.61        11.11 o
 -11   4   6        585.20        610.79        13.24 o
 -10   4   6          0.31          2.28         2.07 o
  -9   4   6          8.97          5.81         2.36 o
  -8   4   6       1095.13       1075.61        12.47 o
  -7   4   6       2688.15       2613.17        25.70 o
  -6   4   6        310.05        297.34         4.93 o
  -5   4   6        103.79        104.66         1.46 o
  -4   4   6         81.52         75.77         2.23 o
  -3   4   6       4027.43       4042.88        29.13 o
  -2   4   6        264.36        256.04         4.94 o
  -1   4   6         25.85         33.99         2.43 o
   0   4   6        582.40        559.74         5.53 o
   1   4   6       1589.54       1558.97        15.05 o
   2   4   6        162.34        169.57        26.88 o
   3   4   6          2.75         10.41         4.08 o
 -12   5   6         27.41         28.28         4.71 o
 -11   5   6        102.04         93.36         7.75 o
 -10   5   6        211.57        198.49         7.83 o
  -9   5   6        566.14        568.63        11.23 o
  -8   5   6       1244.39       1209.19        16.63 o
  -7   5   6        385.73        372.31         6.44 o
  -6   5   6        275.82        265.12         5.75 o
  -5   5   6        174.43        185.87         4.22 o
  -4   5   6       1046.93       1014.85         8.66 o
  -3   5   6        156.60        146.34         2.45 o
  -2   5   6         62.96         76.14         2.76 o
  -1   5   6        324.49        304.10         4.17 o
   0   5   6       1636.60       1628.45        14.63 o
   1   5   6         26.63         36.00         4.87 o
   2   5   6         14.05         15.01         4.17 o
   3   5   6        221.81        237.09        20.46 o
 -12   6   6        368.48        368.11         9.61 o
 -11   6   6        133.80        125.66         7.60 o
 -10   6   6         19.75         21.06         3.79 o
  -9   6   6          0.21          1.46         2.70 o
  -8   6   6        397.56        411.08         7.72 o
  -7   6   6        342.65        322.10         6.38 o
  -6   6   6         20.13         20.30         0.71 o
  -5   6   6          0.92          3.74         1.40 o
  -4   6   6        914.33        882.61         8.74 o
  -3   6   6        586.67        593.21         5.41 o
  -2   6   6        722.57        695.56         6.93 o
  -1   6   6        405.13        405.77         5.33 o
   0   6   6        131.06        123.21         2.57 o
   1   6   6        155.25        139.94         7.32 o
   2   6   6        153.59        171.09         9.13 o
 -11   7   6          4.37          5.60         3.30 o
 -10   7   6         74.62         86.36         5.49 o
  -9   7   6        874.32        873.96        14.74 o
  -8   7   6        331.65        328.22         7.51 o
  -7   7   6         70.73         75.48         2.65 o
  -6   7   6        383.43        381.48         3.43 o
  -5   7   6       2278.58       2302.35        18.47 o
  -4   7   6        772.30        750.48         6.97 o
  -3   7   6         10.02         12.00         1.48 o
  -2   7   6          1.16          1.20         1.32 o
  -1   7   6       1012.13       1018.55         9.65 o
   0   7   6        675.01        700.41        14.11 o
   1   7   6         14.70         18.59         6.21 o
 -11   8   6          6.03         11.71         3.98 o
 -10   8   6        108.21        128.92         7.42 o
  -9   8   6         35.06         46.27         5.00 o
  -8   8   6        309.94        302.33         8.49 o
  -7   8   6         27.40         28.39         1.79 o
  -6   8   6        857.33        854.60         8.26 o
  -5   8   6         10.41         13.89         1.50 o
  -4   8   6        141.91        138.99         3.86 o
  -3   8   6        170.12        185.00         3.22 o
  -2   8   6        840.78        855.69         8.59 o
  -1   8   6        232.43        255.43         9.68 o
   0   8   6         38.79         22.70         8.42 o
 -11   9   6         14.99         17.97         5.62 o
 -10   9   6        306.61        314.17        12.08 o
  -9   9   6       1006.34       1022.87        16.86 o
  -8   9   6          2.62          5.62         3.04 o
  -7   9   6         62.06         62.10         1.87 o
  -6   9   6        278.02        275.40         5.53 o
  -5   9   6        580.56        562.66         6.51 o
  -4   9   6          4.14          2.43         1.46 o
  -3   9   6         33.15         35.07         2.10 o
  -2   9   6          1.57         -0.01         3.14 o
 -10  10   6         29.92         36.95         5.89 o
  -9  10   6          8.29          1.90         3.15 o
  -8  10   6          2.77          6.26         3.73 o
  -7  10   6        746.96        745.77         7.82 o
  -6  10   6        546.50        556.44         8.00 o
  -5  10   6          0.26         -0.01         2.10 o
  -4  10   6         98.73         98.61         3.46 o
  -3  10   6         92.01         94.21         5.86 o
  -8  11   6        137.50        149.61         7.23 o
  -7  11   6        229.69        245.54         8.09 o
  -6  11   6          5.26          2.13         1.66 o
   0 -11   7         37.83         23.74        10.58 o
   1 -11   7        247.35        261.20        12.42 o
   2 -11   7        633.16        629.61        13.61 o
   3 -11   7        110.81        100.30         7.72 o
   4 -11   7         20.96         19.49         4.25 o
  -2 -10   7         37.36         36.79         3.47 o
  -1 -10   7         31.58         34.46         4.07 o
   0 -10   7        243.02        241.88         7.64 o
   1 -10   7        710.77        710.10        14.49 o
   2 -10   7        103.18        107.56         6.16 o
   3 -10   7         35.55         41.18         4.55 o
   4 -10   7         15.51         14.82         4.62 o
   5 -10   7        349.61        371.41        11.52 o
  -3  -9   7        251.30        264.76         7.15 o
  -2  -9   7        104.22        111.99         6.75 o
  -1  -9   7          5.85          2.62         3.20 o
   0  -9   7         31.67         23.25        13.34 o
   1  -9   7        392.93        398.26         8.50 o
   2  -9   7        410.43        423.52        10.07 o
   3  -9   7        132.05        132.09         6.73 o
   4  -9   7         82.75         92.50         7.16 o
   5  -9   7         83.29         86.92         6.91 o
   6  -9   7        166.01        162.28         9.62 o
  -5  -8   7        263.01        270.25        10.45 o
  -4  -8   7        514.17        537.88         7.51 o
  -3  -8   7        706.34        725.29         9.86 o
  -2  -8   7         96.01        101.75         4.48 o
  -1  -8   7        225.57        219.57         6.07 o
   0  -8   7       1239.88       1226.12        14.60 o
   1  -8   7       1503.04       1484.98        20.82 o
   2  -8   7          2.55         -0.14         2.53 o
   3  -8   7        484.30        498.98        10.84 o
   4  -8   7        899.38        915.42        17.27 o
   5  -8   7        391.22        390.71        12.96 o
   6  -8   7         21.05         20.78         4.96 o
  -6  -7   7          2.01         -0.23         2.44 o
  -5  -7   7        140.03        127.82         7.50 o
  -4  -7   7         21.94         -0.29         1.99 o
  -3  -7   7        243.13        257.22         5.42 o
  -2  -7   7         29.57         26.11         2.77 o
  -1  -7   7       1070.82       1053.63        16.45 o
   0  -7   7         33.76         32.77         7.16 o
   1  -7   7        251.00        257.73         9.55 o
   2  -7   7         91.85         93.65         4.99 o
   3  -7   7       1013.69       1013.26        15.35 o
   4  -7   7        148.86        154.10         6.62 o
   5  -7   7         16.49         14.93         4.41 o
   6  -7   7         22.59         27.02         4.42 o
  -7  -6   7        114.25        115.13         4.47 o
  -6  -6   7          4.33          4.07         1.43 o
  -5  -6   7        638.64        640.80         6.62 o
  -4  -6   7       1013.69       1010.82        11.46 o
  -3  -6   7         56.92         62.63         1.26 o
  -2  -6   7          1.57          2.52         1.53 o
  -1  -6   7        880.58        895.58        11.28 o
   0  -6   7        880.91        897.80        12.60 o
   1  -6   7         89.04         91.29         4.74 o
   2  -6   7         48.14         52.85         4.43 o
   3  -6   7        717.28        687.43        10.23 o
   4  -6   7        393.37        386.45         4.06 o
   5  -6   7          1.42          0.36         0.97 o
   6  -6   7        466.16        480.60         8.41 o
   7  -6   7         34.28          7.83         5.97 o
  -7  -5   7         12.46         13.80         2.33 o
  -6  -5   7        834.32        839.03        11.05 o
  -5  -5   7        669.08        686.78         6.14 o
  -4  -5   7        331.36        340.74         2.85 o
  -3  -5   7          1.06          1.66         1.43 o
  -2  -5   7       2782.68       2758.23        28.99 o
  -1  -5   7       2116.54       2084.29        24.08 o
   0  -5   7        306.88        322.43         6.34 o
   1  -5   7         38.58         39.50         3.62 o
   2  -5   7        540.28        538.41         5.22 o
   3  -5   7       2511.95       2484.31        19.60 o
   4  -5   7        354.31        347.72         4.85 o
   5  -5   7         12.53          5.12         1.56 o
   6  -5   7        100.40        111.34        10.57 o
  -8  -4   7          5.50         -0.09         2.61 o
  -7  -4   7        308.54        304.61         4.06 o
  -6  -4   7         12.14         15.38         1.84 o
  -5  -4   7       1031.65       1036.15         7.54 o
  -4  -4   7         27.14         27.02         1.17 o
  -3  -4   7        643.73        615.59         3.86 o
  -2  -4   7        466.09        448.08        11.75 o
  -1  -4   7         16.45         17.30         2.19 o
   0  -4   7         79.52         73.75         3.48 o
   1  -4   7       1505.52       1460.60        12.19 o
   2  -4   7       2699.47       2678.30        20.97 o
   3  -4   7         45.09         45.15         1.87 o
   4  -4   7          0.88          4.15         1.36 o
   5  -4   7        530.61        545.22         7.83 o
   6  -4   7        290.61        307.22         6.40 o
  -9  -3   7         18.13          4.29         5.55 o
  -8  -3   7          1.57          2.51         1.74 o
  -7  -3   7        174.09        180.89         3.11 o
  -6  -3   7       1819.62       1798.83        13.74 o
  -5  -3   7       1833.13       1858.85        13.60 o
  -4  -3   7         36.37         39.24         1.07 o
  -3  -3   7        307.78        292.91         2.29 o
  -2  -3   7       2588.99       2533.71        29.65 o
  -1  -3   7        216.01        223.53         7.85 o
   0  -3   7         38.25         37.02         1.04 o
   1  -3   7        166.85        167.70         2.42 o
   2  -3   7       1147.44       1129.93        10.02 o
   3  -3   7        211.62        210.81         4.47 o
   4  -3   7        232.42        231.53         4.42 o
   5  -3   7          0.86          2.59         1.48 o
   6  -3   7        284.48        302.99         5.61 o
  -9  -2   7        107.08        106.49        11.64 o
  -8  -2   7        300.17        302.96         5.78 o
  -7  -2   7       1461.18       1446.80        10.51 o
  -6  -2   7        131.14        124.75         2.39 o
  -5  -2   7          6.62          5.74         0.88 o
  -4  -2   7        657.74        661.03         4.98 o
  -3  -2   7       3413.75       3460.77        34.31 o
  -2  -2   7        510.28        517.12         9.45 o
  -1  -2   7          2.63          1.92         1.58 o
   0  -2   7       1197.83       1149.62        13.76 o
   1  -2   7       3211.57       3089.74        36.33 o
   2  -2   7        424.30        416.73         4.89 o
   3  -2   7          0.27          0.84         0.99 o
   4  -2   7        413.90        421.13         7.15 o
   5  -2   7        971.74        984.47        10.44 o
   6  -2   7        219.30        226.05         4.95 o
 -10  -1   7        177.79        168.64        10.69 o
  -9  -1   7         49.58         47.63         3.16 o
  -8  -1   7        145.23        147.51         3.27 o
  -7  -1   7        565.91        569.08         4.64 o
  -6  -1   7        544.19        556.83         4.43 o
  -5  -1   7        358.04        339.65         4.07 o
  -4  -1   7       1126.64       1096.60        11.20 o
  -3  -1   7        948.94        968.80        10.63 o
  -2  -1   7       2170.61       2190.04        28.32 o
  -1  -1   7       1236.03       1202.00        15.03 o
   0  -1   7        944.42        895.31        17.06 o
   1  -1   7         36.79         34.86         2.02 o
   2  -1   7        115.38        114.35         3.57 o
   3  -1   7         32.10         39.21         2.74 o
   4  -1   7        866.18        873.63         8.34 o
   5  -1   7         75.95         68.84        13.69 o
 -10   0   7         55.17         54.07         3.61 o
  -9   0   7         25.38         25.09         2.80 o
  -8   0   7       1300.34       1343.18        11.16 o
  -7   0   7       1246.21       1243.44        14.00 o
  -6   0   7         10.62         14.86         1.22 o
  -5   0   7        224.08        199.71         3.29 o
  -4   0   7       1304.94       1257.11         9.89 o
  -3   0   7       1726.86       1706.95        17.42 o
  -2   0   7        112.27        106.20         2.96 o
  -1   0   7          2.45         10.09         2.06 o
   0   0   7       1176.25       1138.72        13.67 o
   1   0   7       1107.78       1075.22        12.01 o
   2   0   7        100.54         98.75         4.09 o
   3   0   7         78.68         85.52         3.59 o
   4   0   7        270.98        282.66         5.20 o
   5   0   7        437.78        421.49        10.75 o
 -11   1   7         57.74         59.41         5.81 o
 -10   1   7         30.80         33.44         4.50 o
  -9   1   7        859.18        888.94        13.00 o
  -8   1   7         69.48         73.41         2.91 o
  -7   1   7         70.92         70.83         2.94 o
  -6   1   7        255.79        237.85         3.20 o
  -5   1   7       3571.32       3586.14        26.87 o
  -4   1   7        864.39        852.72         7.40 o
  -3   1   7        316.80        326.50         3.39 o
  -2   1   7          3.47          8.33         1.55 o
  -1   1   7       4141.91       4180.81        35.93 o
   0   1   7       1448.28       1446.96        17.67 o
   1   1   7         45.36         38.25         2.14 o
   2   1   7         12.00          9.28         2.23 o
   3   1   7        977.52        980.00        11.49 o
   4   1   7        817.60        858.40        16.21 o
   5   1   7         29.19         14.54         8.37 o
 -11   2   7        122.52        121.75         8.37 o
 -10   2   7        196.29        197.88         5.85 o
  -9   2   7         79.58         71.52         9.55 o
  -8   2   7        701.03        697.15        10.72 o
  -7   2   7         62.36         63.68         2.95 o
  -6   2   7        652.23        614.20         3.65 o
  -5   2   7        699.66        704.91         6.53 o
  -4   2   7        612.34        576.26         8.57 o
  -3   2   7         15.63         14.76         3.17 o
  -2   2   7       1711.71       1716.76        13.80 o
  -1   2   7         42.27         38.79         1.84 o
   0   2   7        592.12        607.44         7.25 o
   1   2   7         14.03         11.07         1.98 o
   2   2   7       1836.33       1813.34        15.78 o
   3   2   7        457.60        480.47        11.12 o
   4   2   7          1.87          0.06         2.97 o
 -11   3   7          1.43          1.61         2.04 o
 -10   3   7       1005.95        983.95        12.70 o
  -9   3   7       1755.59       1741.73        25.03 o
  -8   3   7         30.80         23.22         2.77 o
  -7   3   7        202.76        185.83         4.96 o
  -6   3   7        844.43        848.16         4.98 o
  -5   3   7       3574.17       3585.50        32.31 o
  -4   3   7       1694.31       1707.27        13.01 o
  -3   3   7         82.83         89.34         2.93 o
  -2   3   7        108.23        111.04         2.94 o
  -1   3   7       1704.40       1749.16        14.12 o
   0   3   7         17.99         22.05         2.11 o
   1   3   7         15.06         16.68         1.56 o
   2   3   7        297.52        282.67         4.63 o
   3   3   7        349.45        362.75        11.79 o
 -11   4   7         93.40         96.10         5.20 o
 -10   4   7         34.53         39.97         3.70 o
  -9   4   7        148.40        138.78         6.45 o
  -8   4   7         15.68         11.09         2.33 o
  -7   4   7        661.97        682.42         8.92 o
  -6   4   7       1042.19       1029.61         6.84 o
  -5   4   7         38.17         35.00         1.58 o
  -4   4   7          0.84          8.03         2.11 o
  -3   4   7       1506.73       1523.07        15.44 o
  -2   4   7       2641.77       2694.83        22.09 o
  -1   4   7         12.78          8.58         1.74 o
   0   4   7         74.13         65.29         2.21 o
   1   4   7        401.99        381.31         7.08 o
   2   4   7        712.69        746.52        15.42 o
   3   4   7         36.53         38.01         5.89 o
 -11   5   7         42.29         42.29         5.49 o
 -10   5   7        306.01        307.94         8.51 o
  -9   5   7        347.86        324.63         8.03 o
  -8   5   7         24.35         29.80         3.08 o
  -7   5   7          1.39          3.19         2.32 o
  -6   5   7       1025.13       1022.94         9.26 o
  -5   5   7         37.43         32.47         1.66 o
  -4   5   7        821.08        847.61         6.93 o
  -3   5   7         30.70         33.58         1.83 o
  -2   5   7        512.02        508.68         6.42 o
  -1   5   7        232.93        224.99         4.46 o
   0   5   7        678.85        672.82         8.46 o
   1   5   7        291.76        309.44        10.57 o
   2   5   7         68.15         67.08         6.80 o
 -11   6   7        409.38        421.56        10.57 o
 -10   6   7         57.03         59.80         5.27 o
  -9   6   7         33.15         31.47         4.06 o
  -8   6   7         98.60        105.60        10.95 o
  -7   6   7       2040.55       1981.36        18.54 o
  -6   6   7        249.73        232.22         2.72 o
  -5   6   7        401.40        376.10         3.91 o
  -4   6   7        208.54        205.97         3.59 o
  -3   6   7       1264.19       1265.05        13.55 o
  -2   6   7        245.25        247.16         4.12 o
  -1   6   7         17.89         19.32         2.18 o
   0   6   7         15.30         15.30         4.92 o
   1   6   7        205.65        209.15         9.42 o
 -11   7   7         14.40          8.51         3.64 o
 -10   7   7        265.19        264.26         9.25 o
  -9   7   7        244.33        269.77        10.93 o
  -8   7   7        804.54        840.56        15.38 o
  -7   7   7          6.67          5.18         1.78 o
  -6   7   7         29.00         31.71         1.99 o
  -5   7   7        572.63        567.74         8.39 o
  -4   7   7        728.41        742.33         7.16 o
  -3   7   7        144.24        155.91         3.61 o
  -2   7   7         33.97         33.94         3.19 o
  -1   7   7         31.99         21.06         5.80 o
   0   7   7       1094.63       1113.38        21.87 o
 -11   8   7        203.28        195.35         8.81 o
 -10   8   7         47.65         55.13         5.94 o
  -9   8   7         14.91         14.93         3.98 o
  -8   8   7        133.72        126.88         5.96 o
  -7   8   7        392.52        352.10         7.72 o
  -6   8   7         28.99         39.34         1.69 o
  -5   8   7        356.92        370.31         4.66 o
  -4   8   7         91.48         82.84         4.11 o
  -3   8   7        454.00        458.78         7.02 o
  -2   8   7         33.71         34.61         4.65 o
  -1   8   7        115.00        125.22         8.21 o
 -10   9   7          6.95          6.71         3.99 o
  -9   9   7        685.95        684.81        14.08 o
  -8   9   7        307.33        318.44         9.00 o
  -7   9   7          9.83         11.17         3.13 o
  -6   9   7         91.68         88.34         2.52 o
  -5   9   7        502.61        506.19         6.33 o
  -4   9   7        788.25        791.81         9.98 o
  -3   9   7         33.23         29.48         2.36 o
  -9  10   7          1.30          2.08         3.02 o
  -8  10   7         88.43         82.55         6.36 o
  -7  10   7         43.14         34.41         4.55 o
  -6  10   7        418.67        444.46         7.77 o
  -5  10   7         78.02         89.01         3.29 o
  -1 -10   8        180.37        188.02        10.71 o
   0 -10   8         63.39         28.74        15.58 o
   1 -10   8        113.11        131.59         7.91 o
   2 -10   8          3.50          6.88         3.34 o
   3 -10   8        116.39        128.16         9.56 o
   4 -10   8         13.97         17.30         4.86 o
  -3  -9   8        275.15        290.75         8.43 o
  -2  -9   8        508.50        524.03        11.29 o
  -1  -9   8        511.92        522.63        10.63 o
   0  -9   8          0.55         -0.06         1.92 o
   1  -9   8        294.20        287.23         9.76 o
   2  -9   8        936.25        947.40        16.85 o
   3  -9   8        318.78        338.41        12.62 o
   4  -9   8          0.72          0.57         3.39 o
   5  -9   8        200.41        210.16         9.62 o
  -4  -8   8         84.29         82.92         5.57 o
  -3  -8   8        559.62        557.40        11.22 o
  -2  -8   8          3.12          2.41         2.35 o
  -1  -8   8          0.47         -2.02         2.39 o
   0  -8   8        501.07        496.23         9.99 o
   1  -8   8        701.66        701.82        14.26 o
   2  -8   8        239.28        246.56         9.40 o
   3  -8   8         90.41         88.64         6.21 o
   4  -8   8        286.19        289.39        13.44 o
   5  -8   8       1012.13       1068.69        19.38 o
  -5  -7   8          4.71          1.36         1.43 o
  -4  -7   8         55.23         60.33         4.90 o
  -3  -7   8       1226.31       1249.76        19.01 o
  -2  -7   8        557.42        564.46        10.03 o
  -1  -7   8         34.58         33.57         5.27 o
   0  -7   8        123.49        122.44         7.78 o
   1  -7   8        115.58        117.45         6.33 o
   2  -7   8        373.69        389.43         9.63 o
   3  -7   8          3.46          8.91         3.81 o
   4  -7   8        430.64        446.24        12.05 o
   5  -7   8         45.37         51.47         5.95 o
  -6  -6   8          0.19          0.09         1.07 o
  -5  -6   8         49.21         49.53         2.72 o
  -4  -6   8       1921.22       1873.67        21.99 o
  -3  -6   8       1532.33       1524.55        18.16 o
  -2  -6   8          0.64         -0.53         1.64 o
  -1  -6   8         58.74         50.94        12.00 o
   0  -6   8       1109.81       1117.06        16.26 o
   1  -6   8       1268.74       1226.45        16.96 o
   2  -6   8         74.48         79.80         5.19 o
   3  -6   8         13.37         10.95         3.61 o
   4  -6   8        387.09        387.89         9.96 o
   5  -6   8        597.33        621.78        12.65 o
   6  -6   8         28.72          3.27         4.09 o
  -7  -5   8        310.16        309.56         9.33 o
  -6  -5   8          1.64          0.15         1.62 o
  -5  -5   8        612.10        592.30         8.62 o
  -4  -5   8        169.88        173.19         3.41 o
  -3  -5   8        137.49        150.35         4.77 o
  -2  -5   8         16.73         13.16         2.91 o
  -1  -5   8        953.43        871.23        12.57 o
   0  -5   8        450.95        427.76         9.06 o
   1  -5   8         42.72         44.37         3.99 o
   2  -5   8         13.00         17.76         3.67 o
   3  -5   8        739.75        744.45         6.63 o
   4  -5   8        557.44        554.91         5.97 o
   5  -5   8          2.51          2.42         1.31 o
   6  -5   8        113.12        116.60        13.79 o
  -8  -4   8        854.57        878.30         9.76 o
  -7  -4   8        115.06        118.42         2.69 o
  -6  -4   8          4.18          4.39         1.13 o
  -5  -4   8         16.69         18.62         1.24 o
  -4  -4   8        585.16        604.59         7.19 o
  -3  -4   8        138.31        143.66         4.16 o
  -2  -4   8         37.22         33.89         3.10 o
  -1  -4   8        426.40        425.86         8.98 o
   0  -4   8       1003.36        967.18        12.88 o
   1  -4   8         26.63         25.01         1.37 o
   2  -4   8        382.90        367.85         5.96 o
   3  -4   8          0.50          1.25         1.24 o
   4  -4   8        292.88        291.97         4.45 o
   5  -4   8          2.35         -1.47         2.16 o
  -9  -3   8        358.69        350.24        11.44 o
  -8  -3   8         41.87         33.44         1.99 o
  -7  -3   8         47.43         44.32         3.40 o
  -6  -3   8        956.99        955.93         8.14 o
  -5  -3   8       1958.53       1940.53        13.58 o
  -4  -3   8        142.89        144.54         2.02 o
  -3  -3   8         26.44         34.45         2.72 o
  -2  -3   8       1212.39       1211.38        15.36 o
  -1  -3   8       3569.65       3435.87        63.26 o
   0  -3   8        280.34        282.53         4.29 o
   1  -3   8         77.03         76.11         1.96 o
   2  -3   8        521.39        543.30         6.07 o
   3  -3   8       1119.36       1127.90        10.85 o
   4  -3   8        217.97        219.00         4.96 o
   5  -3   8         11.46          8.64         1.80 o
  -9  -2   8        143.63        146.15         4.93 o
  -8  -2   8         65.54         67.69         2.10 o
  -7  -2   8        317.08        321.30         3.95 o
  -6  -2   8         35.11         35.45         1.38 o
  -5  -2   8        208.33        193.30        15.39 o
  -4  -2   8        182.30        187.33         1.85 o
  -3  -2   8       1148.32       1103.85        10.20 o
  -2  -2   8       1289.35       1268.09        17.95 o
  -1  -2   8        163.25        160.41         3.33 o
   0  -2   8        169.61        176.52         4.23 o
   1  -2   8       1155.25       1111.69        12.62 o
   2  -2   8       1031.73       1019.06        10.18 o
   3  -2   8        106.04        100.93         3.74 o
   4  -2   8          0.28         -0.26         1.27 o
   5  -2   8        281.97        297.18         5.64 o
 -10  -1   8        492.05        506.41         8.82 o
  -9  -1   8        633.84        632.95         9.95 o
  -8  -1   8         99.34         96.55         3.37 o
  -7  -1   8         76.80         77.77         2.10 o
  -6  -1   8       1600.70       1589.74        11.11 o
  -5  -1   8       1088.78       1094.53         9.18 o
  -4  -1   8        131.17        125.83         2.21 o
  -3  -1   8        284.69        277.63         5.20 o
  -2  -1   8       1778.29       1776.85        27.46 o
  -1  -1   8        948.07        946.87        11.97 o
   0  -1   8        106.79        106.34         2.40 o
   1  -1   8          1.64          2.37         1.16 o
   2  -1   8        202.87        210.62         3.91 o
   3  -1   8        339.74        346.35         5.45 o
   4  -1   8        178.11        175.38         4.53 o
   5  -1   8        234.21        230.00         5.98 o
 -10   0   8         34.30         39.50         4.66 o
  -9   0   8        147.56        150.74         5.05 o
  -8   0   8        220.91        214.92         4.58 o
  -7   0   8       1498.35       1496.57        22.17 o
  -6   0   8        137.92        128.30         2.27 o
  -5   0   8         39.48         40.08         1.34 o
  -4   0   8        948.32        936.28        11.44 o
  -3   0   8       3234.17       3171.01        49.16 o
  -2   0   8       1569.32       1539.98        22.84 o
  -1   0   8        105.19        101.80         2.74 o
   0   0   8         14.73         14.66         1.67 o
   1   0   8       2592.38       2582.94        23.89 o
   2   0   8        567.98        562.82         6.16 o
   3   0   8         34.05         29.13         3.50 o
   4   0   8          7.60          3.69         1.25 o
 -11   1   8        306.22        292.95         8.14 o
 -10   1   8        249.81        260.38         7.27 o
  -9   1   8         10.63          7.16         2.41 o
  -8   1   8        380.26        386.63        11.76 o
  -7   1   8        225.51        207.07         2.98 o
  -6   1   8        596.69        566.00         4.24 o
  -5   1   8          2.25          4.53         0.83 o
  -4   1   8       1501.11       1472.27        25.87 o
  -3   1   8        156.77        149.84         4.60 o
  -2   1   8         29.44         32.31         1.66 o
  -1   1   8        136.65        141.24         3.37 o
   0   1   8       1590.15       1596.51        15.18 o
   1   1   8          2.76          2.97         1.37 o
   2   1   8         75.45         73.11         9.90 o
   3   1   8         82.51         77.31         7.95 o
   4   1   8        618.34        633.77        15.12 o
 -11   2   8        216.11        235.57         8.02 o
 -10   2   8          3.73          3.18         2.63 o
  -9   2   8          0.62          2.87         1.96 o
  -8   2   8       1153.76       1136.17        19.28 o
  -7   2   8       2041.76       2009.35        23.34 o
  -6   2   8          4.43          3.65         0.95 o
  -5   2   8         89.66         90.77         1.76 o
  -4   2   8        276.37        273.63         4.63 o
  -3   2   8       1224.02       1201.15        12.42 o
  -2   2   8          9.12         13.89         2.40 o
  -1   2   8        183.34        191.24         4.12 o
   0   2   8        312.65        308.96         4.66 o
   1   2   8        666.94        662.62         8.71 o
   2   2   8        128.45        126.96         3.51 o
   3   2   8         23.67         10.69         6.63 o
 -11   3   8          6.10          8.02         2.94 o
 -10   3   8        116.40        133.11         6.61 o
  -9   3   8        335.08        355.33         7.10 o
  -8   3   8        765.97        746.99         9.17 o
  -7   3   8          3.42          4.48         1.73 o
  -6   3   8          7.43          4.30         2.15 o
  -5   3   8       2666.23       2685.20        35.22 o
  -4   3   8       1081.50       1080.76        15.04 o
  -3   3   8        330.53        323.19         5.10 o
  -2   3   8        188.70        168.62         3.80 o
  -1   3   8       1448.25       1438.59        13.27 o
   0   3   8       1322.82       1314.16        12.16 o
   1   3   8         32.82         26.17         4.71 o
   2   3   8          0.91         -0.20         3.26 o
 -11   4   8         34.20         23.93         3.77 o
 -10   4   8         60.10         61.09         4.26 o
  -9   4   8         24.83         26.91         3.44 o
  -8   4   8        771.01        784.03        10.52 o
  -7   4   8          0.51          0.92         1.56 o
  -6   4   8        851.35        848.08         9.36 o
  -5   4   8         33.66         32.97         1.92 o
  -4   4   8        800.56        795.19         9.44 o
  -3   4   8          6.63          6.91         1.52 o
  -2   4   8        619.78        626.82         6.89 o
  -1   4   8        414.49        425.30         5.83 o
   0   4   8         61.20         58.47         2.41 o
   1   4   8        137.91        150.36         7.99 o
   2   4   8        425.17        452.71        16.71 o
 -11   5   8         75.97         63.92         5.77 o
 -10   5   8        334.01        336.35         8.72 o
  -9   5   8        970.56        966.15        14.17 o
  -8   5   8        131.96        136.93         5.85 o
  -7   5   8         40.71         41.04         3.02 o
  -6   5   8        112.83        106.19         2.68 o
  -5   5   8       1256.72       1267.95        13.66 o
  -4   5   8         72.09         73.00         2.61 o
  -3   5   8        103.19        105.72         8.22 o
  -2   5   8        117.40        115.19         3.82 o
  -1   5   8        734.71        752.98        10.35 o
   0   5   8        174.25        188.64         7.78 o
   1   5   8        220.14        226.14        10.34 o
 -11   6   8        324.29        357.89        10.35 o
 -10   6   8        231.14        239.30         7.96 o
  -9   6   8         47.49         42.22         4.22 o
  -8   6   8         45.71         48.36         4.51 o
  -7   6   8        362.14        370.62         9.42 o
  -6   6   8        759.55        753.45        10.06 o
  -5   6   8         10.55         13.37         1.53 o
  -4   6   8        239.10        242.34         4.75 o
  -3   6   8        346.91        363.14         6.18 o
  -2   6   8       1176.76       1194.02        14.24 o
  -1   6   8         58.34         68.67         3.09 o
   0   6   8         24.99         21.74         5.19 o
 -11   7   8         19.10         19.65         4.88 o
 -10   7   8        147.10        141.01         7.70 o
  -9   7   8        125.85        124.71         6.97 o
  -8   7   8        139.03        152.48         6.26 o
  -7   7   8         81.18         97.36         6.16 o
  -6   7   8        168.61        162.53         3.31 o
  -5   7   8        451.10        441.70         5.44 o
  -4   7   8        317.62        320.10         5.45 o
  -3   7   8        427.36        445.82         6.78 o
  -2   7   8          3.47          0.35         1.62 o
  -1   7   8          8.08          2.74         3.95 o
 -10   8   8         69.29         74.65         6.71 o
  -9   8   8         66.99         65.79         5.55 o
  -8   8   8         16.81         22.84         4.21 o
  -7   8   8       1001.64       1010.56        15.63 o
  -6   8   8        689.24        687.86         7.31 o
  -5   8   8          1.69         -0.21         1.34 o
  -4   8   8         35.86         36.34         4.05 o
  -3   8   8        298.54        292.11         6.92 o
 -10   9   8          4.15         -0.13         2.84 o
  -9   9   8         55.66         56.81         5.77 o
  -8   9   8        364.20        400.36        10.65 o
  -7   9   8          3.17          5.10         3.84 o
  -6   9   8          1.88         -0.33         1.34 o
  -5   9   8         92.33        101.08         3.44 o
  -4   9   8        597.52        609.68        10.12 o
   0 -10   9        231.77        247.62        10.48 o
   1 -10   9         85.36         67.89        14.09 o
  -2  -9   9        387.01        387.69        11.83 o
  -1  -9   9        655.46        662.99        19.78 o
   0  -9   9        115.49        131.42         9.09 o
   1  -9   9         24.74         17.20         5.71 o
   2  -9   9        197.32        207.26         9.31 o
   3  -9   9        405.45        413.91        14.24 o
  -4  -8   9         81.05         72.99         6.18 o
  -3  -8   9        271.07        270.90         9.47 o
  -2  -8   9        125.57        116.81         6.83 o
  -1  -8   9        373.37        389.03         9.40 o
   0  -8   9         85.35         96.67        19.10 o
   1  -8   9         17.09         11.27         4.67 o
   2  -8   9        318.49        314.74        10.57 o
   3  -8   9          0.26          0.97         3.58 o
   4  -8   9         77.33         74.25         7.46 o
  -5  -7   9        219.42        225.92        13.46 o
  -4  -7   9          9.05          3.03         2.45 o
  -3  -7   9         56.82         36.53        17.47 o
  -2  -7   9        850.84        850.77        11.72 o
  -1  -7   9        807.14        793.05        14.37 o
   0  -7   9         79.46         75.93        15.09 o
   1  -7   9        120.39        134.78         7.61 o
   2  -7   9        817.60        838.44        16.08 o
   3  -7   9        472.32        498.65        13.80 o
   4  -7   9          5.19          5.07         4.09 o
  -6  -6   9          9.00         11.71         3.54 o
  -5  -6   9         28.31         35.74         7.27 o
  -4  -6   9          2.56          3.30         2.03 o
  -3  -6   9        441.92        439.58         8.20 o
  -2  -6   9        159.08        170.92         6.41 o
  -1  -6   9          6.49          5.27         3.67 o
   0  -6   9        341.13        333.30         8.66 o
   1  -6   9        943.19        938.13        17.01 o
   2  -6   9        410.37        387.16        10.98 o
   3  -6   9          4.57          9.49         3.94 o
   4  -6   9         75.87         79.22         6.05 o
   5  -6   9        433.41        474.71        12.74 o
  -7  -5   9        251.86        259.84         5.83 o
  -6  -5   9        348.23        334.24         6.17 o
  -5  -5   9         35.84         30.79         3.93 o
  -4  -5   9          5.01          6.78         1.80 o
  -3  -5   9         72.38         82.71         4.06 o
  -2  -5   9        825.75        823.00        11.72 o
  -1  -5   9          6.07          6.37         2.80 o
   0  -5   9        535.57        519.75        11.43 o
   1  -5   9        137.46        137.66         7.13 o
   2  -5   9        306.83        312.51        10.83 o
   3  -5   9         91.44         85.79        15.65 o
   4  -5   9        259.87        286.85        10.39 o
   5  -5   9         53.49         32.87        13.73 o
  -8  -4   9        232.86        241.74         8.06 o
  -7  -4   9        571.80        565.91         9.81 o
  -6  -4   9          3.10          2.89         2.20 o
  -5  -4   9          0.63          0.31         1.44 o
  -4  -4   9       1068.38       1067.85        11.93 o
  -3  -4   9       1853.12       1847.54        18.41 o
  -2  -4   9          5.63          4.92         2.52 o
  -1  -4   9         20.85         19.91         5.09 o
   0  -4   9        914.52        918.77        16.24 o
   1  -4   9        735.42        706.35        12.23 o
   2  -4   9         44.29         42.44         1.60 o
   3  -4   9          0.24         -0.59         1.98 o
   4  -4   9         56.62         62.52         7.38 o
  -8  -3   9        101.29        103.68         3.10 o
  -7  -3   9        417.98        418.22         4.89 o
  -6  -3   9          0.52          2.11         1.01 o
  -5  -3   9       1143.68       1146.21         8.13 o
  -4  -3   9        229.53        229.38         5.79 o
  -3  -3   9          3.91          3.98         1.95 o
  -2  -3   9          9.51          2.58         1.88 o
  -1  -3   9       1172.33       1084.28        14.88 o
   0  -3   9       1477.41       1439.00        19.40 o
   1  -3   9         50.47         51.54         1.65 o
   2  -3   9          9.40          8.39         1.72 o
   3  -3   9        601.79        611.15         7.64 o
   4  -3   9        436.56        441.94         9.14 o
  -9  -2   9        164.35        161.62         4.41 o
  -8  -2   9        484.83        499.58         9.85 o
  -7  -2   9        192.96        189.59         2.73 o
  -6  -2   9         71.33         76.10         2.49 o
  -5  -2   9        878.68        863.49         6.53 o
  -4  -2   9       1187.24       1165.40        14.02 o
  -3  -2   9         91.55         92.71         2.95 o
  -2  -2   9        790.24        765.17         9.59 o
  -1  -2   9         84.61         83.26         3.12 o
   0  -2   9        627.63        618.22         8.78 o
   1  -2   9        520.73        499.63         5.88 o
   2  -2   9        532.58        525.40         5.43 o
   3  -2   9        147.59        146.85         3.24 o
   4  -2   9         58.06         65.74         5.27 o
 -10  -1   9        203.47        210.50         6.81 o
  -9  -1   9        795.08        806.95        18.95 o
  -8  -1   9         90.73        100.12         4.46 o
  -7  -1   9          0.81          0.67         1.11 o
  -6  -1   9        683.37        667.69         9.32 o
  -5  -1   9       1910.51       1877.99        21.57 o
  -4  -1   9        388.73        395.15         7.18 o
  -3  -1   9          4.35          2.27         1.33 o
  -2  -1   9        102.06         97.25         2.35 o
  -1  -1   9       1866.10       1819.33        19.20 o
   0  -1   9        333.74        340.68         5.63 o
   1  -1   9         73.14         71.00         3.35 o
   2  -1   9        345.60        342.31         5.26 o
   3  -1   9       1021.64       1042.26         9.89 o
   4  -1   9         82.47         77.11         3.17 o
 -10   0   9         20.99         20.17         3.16 o
  -9   0   9        233.48        217.94         5.98 o
  -8   0   9        161.43        153.99         4.66 o
  -7   0   9        121.22        122.63         3.60 o
  -6   0   9       1820.56       1737.43        17.87 o
  -5   0   9         39.99         40.47         2.75 o
  -4   0   9        544.15        537.26         9.30 o
  -3   0   9         52.06         46.72         2.33 o
  -2   0   9       1015.95       1005.90        14.29 o
  -1   0   9          3.43          1.45         1.31 o
   0   0   9          1.38          1.37         1.15 o
   1   0   9        232.76        230.14         4.43 o
   2   0   9        717.31        702.19         7.77 o
   3   0   9         13.70         10.24         3.61 o
 -10   1   9        290.63        293.16         7.85 o
  -9   1   9        264.23        249.09         5.86 o
  -8   1   9          3.23          3.17         2.09 o
  -7   1   9         29.78         29.05         1.00 o
  -6   1   9        630.47        641.72         6.62 o
  -5   1   9        566.10        544.86         5.46 o
  -4   1   9        259.00        250.54         4.01 o
  -3   1   9         25.38         23.88         1.90 o
  -2   1   9        879.66        872.49        11.22 o
  -1   1   9        240.94        241.18         4.55 o
   0   1   9        229.16        223.00         4.45 o
   1   1   9        349.80        337.07         6.12 o
   2   1   9         24.73         18.74         6.26 o
   3   1   9        268.33        273.23         9.09 o
 -11   2   9        287.37        312.78        10.08 o
 -10   2   9         16.16         10.52         3.69 o
  -9   2   9         73.35         58.07        13.85 o
  -8   2   9        164.21        171.60         8.86 o
  -7   2   9       1296.63       1336.05        14.28 o
  -6   2   9        575.60        576.97         8.92 o
  -5   2   9        184.05        183.54         4.95 o
  -4   2   9        114.33        119.79         2.62 o
  -3   2   9       1629.28       1651.13        21.78 o
  -2   2   9       1057.08       1057.53        14.31 o
  -1   2   9          0.43          1.90         1.62 o
   0   2   9          0.05          0.53         1.42 o
   1   2   9        403.30        402.26         5.85 o
   2   2   9        482.95        469.07         6.60 o
 -11   3   9         37.71         24.84         7.01 o
 -10   3   9        197.46        201.88         7.78 o
  -9   3   9         58.03         58.83        13.19 o
  -8   3   9        279.72        293.23         7.31 o
  -7   3   9          0.51          1.66         1.42 o
  -6   3   9        392.65        390.51         3.51 o
  -5   3   9         75.77         78.44         2.30 o
  -4   3   9       1747.66       1749.44        31.82 o
  -3   3   9         70.93         72.76         3.83 o
  -2   3   9        273.21        271.21         4.84 o
  -1   3   9         18.91         22.17         8.39 o
   0   3   9        968.70        976.09        11.02 o
   1   3   9        576.83        595.49         7.51 o
 -11   4   9        728.07        743.73        14.72 o
 -10   4   9          0.84          3.70         2.47 o
  -9   4   9         66.49         62.66         8.79 o
  -8   4   9        350.28        362.83         6.99 o
  -7   4   9        862.30        898.32        13.34 o
  -6   4   9         99.45         86.89         9.71 o
  -5   4   9          5.63         10.28         3.60 o
  -4   4   9        265.52        267.46         4.35 o
  -3   4   9        892.05        907.00         9.62 o
  -2   4   9          1.46          0.76         1.41 o
  -1   4   9        318.78        328.75         6.64 o
   0   4   9         61.38         56.48         8.01 o
   1   4   9        336.85        330.60        10.63 o
 -11   5   9         91.08         77.77         6.37 o
 -10   5   9         23.98         18.68         4.27 o
  -9   5   9        549.65        590.13        16.32 o
  -8   5   9        377.45        389.47         8.35 o
  -7   5   9          2.00          0.94         2.11 o
  -6   5   9         42.76         36.00         2.34 o
  -5   5   9        788.78        797.86        14.31 o
  -4   5   9       1476.73       1486.97        15.23 o
  -3   5   9          3.36          5.04         1.86 o
  -2   5   9         50.62         37.00         9.86 o
  -1   5   9        155.44        154.72         3.99 o
   0   5   9        230.78        239.53        11.23 o
 -11   6   9        110.18         96.86         6.59 o
 -10   6   9        319.61        343.26         8.78 o
  -9   6   9          0.68          1.98         2.74 o
  -8   6   9        347.08        334.70        10.79 o
  -7   6   9         47.95         48.68         3.69 o
  -6   6   9        413.56        431.92         7.87 o
  -5   6   9        410.06        432.17         7.51 o
  -4   6   9          7.48          3.57         2.05 o
  -3   6   9        250.64        246.27         5.41 o
  -2   6   9        223.45        212.84         5.66 o
  -1   6   9        145.15        151.55         7.67 o
 -10   7   9         16.79         17.10         5.90 o
  -9   7   9        327.64        319.82         8.49 o
  -8   7   9         54.02         49.11         4.53 o
  -7   7   9        113.58        124.60         5.27 o
  -6   7   9          4.12          4.12         1.82 o
  -5   7   9        471.63        471.67         6.40 o
  -4   7   9         37.81         31.75         2.72 o
  -3   7   9        134.99        147.89         4.21 o
 -10   8   9        479.80        519.71        13.56 o
  -9   8   9          2.68          3.86         2.88 o
  -8   8   9         33.45         27.14         3.84 o
  -7   8   9        165.27        192.69         6.82 o
  -6   8   9        442.52        447.26         8.35 o
  -5   8   9          2.69          1.71         2.04 o
  -4   8   9          3.83          1.16         1.80 o
  -7   9   9        123.88        137.27         6.01 o
  -1  -9  10         91.44         40.92        24.54 o
   0  -9  10        192.98        185.78         9.61 o
   1  -9  10          0.59          5.17         3.97 o
  -3  -8  10        339.21        348.52        11.28 o
  -2  -8  10         68.58         55.40        12.36 o
  -1  -8  10         35.57         25.04        14.19 o
   0  -8  10        567.43        572.99        15.73 o
   1  -8  10         87.85         61.95        24.23 o
   2  -8  10         47.54         55.37         7.72 o
  -4  -7  10        225.98        218.19         7.17 o
  -3  -7  10         15.92          7.79         4.83 o
  -2  -7  10        278.09        279.53         8.30 o
  -1  -7  10        939.54        901.13        17.23 o
   0  -7  10         95.50         79.81        16.38 o
   1  -7  10          7.98          9.73         4.36 o
   2  -7  10        487.20        506.86        13.50 o
   3  -7  10        469.58        494.97        14.12 o
  -6  -6  10          1.06          9.68         2.39 o
  -5  -6  10        345.87        333.18         9.45 o
  -4  -6  10        229.22        234.23        10.20 o
  -3  -6  10        109.44         95.33        19.39 o
  -2  -6  10        127.39        130.08         5.87 o
  -1  -6  10         87.86         78.62        16.66 o
   0  -6  10        166.29        174.66        15.44 o
   1  -6  10        114.88        113.43         6.91 o
   2  -6  10        253.44        245.08        11.22 o
   3  -6  10         16.70         13.72         4.62 o
  -7  -5  10         20.31         23.63         3.45 o
  -6  -5  10        662.03        656.72        14.42 o
  -5  -5  10        630.52        607.23        11.13 o
  -4  -5  10          3.77          1.47         1.60 o
  -3  -5  10        143.38        138.37         4.89 o
  -2  -5  10        367.35        368.62         9.50 o
  -1  -5  10        553.98        553.86        11.07 o
   0  -5  10          0.63          0.42         3.12 o
   1  -5  10          0.16          4.93         3.47 o
   2  -5  10        304.70        320.18         9.70 o
   3  -5  10        298.20        314.58        12.95 o
  -7  -4  10        526.08        528.48         9.42 o
  -6  -4  10         64.76         64.28         7.23 o
  -5  -4  10        119.10        127.24         4.60 o
  -4  -4  10        113.84        114.37         4.78 o
  -3  -4  10       1197.00       1165.19        14.81 o
  -2  -4  10        483.95        465.10         9.25 o
  -1  -4  10         10.13          8.33         2.97 o
   0  -4  10         59.54         53.44         5.77 o
   1  -4  10        615.24        619.12        13.03 o
   2  -4  10        718.44        715.88        13.45 o
   3  -4  10          7.75          3.56         3.00 o
  -8  -3  10         28.89         19.72        16.76 o
  -7  -3  10         96.00         92.05         4.78 o
  -6  -3  10        107.54        116.91         4.33 o
  -5  -3  10         24.54         19.73         2.12 o
  -4  -3  10        456.79        431.80         7.71 o
  -3  -3  10        112.09        109.59        16.51 o
  -2  -3  10        562.91        555.94        10.76 o
  -1  -3  10         60.96         67.01         4.63 o
   0  -3  10       1117.01       1068.59        15.82 o
   1  -3  10         61.46         60.42         5.27 o
   2  -3  10        152.16        158.70        23.15 o
   3  -3  10          4.18          4.97         3.69 o
  -9  -2  10          6.62         13.31         3.09 o
  -8  -2  10        285.81        284.93         6.26 o
  -7  -2  10       1236.70       1264.47        11.29 o
  -6  -2  10        142.94        147.31         3.01 o
  -5  -2  10        173.92        168.19         7.10 o
  -4  -2  10        340.73        351.95         3.84 o
  -3  -2  10       1526.56       1513.36        18.35 o
  -2  -2  10        287.48        291.62         3.20 o
  -1  -2  10        161.76        163.19         2.57 o
   0  -2  10        293.24        306.01         5.95 o
   1  -2  10        409.55        419.72         6.46 o
   2  -2  10         16.88         13.65         1.80 o
   3  -2  10         45.29         32.41         5.27 o
  -9  -1  10        198.19        199.51         6.61 o
  -8  -1  10        146.81        137.01         8.83 o
  -7  -1  10        159.45        147.87         3.28 o
  -6  -1  10         19.20         19.78         1.42 o
  -5  -1  10        344.18        352.20         4.48 o
  -4  -1  10       1115.62       1087.66        18.52 o
  -3  -1  10          0.04         -0.10         1.43 o
  -2  -1  10         21.46         19.96         1.48 o
  -1  -1  10        635.71        620.67         7.80 o
   0  -1  10       1181.86       1171.36        14.99 o
   1  -1  10          3.99          3.22         1.52 o
   2  -1  10          1.33          1.71         1.60 o
 -10   0  10          2.45         -3.31         4.23 o
  -9   0  10         91.64         95.48         4.66 o
  -8   0  10        357.87        358.12         6.76 o
  -7   0  10        310.99        296.20         4.64 o
  -6   0  10         36.77         38.30         1.76 o
  -5   0  10          6.01          7.56         1.19 o
  -4   0  10        981.51        966.38        20.24 o
  -3   0  10        100.58        105.58         3.12 o
  -2   0  10        494.27        483.26         7.30 o
  -1   0  10         18.36         19.05         5.92 o
   0   0  10        154.19        149.92         3.59 o
   1   0  10        147.96        148.24         4.73 o
   2   0  10        151.50        154.25        15.22 o
 -10   1  10        116.29        122.12         4.93 o
  -9   1  10        717.50        717.12        21.46 o
  -8   1  10         30.54         27.52         2.61 o
  -7   1  10        126.25        134.48         4.31 o
  -6   1  10        228.51        224.95         6.19 o
  -5   1  10       1402.91       1425.69        21.51 o
  -4   1  10        519.71        512.83         8.08 o
  -3   1  10        238.30        226.81         4.09 o
  -2   1  10         11.69         12.37         1.96 o
  -1   1  10        766.34        777.52         9.36 o
   0   1  10        396.96        397.16         6.01 o
   1   1  10         41.03         28.27         9.96 o
   2   1  10          2.81         -0.17         1.53 o
 -10   2  10        267.08        303.66        19.97 o
  -9   2  10         25.18         17.01         9.09 o
  -8   2  10        208.95        207.64         5.36 o
  -7   2  10        175.50        183.43         9.52 o
  -6   2  10        715.46        727.89        11.56 o
  -5   2  10         18.81         24.84         2.05 o
  -4   2  10        101.57        100.17         3.40 o
  -3   2  10        353.71        355.83         7.24 o
  -2   2  10       1255.65       1259.92        15.33 o
  -1   2  10         67.22         44.43        22.58 o
   0   2  10         82.13         69.32        15.51 o
   1   2  10          4.86          2.90         1.97 o
 -10   3  10        350.47        352.45        21.47 o
  -9   3  10        472.57        465.67        17.07 o
  -8   3  10         53.91         57.27         4.00 o
  -7   3  10          1.89          2.66         2.03 o
  -6   3  10        148.84        144.83         4.29 o
  -5   3  10        206.93        208.26         6.01 o
  -4   3  10         32.70         31.03         2.86 o
  -3   3  10        472.62        484.25         6.72 o
  -2   3  10         74.10         37.36        18.68 o
  -1   3  10        449.26        446.60         6.84 o
   0   3  10         56.38         35.69        10.36 o
 -10   4  10        279.42        302.94         9.51 o
  -9   4  10         24.25         18.43         3.77 o
  -8   4  10          1.77          5.79         2.90 o
  -7   4  10        783.71        797.39        14.20 o
  -6   4  10        869.02        869.75        24.39 o
  -5   4  10          1.38         -0.39         1.00 o
  -4   4  10        127.28        131.06         5.17 o
  -3   4  10        374.41        375.21         6.50 o
  -2   4  10        752.76        760.47        16.39 o
  -1   4  10          9.55          1.90         2.88 o
 -10   5  10         55.92         26.22        11.84 o
  -9   5  10          7.19          3.64         2.71 o
  -8   5  10        587.14        608.16        12.75 o
  -7   5  10         17.04         23.37         3.72 o
  -6   5  10        386.67        371.26         7.02 o
  -5   5  10         76.40         60.04        11.49 o
  -4   5  10        558.04        561.67         8.34 o
  -3   5  10        194.41        200.54         4.95 o
  -2   5  10         18.65         11.70         3.06 o
 -10   6  10         90.27         77.92         5.64 o
  -9   6  10         39.84         43.76         4.41 o
  -8   6  10         62.26         64.01         5.74 o
  -7   6  10        442.18        470.28        13.97 o
  -6   6  10          8.56          3.80         2.42 o
  -5   6  10         22.23         11.90         4.05 o
  -4   6  10         93.91         90.68         4.86 o
  -3   6  10        236.14        240.90         5.58 o
  -9   7  10        206.20        245.81         8.27 o
  -8   7  10        635.56        645.77        14.73 o
  -7   7  10         15.68         15.32         4.21 o
  -6   7  10         35.28         27.01         6.58 o
  -5   7  10        111.49        126.16         4.84 o
  -4   7  10        459.18        489.88         8.89 o
  -3  -7  11         41.32         16.02         8.83 o
  -2  -7  11          2.97          3.66         3.07 o
  -1  -7  11        131.84        135.21         7.59 o
   0  -7  11        176.74        182.44         9.83 o
   1  -7  11         17.60         14.14         5.22 o
  -5  -6  11         83.74         89.98        11.32 o
  -4  -6  11        407.56        408.11         9.95 o
  -3  -6  11        317.45        312.28         7.91 o
  -2  -6  11          0.68          0.61         2.76 o
  -1  -6  11         15.55          8.48         3.62 o
   0  -6  11        398.34        400.73        16.18 o
   1  -6  11        453.04        446.10        14.02 o
   2  -6  11         21.47         24.51         8.97 o
  -6  -5  11         52.94         33.70        12.20 o
  -5  -5  11        552.58        520.82        12.52 o
  -4  -5  11         13.76          6.05         3.16 o
  -3  -5  11         80.80         59.19        22.23 o
  -2  -5  11        240.06        246.35         8.07 o
  -1  -5  11       1029.46       1032.93        19.02 o
   0  -5  11        520.85        525.87        12.72 o
   1  -5  11          3.78          9.93         4.89 o
   2  -5  11          3.30          6.58         3.61 o
  -7  -4  11          0.46          1.51         1.72 o
  -6  -4  11         91.76         92.47        10.10 o
  -5  -4  11        105.71        112.14         4.67 o
  -4  -4  11        214.78        217.69         6.98 o
  -3  -4  11          4.51          1.81         2.60 o
  -2  -4  11        543.02        506.10         9.90 o
  -1  -4  11         32.71         32.92         5.04 o
   0  -4  11          7.91          6.16         4.00 o
   1  -4  11         14.53         14.21         4.21 o
   2  -4  11        377.12        393.97        11.21 o
  -8  -3  11         11.50          9.74         5.36 o
  -7  -3  11          0.27          0.98         2.44 o
  -6  -3  11        236.55        242.46         7.21 o
  -5  -3  11        883.12        849.25        11.43 o
  -4  -3  11         39.54         24.76        14.75 o
  -3  -3  11         38.90         37.30         5.05 o
  -2  -3  11        251.60        258.72         8.34 o
  -1  -3  11        221.29        227.49         7.46 o
   0  -3  11         19.49         15.32         3.65 o
   1  -3  11         37.73         33.05         4.47 o
   2  -3  11         65.18         59.61        12.58 o
  -8  -2  11         26.30         19.83        14.11 o
  -7  -2  11        342.83        363.09        21.19 o
  -6  -2  11        646.16        649.48        12.48 o
  -5  -2  11          0.37          0.54         1.44 o
  -4  -2  11         24.64         26.34         4.08 o
  -3  -2  11        725.05        724.82        14.62 o
  -2  -2  11        515.24        505.73        10.12 o
  -1  -2  11         27.32         20.65         6.73 o
   0  -2  11        124.75        118.98         5.85 o
   1  -2  11        410.10        425.14         9.13 o
   2  -2  11        521.99        539.04        10.15 o
  -9  -1  11          0.60         -4.34         5.04 o
  -8  -1  11        138.37        138.53         4.86 o
  -7  -1  11         47.58         45.98         3.86 o
  -6  -1  11        627.78        641.96         8.26 o
  -5  -1  11          9.12          7.99         1.38 o
  -4  -1  11        624.32        604.39         7.12 o
  -3  -1  11         89.83         89.36         5.49 o
  -2  -1  11        326.20        337.13         4.79 o
  -1  -1  11         52.51         44.99         7.70 o
   0  -1  11        242.87        243.79         3.99 o
   1  -1  11        212.65        213.54         5.52 o
  -9   0  11         58.67         57.86         4.15 o
  -8   0  11        355.25        338.98        14.22 o
  -7   0  11        742.75        747.67        26.79 o
  -6   0  11         55.36         62.16         2.68 o
  -5   0  11          8.78          9.44         1.62 o
  -4   0  11        243.21        239.81         3.52 o
  -3   0  11        741.19        744.25        19.06 o
  -2   0  11        134.96        135.71         3.58 o
  -1   0  11        163.22        160.90         3.97 o
   0   0  11         31.16         26.12         5.44 o
   1   0  11        473.37        475.72         9.14 o
  -9   1  11        276.82        286.31         6.96 o
  -8   1  11        286.77        300.04         8.36 o
  -7   1  11         10.50         11.14         2.41 o
  -6   1  11          9.80         11.90         1.87 o
  -5   1  11         96.13         99.50         3.25 o
  -4   1  11        534.14        529.79         5.98 o
  -3   1  11         38.55         38.18         5.18 o
  -2   1  11        248.11        244.65         7.13 o
  -1   1  11        184.44        182.51         4.62 o
   0   1  11        844.46        838.56        10.78 o
 -10   2  11         60.73         73.19         8.38 o
  -9   2  11         52.55         37.08        15.66 o
  -8   2  11        106.74        108.31         5.63 o
  -7   2  11        265.94        269.38         8.43 o
  -6   2  11        143.23        148.55         3.12 o
  -5   2  11        159.51        162.61         6.18 o
  -4   2  11        258.68        253.72         6.67 o
  -3   2  11        335.63        336.81         6.03 o
  -2   2  11        182.51        179.54         4.45 o
  -1   2  11        339.90        351.15        11.30 o
   0   2  11          2.30         -1.50         2.05 o
 -10   3  11          2.52          5.20         4.30 o
  -9   3  11        660.26        662.94        27.98 o
  -8   3  11        301.25        313.06         7.65 o
  -7   3  11        133.73        135.97         7.17 o
  -6   3  11          0.46          0.46         0.95 o
  -5   3  11        686.27        692.44        15.38 o
  -4   3  11        537.38        539.35        11.25 o
  -3   3  11          4.88          6.15         2.07 o
  -2   3  11          3.91          4.18         1.87 o
  -1   3  11        146.63        151.87         4.40 o
 -10   4  11        119.60        112.14         6.69 o
  -9   4  11          8.10          4.25         3.44 o
  -8   4  11         65.80         45.42         4.16 o
  -7   4  11         68.20         80.59         5.57 o
  -6   4  11       1025.02       1046.79        14.99 o
  -5   4  11         22.62         23.35         4.02 o
  -4   4  11          7.70          2.16         1.67 o
  -3   4  11         54.94         30.87        14.60 o
  -2   4  11        401.79        407.99         8.62 o
  -9   5  11        246.24        236.69         9.34 o
  -8   5  11         13.98         19.57         4.06 o
  -7   5  11         68.52         78.17         6.25 o
  -6   5  11         92.18         91.01         5.82 o
  -5   5  11        220.34        208.21         5.97 o
  -4   5  11          7.82          0.34         1.92 o
  -3   5  11        230.70        245.60         5.81 o
  -9   6  11         15.37         21.00         5.47 o
  -8   6  11         26.57         14.49         4.09 o
  -7   6  11        166.68        201.09        20.81 o
  -6   6  11        566.71        586.77        12.07 o
  -5   6  11         35.77          5.06         6.58 o
  -3  -6  12        623.42        608.70        15.98 o
  -2  -6  12        195.23        189.28         8.57 o
  -1  -6  12          3.49          1.22         3.82 o
  -5  -5  12         12.97         13.76         6.56 o
  -4  -5  12        571.48        558.97        13.65 o
  -3  -5  12          1.19          3.27         2.90 o
  -2  -5  12         60.50         52.83         9.13 o
  -1  -5  12         20.08         17.93         5.15 o
   0  -5  12        174.12        174.71         9.82 o
  -6  -4  12          6.84          6.12         4.30 o
  -5  -4  12          0.03          0.58         1.93 o
  -4  -4  12        196.00        210.85         7.93 o
  -3  -4  12        157.35        159.56         6.34 o
  -2  -4  12         45.57         38.58         6.95 o
  -1  -4  12          3.40          4.06         2.99 o
   0  -4  12        401.59        407.04        11.59 o
  -7  -3  12        128.02        129.40         9.35 o
  -6  -3  12         28.79         25.94         7.80 o
  -5  -3  12        487.04        504.94        11.73 o
  -4  -3  12        279.50        302.06        11.20 o
  -3  -3  12         11.96          6.16         3.54 o
  -2  -3  12         61.52         61.25         6.45 o
  -1  -3  12        212.17        226.54        10.43 o
   0  -3  12        271.00        279.18         8.61 o
  -7  -2  12        181.91        188.06        11.97 o
  -6  -2  12        252.58        260.87         7.20 o
  -5  -2  12          0.15         -0.23         1.61 o
  -4  -2  12        138.72        142.17         5.79 o
  -3  -2  12          8.35          7.98         3.24 o
  -2  -2  12        666.96        641.71        12.53 o
  -1  -2  12        315.03        310.23         8.96 o
   0  -2  12        101.88         48.38        27.54 o
  -8  -1  12         25.77         12.89        11.93 o
  -7  -1  12         11.43          3.15         4.52 o
  -6  -1  12        184.38        179.59        22.11 o
  -5  -1  12        355.98        368.21         7.66 o
  -4  -1  12         27.14         28.57         3.36 o
  -3  -1  12         37.33         32.12         7.16 o
  -2  -1  12        205.57        201.47        32.43 o
  -1  -1  12        536.40        547.93        12.89 o
   0  -1  12          0.72          0.62         2.76 o
  -8   0  12         59.44         52.89         7.97 o
  -7   0  12        272.93        285.94        14.05 o
  -6   0  12        424.84        438.04         6.75 o
  -5   0  12          7.01          4.66         1.97 o
  -4   0  12          2.15          3.07         4.09 o
  -3   0  12        412.62        414.26         7.59 o
  -2   0  12        813.23        786.43        18.11 o
  -1   0  12         11.87          3.97         2.09 o
  -8   1  12        169.63        174.71         6.93 o
  -7   1  12         65.65         68.77         3.25 o
  -6   1  12        351.74        329.42        14.01 o
  -5   1  12         93.59         82.89         7.85 o
  -4   1  12        293.11        305.66         5.24 o
  -3   1  12        190.26        194.37         5.41 o
  -2   1  12          3.95          0.87         1.67 o
  -9   2  12          5.39         -0.35         2.11 o
  -8   2  12         17.90         19.80         3.88 o
  -7   2  12        418.36        412.96        14.57 o
  -6   2  12         54.82         59.61         5.99 o
  -5   2  12        103.31         97.50         3.47 o
  -4   2  12          0.76         -1.37         1.56 o
  -3   2  12        147.76        147.34         5.06 o
  -2   2  12         46.01         35.53        18.07 o
  -9   3  12         45.00         59.47        12.81 o
  -8   3  12        439.17        461.81        15.50 o
  -7   3  12          2.46          4.44         2.56 o
  -6   3  12         76.37         70.60         4.91 o
  -5   3  12         57.02         65.21         3.44 o
  -4   3  12        526.93        535.06         8.28 o
  -3   3  12         25.89         12.22         4.08 o
  -8   4  12        135.64        152.06         6.37 o
  -7   4  12        182.72        190.86         7.75 o
  -6   4  12        170.60        194.45         7.95 o
  -5   4  12        353.46        374.65        14.04 o
  -4  -3  13        260.54        260.59         7.91 o
  -3  -3  13         32.91         25.93         4.95 o
  -5  -2  13         18.86          7.83         4.22 o
  -4  -2  13        120.50        116.94         8.76 o
  -3  -2  13        110.73        114.35         6.23 o
  -6  -1  13          3.49          2.24         3.21 o
  -5  -1  13        368.71        367.49         8.91 o
  -4  -1  13        243.05        236.67         7.40 o
  -3  -1  13          0.16          3.62         3.05 o
  -6   0  13        308.49        347.23        21.31 o
  -5   0  13        107.10         97.90         5.62 o
  -4   0  13         82.99         78.08         4.77 o
  -3   0  13         29.31          5.01         5.13 o
  -6   1  13         71.70         78.28        10.19 o
  -5   1  13        456.17        461.87        13.63 o
  -4   1  13          2.43          4.03         2.42 o
  -6   2  13        439.46        462.15        10.26 o
                                                
